# Supplementary material for: Identification and Annotation of Potential Function of Regulatory Antisense Long Non-Coding RNAs Related to Feed Efficiency in Bos taurus Bulls
Source: Int J Mol Sci. 2020 May 6;21(9):3292. doi: 10.3390/ijms21093292 (PMC7247587; doi:10.3390/ijms21093292)
Supplement: Supplementary file 1 [file ijms-21-03292-s001.zip]

Archive with 12 entries (12 files):
- Supplementary_Figure_1_MSTRG.4390_cis_partner_expression.jpeg
- Supplementary_Figure_2_MSTRG.4802_cis_partner_expression.jpeg
- Supplementary_Figure_3_MSTRG.5042_cis_partner_expression.jpeg
- Supplementary_Figure_4_MSTRG.7472_cis_partner_expression.jpeg
- Supplement_1_project_specific_merged_annotation.gtf
- Supplement_2_lncRNA_characterization.xlsx
- Supplement_3_differentially_abundant_plasma_metabolites.xlsx
- Supplement_4_prioritized_loci_set_RIF_PCIT_input.xlsx
- Supplement_5_selection_hub_lncRNAs.xlsx
- Supplement_6_cis_action_AS_lncRNAs.xlsx
- Supplement_7_results_IPA_pathways.xlsx
- Supplement_8_results_IPA_upstream_regulators.xlsx
