# Supplementary material for: Identification and Annotation of Potential Function of Regulatory Antisense Long Non-Coding RNAs Related to Feed Efficiency in Bos taurus Bulls
Source: Int J Mol Sci. 2020 May 6;21(9):3292. doi: 10.3390/ijms21093292 (PMC7247587; doi:10.3390/ijms21093292)
Supplement: Supplementary file 1 [file ijms-21-03292-s001.zip › Supplement_2_lncRNA_characterization.xlsx]

## Sheet: Tabelle1
identifier				Differential Expression (DE) Analysis			expression in FPKM			position and structure					FEELnc results (lncRNA prediction)
transcript ID	MSTRG (ID merged annotation)	Ensembl	gene symbol	log2 FoldChange	p-value	adjusted p-value (Benjamini-Hochberg)	average	average high efficiency group	average low efficiency group	number of exons	Chromosome	start (bp) exon 1	strand	exonic length	partner RNA gene	partner RNA transcript	direction	type	distance	subtype	location
ENSBTAT00000001414	MSTRG.13904	NA	NA	-0.524132	0.0956962	0.410599	0.368624	0.301975	0.430146	3	25	36317416	+	6510	ENSBTAG00000012668	ENSBTAT00000001414	sense	genic	0	containing	exonic
ENSBTAT00000010916	MSTRG.3338	NA	NA	0.0507121	0.198013	0.562893	1.60921	1.65272	1.56905	5	12	35796991	+	24814	ENSBTAG00000008296	ENSBTAT00000010916	sense	genic	0	containing	exonic
ENSBTAT00000011255	MSTRG.21695	ENSBTAG00000008539	ENHO	0.162687	0.585751	0.841778	0.130852	0.1401	0.122315	2	8	75895253	-	1193	ENSBTAG00000008539	ENSBTAT00000011255	sense	genic	0	containing	exonic
ENSBTAT00000020417	MSTRG.16012	NA	NA	0.017342	0.769376	0.927377	6.92594	7.03452	6.82571	5	3	19726452	+	3628	ENSBTAG00000015363	ENSBTAT00000020417	sense	genic	0	containing	exonic
ENSBTAT00000027483	MSTRG.16777	NA	NA	NA	NA	NA	0.0008	0	0.00153846	5	3	105807211	+	1036	ENSBTAG00000020622	ENSBTAT00000027483	sense	genic	0	containing	exonic
ENSBTAT00000066351	MSTRG.17321	NA	NA	NA	NA	NA	0.00328	0.00355833	0.00302308	2	4	65785076	+	1601	ENSBTAG00000051818	ENSBTAT00000066351	sense	genic	0	containing	exonic
ENSBTAT00000066373	MSTRG.12458	NA	NA	NA	NA	NA	0.008644	0.008275	0.00898462	2	23	17535072	+	1127	ENSBTAG00000049965	ENSBTAT00000066373	sense	genic	0	containing	exonic
ENSBTAT00000066468	ENSBTAG00000053447	NA	NA	NA	NA	NA	0.0015	0.00118333	0.00179231	3	2	31359520	-	1868	ENSBTAG00000053447	ENSBTAT00000066468	sense	genic	0	containing	exonic
ENSBTAT00000066482	ENSBTAG00000050669	ENSBTAG00000050669	NA	-0.520511	0.0911847	0.400704	0.336656	0.275883	0.392754	4	18	44285683	-	565	ENSBTAG00000050669	ENSBTAT00000066482	sense	genic	0	containing	exonic
ENSBTAT00000066486	MSTRG.18419	NA	NA	-0.327249	0.478351	0.785122	2.95441	2.64286	3.24199	2	5	66733773	+	1503	ENSBTAG00000052521	ENSBTAT00000066486	sense	genic	0	containing	exonic
ENSBTAT00000066493	ENSBTAG00000051040	NA	NA	NA	NA	NA	0	0	0	3	25	14956169	+	276	ENSBTAG00000051040	ENSBTAT00000066493	sense	genic	0	containing	exonic
ENSBTAT00000066533	MSTRG.22201	NA	NA	NA	NA	NA	0.012928	0.01145	0.0142923	4	9	43005353	+	864	ENSBTAG00000049954	ENSBTAT00000066533	sense	genic	0	containing	exonic
ENSBTAT00000066551	MSTRG.984	NA	NA	-0.051878	0.668853	0.88441	1.13916	1.12708	1.15031	2	1	153834039	+	29205	ENSBTAG00000052583	ENSBTAT00000066551	sense	genic	0	containing	exonic
ENSBTAT00000066558	ENSBTAG00000053947	NA	NA	NA	NA	NA	0	0	0	3	5	19069363	+	1697	ENSBTAG00000053947	ENSBTAT00000066558	sense	genic	0	containing	exonic
ENSBTAT00000066564	ENSBTAG00000050754	NA	NA	NA	NA	NA	0.000668	0.00139167	0	2	25	41992626	-	1389	ENSBTAG00000050754	ENSBTAT00000066564	sense	genic	0	containing	exonic
ENSBTAT00000066591	ENSBTAG00000049414	NA	NA	NA	NA	NA	0	0	0	3	21	46671142	-	1103	ENSBTAG00000049414	ENSBTAT00000066591	sense	genic	0	containing	exonic
ENSBTAT00000066615	ENSBTAG00000051828	NA	NA	NA	NA	NA	0.010108	0.0106	0.00965385	35	7	20083019	+	1110	ENSBTAG00000051828	ENSBTAT00000066615	sense	genic	0	containing	exonic
ENSBTAT00000066643	ENSBTAG00000049966	NA	NA	NA	NA	NA	0.0122	0.00669167	0.0172846	3	23	44468103	-	599	ENSBTAG00000049966	ENSBTAT00000066643	sense	genic	0	containing	exonic
ENSBTAT00000066648	ENSBTAG00000051797	NA	NA	NA	NA	NA	0.020752	0.0281417	0.0139308	4	X	103565285	+	1860	ENSBTAG00000051797	ENSBTAT00000066648	sense	genic	0	containing	exonic
ENSBTAT00000066651	ENSBTAG00000048981	NA	NA	NA	NA	NA	0	0	0	3	7	88840369	+	323	ENSBTAG00000048981	ENSBTAT00000066651	sense	genic	0	containing	exonic
ENSBTAT00000066661	ENSBTAG00000050271	NA	NA	NA	NA	NA	0.013532	0.0141833	0.0129308	2	2	132188484	+	2054	ENSBTAG00000050271	ENSBTAT00000066661	sense	genic	0	containing	exonic
ENSBTAT00000066667	MSTRG.14937	ENSBTAG00000052275	NA	0.820862	0.073824	0.364119	0.470656	0.610958	0.341146	3	28	25953516	+	642	ENSBTAG00000052275	ENSBTAT00000066667	sense	genic	0	containing	exonic
ENSBTAT00000066684	MSTRG.10681	NA	NA	NA	NA	NA	0.0235	0.0236667	0.0233462	2	20	19996164	-	1388	ENSBTAG00000055189	ENSBTAT00000066684	sense	genic	0	containing	exonic
ENSBTAT00000066694	MSTRG.3758	ENSBTAG00000054434	NA	0.0459771	0.596186	0.848776	3.31032	3.39055	3.23625	3	13	34785327	-	11550	ENSBTAG00000054434	ENSBTAT00000066694	sense	genic	0	containing	exonic
ENSBTAT00000066707	MSTRG.12672	ENSBTAG00000054889	NA	0.726376	0.0281868	0.238876	0.447672	0.572983	0.332	3	23	31009401	-	473	ENSBTAG00000054889	ENSBTAT00000066707	sense	genic	0	containing	exonic
ENSBTAT00000066719	MSTRG.701	ENSBTAG00000053963	NA	-0.0391044	0.9305	0.980051	0.150052	0.149217	0.150823	3	1	117737497	+	522	ENSBTAG00000053963	ENSBTAT00000066719	sense	genic	0	containing	exonic
ENSBTAT00000066728	MSTRG.5672	NA	NA	NA	NA	NA	0.05438	0.0447667	0.0632538	3	16	2125763	+	728	ENSBTAG00000054185	ENSBTAT00000066728	sense	genic	0	containing	exonic
ENSBTAT00000066740	ENSBTAG00000054209	NA	NA	NA	NA	NA	0.006688	0.0129	0.000953846	2	25	37574348	-	1723	ENSBTAG00000054209	ENSBTAT00000066740	sense	genic	0	containing	exonic
ENSBTAT00000066747	ENSBTAG00000050706	NA	NA	NA	NA	NA	0	0	0	4	7	87928705	+	792	ENSBTAG00000050706	ENSBTAT00000066747	sense	genic	0	containing	exonic
ENSBTAT00000066757	MSTRG.20942	ENSBTAG00000053039	NA	0.125647	0.0747128	0.366601	10.9431	11.5344	10.3972	3	7	65822406	+	9336	ENSBTAG00000053039	ENSBTAT00000066757	sense	genic	0	containing	exonic
ENSBTAT00000066765	ENSBTAG00000054101	NA	NA	NA	NA	NA	0	0	0	3	9	92660112	+	363	ENSBTAG00000054101	ENSBTAT00000066765	sense	genic	0	containing	exonic
ENSBTAT00000066800	ENSBTAG00000053577	ENSBTAG00000053577	NA	0.472991	0.219258	0.583739	0.25754	0.305092	0.213646	2	23	42117109	+	1112	ENSBTAG00000053577	ENSBTAT00000066800	sense	genic	0	containing	exonic
ENSBTAT00000066805	ENSBTAG00000054075	NA	NA	NA	NA	NA	0	0	0	2	8	79907027	+	1433	ENSBTAG00000054075	ENSBTAT00000066805	sense	genic	0	containing	exonic
ENSBTAT00000066857	MSTRG.22951	NA	NA	-0.0635109	0.758595	0.923186	0.147096	0.144567	0.149431	2	X	15762408	-	2133	ENSBTAG00000051508	ENSBTAT00000066857	sense	genic	0	containing	exonic
ENSBTAT00000066904	MSTRG.8024	NA	NA	0.0577445	0.420141	0.749838	1.56099	1.60983	1.51591	3	18	57527731	+	4021	ENSBTAG00000053414	ENSBTAT00000078646	sense	genic	0	containing	exonic
ENSBTAT00000066906	ENSBTAG00000049485	ENSBTAG00000049485	NA	0.115069	0.818748	0.945531	0.240244	0.253508	0.228	2	16	44050826	+	231	ENSBTAG00000049485	ENSBTAT00000066906	sense	genic	0	containing	exonic
ENSBTAT00000066942	ENSBTAG00000048546	NA	NA	NA	NA	NA	0.036536	0.037475	0.0356692	2	3	28230735	-	1997	ENSBTAG00000048546	ENSBTAT00000074703	sense	genic	0	overlapping	exonic
ENSBTAT00000066964	MSTRG.5036	NA	NA	NA	NA	NA	0.002232	0.0026	0.00189231	2	15	27399054	+	1479	ENSBTAG00000048870	ENSBTAT00000066964	sense	genic	0	containing	exonic
ENSBTAT00000067016	ENSBTAG00000048541	NA	NA	NA	NA	NA	0.034324	0.0365667	0.0322538	4	10	2284386	+	880	ENSBTAG00000048541	ENSBTAT00000078894	sense	genic	0	containing	exonic
ENSBTAT00000067034	MSTRG.21775	NA	NA	0.017736	0.842826	0.953838	1.38581	1.40828	1.36506	2	8	84378586	+	4012	ENSBTAG00000052048	ENSBTAT00000067034	sense	genic	0	containing	exonic
ENSBTAT00000067044	MSTRG.403	NA	NA	-0.113345	0.288417	0.651582	5.07244	4.90544	5.2266	3	1	74675757	+	7796	ENSBTAG00000053503	ENSBTAT00000082388	sense	genic	0	containing	exonic
ENSBTAT00000067053	ENSBTAG00000049658	NA	NA	NA	NA	NA	0	0	0	3	16	6922911	+	2551	ENSBTAG00000049658	ENSBTAT00000067053	sense	genic	0	containing	exonic
ENSBTAT00000067063	MSTRG.8846	NA	NA	NA	NA	NA	0.00496	0.0061	0.00390769	3	19	33891258	+	912	ENSBTAG00000050083	ENSBTAT00000073701	sense	genic	0	containing	exonic
ENSBTAT00000067069	MSTRG.13016	NA	NA	NA	NA	NA	0.000468	0	0.0009	3	24	21687163	+	1610	ENSBTAG00000049413	ENSBTAT00000067069	sense	genic	0	containing	exonic
ENSBTAT00000067074	MSTRG.12327	NA	NA	-0.0633498	0.267433	0.631788	11.5727	11.4117	11.7212	2	23	8621658	-	10708	ENSBTAG00000050760	ENSBTAT00000067074	sense	genic	0	containing	exonic
ENSBTAT00000067080	MSTRG.3044	NA	NA	-0.293468	0.0446598	0.290986	0.933172	0.842808	1.01658	3	11	105803551	+	6658	ENSBTAG00000049718	ENSBTAT00000076559	sense	genic	0	containing	exonic
ENSBTAT00000067086	MSTRG.2544	ENSBTAG00000049564	NA	-0.202469	0.463985	0.778296	0.139204	0.131317	0.146485	3	11	62998450	-	1409	ENSBTAG00000049564	ENSBTAT00000067086	sense	genic	0	containing	exonic
ENSBTAT00000067091	ENSBTAG00000054717	NA	NA	NA	NA	NA	0.03746	0.032725	0.0418308	3	21	27727597	+	796	ENSBTAG00000054717	ENSBTAT00000067091	sense	genic	0	containing	exonic
ENSBTAT00000067092	MSTRG.2012	NA	NA	NA	NA	NA	0.05038	0.04185	0.0582538	2	10	97151049	-	2272	ENSBTAG00000052494	ENSBTAT00000067092	sense	genic	0	containing	exonic
ENSBTAT00000067117	ENSBTAG00000049030	ENSBTAG00000049030	NA	-0.303345	0.184256	0.546571	0.621112	0.560992	0.676608	4	11	104152769	-	875	ENSBTAG00000049030	ENSBTAT00000067117	sense	genic	0	containing	exonic
ENSBTAT00000067123	ENSBTAG00000052074	NA	NA	NA	NA	NA	0	0	0	2	11	66126984	+	1001	ENSBTAG00000052074	ENSBTAT00000067123	sense	genic	0	containing	exonic
ENSBTAT00000067134	ENSBTAG00000048554	NA	NA	NA	NA	NA	0.041912	0.0438667	0.0401077	3	17	66302802	+	611	ENSBTAG00000048554	ENSBTAT00000067134	sense	genic	0	containing	exonic
ENSBTAT00000067138	ENSBTAG00000054748	NA	NA	NA	NA	NA	0.0029	0.00470833	0.00123077	3	22	21012719	-	1296	ENSBTAG00000054748	ENSBTAT00000079769	sense	genic	0	containing	exonic
ENSBTAT00000067143	ENSBTAG00000054413	NA	NA	NA	NA	NA	0	0	0	4	11	12511190	+	586	ENSBTAG00000054413	ENSBTAT00000067143	sense	genic	0	containing	exonic
ENSBTAT00000067218	MSTRG.17882	NA	NA	0.0356027	0.758925	0.923231	80.4311	82.1736	78.8227	3	5	22470723	+	4168	ENSBTAG00000052187	ENSBTAT00000067218	sense	genic	0	containing	exonic
ENSBTAT00000067232	MSTRG.18953	NA	NA	NA	NA	NA	0.009364	0.0131167	0.0059	2	5	111993131	+	3327	ENSBTAG00000049882	ENSBTAT00000067232	sense	genic	0	containing	exonic
ENSBTAT00000067233	ENSBTAG00000052914	NA	NA	NA	NA	NA	0.019332	0.0213	0.0175154	4	7	98301575	+	1841	ENSBTAG00000052914	ENSBTAT00000077172	sense	genic	0	containing	exonic
ENSBTAT00000067237	MSTRG.22851	NA	NA	NA	NA	NA	0.030808	0.0421917	0.0203	2	NKLS02002210.1	141416	+	1060	ENSBTAG00000055203	ENSBTAT00000067237	sense	genic	0	containing	exonic
ENSBTAT00000067238	ENSBTAG00000050193	NA	NA	NA	NA	NA	0	0	0	5	12	86041673	+	2491	ENSBTAG00000050193	ENSBTAT00000074130	sense	genic	0	nested	exonic
ENSBTAT00000067248	ENSBTAG00000052823	NA	NA	NA	NA	NA	0.047976	0.050275	0.0458538	2	11	50178950	+	2505	ENSBTAG00000052823	ENSBTAT00000067248	sense	genic	0	containing	exonic
ENSBTAT00000067274	ENSBTAG00000052856	ENSBTAG00000052856	NA	-0.0503625	0.713198	0.904868	2.60446	2.58043	2.62664	3	10	98714526	+	1015	ENSBTAG00000052856	ENSBTAT00000067274	sense	genic	0	containing	exonic
ENSBTAT00000067301	MSTRG.17433	NA	NA	NA	NA	NA	0.0231	0.0285333	0.0180846	3	4	78733138	-	3105	ENSBTAG00000052436	ENSBTAT00000067301	sense	genic	0	containing	exonic
ENSBTAT00000067313	ENSBTAG00000054673	NA	NA	NA	NA	NA	0.016348	0.0201167	0.0128692	4	9	72867377	+	1319	ENSBTAG00000054673	ENSBTAT00000067313	sense	genic	0	containing	exonic
ENSBTAT00000067316	MSTRG.1951	NA	NA	0.059003	0.677141	0.887647	5.97782	6.15927	5.81032	3	10	85904732	-	18807	ENSBTAG00000055057	ENSBTAT00000067316	sense	genic	0	containing	exonic
ENSBTAT00000067368	ENSBTAG00000051384	NA	NA	NA	NA	NA	0.001636	0.00101667	0.00220769	3	20	69337290	+	3513	ENSBTAG00000051384	ENSBTAT00000067368	sense	genic	0	containing	exonic
ENSBTAT00000067412	ENSBTAG00000052274	NA	NA	NA	NA	NA	0	0	0	3	2	114054417	+	700	ENSBTAG00000052274	ENSBTAT00000067412	sense	genic	0	containing	exonic
ENSBTAT00000067431	MSTRG.10860	ENSBTAG00000052290	NA	-0.104431	0.570141	0.833811	0.300424	0.292717	0.307538	2	20	62507590	-	1343	ENSBTAG00000052290	ENSBTAT00000067431	sense	genic	0	containing	exonic
ENSBTAT00000067447	ENSBTAG00000052691	ENSBTAG00000052691	NA	0.469118	0.147333	0.497608	0.094668	0.110942	0.0796462	2	19	53890608	+	1352	ENSBTAG00000052691	ENSBTAT00000067447	sense	genic	0	containing	exonic
ENSBTAT00000067450	MSTRG.9626	NA	NA	NA	NA	NA	0.041056	0.0449417	0.0374692	3	2	15333445	-	906	ENSBTAG00000050811	ENSBTAT00000067450	sense	genic	0	containing	exonic
ENSBTAT00000067473	ENSBTAG00000054739	NA	NA	NA	NA	NA	0.0026	0.0043	0.00103077	3	5	75836154	-	1640	ENSBTAG00000054739	ENSBTAT00000067473	sense	genic	0	containing	exonic
ENSBTAT00000067477	ENSBTAG00000049981	NA	NA	NA	NA	NA	0.050004	0.051825	0.0483231	2	21	10698748	+	1251	ENSBTAG00000049981	ENSBTAT00000067477	sense	genic	0	containing	exonic
ENSBTAT00000067517	MSTRG.13795	NA	NA	NA	NA	NA	0.000652	0.00135833	0	2	25	30349718	+	1462	ENSBTAG00000048853	ENSBTAT00000067517	sense	genic	0	containing	exonic
ENSBTAT00000067552	ENSBTAG00000051722	ENSBTAG00000051722	NA	0.457024	0.15434	0.5076	0.335332	0.393883	0.281285	12	25	2406430	+	725	ENSBTAG00000051722	ENSBTAT00000067552	sense	genic	0	containing	exonic
ENSBTAT00000067578	MSTRG.14996	ENSBTAG00000050192	NA	0.120596	0.758788	0.923186	0.15158	0.161317	0.142592	3	28	30583678	+	529	ENSBTAG00000050192	ENSBTAT00000067578	sense	genic	0	containing	exonic
ENSBTAT00000067653	MSTRG.17555	NA	NA	0.00750531	0.884487	0.965981	59.776	60.5031	59.1049	2	4	98476141	+	6410	ENSBTAG00000052204	ENSBTAT00000067653	sense	genic	0	containing	exonic
ENSBTAT00000067669	MSTRG.20853	NA	NA	NA	NA	NA	0	0	0	2	7	59006769	+	493	ENSBTAG00000053960	ENSBTAT00000067669	sense	genic	0	containing	exonic
ENSBTAT00000067713	ENSBTAG00000048337	NA	NA	NA	NA	NA	0.009532	0.0062	0.0126077	3	4	8769961	+	339	ENSBTAG00000048337	ENSBTAT00000067713	sense	genic	0	containing	exonic
ENSBTAT00000067719	ENSBTAG00000050755	NA	NA	NA	NA	NA	0	0	0	4	19	13281471	-	738	ENSBTAG00000050755	ENSBTAT00000067719	sense	genic	0	containing	exonic
ENSBTAT00000067739	MSTRG.14584	ENSBTAG00000051696	NA	0.208106	0.648588	0.874498	0.197208	0.212342	0.183238	3	27	18819771	-	319	ENSBTAG00000051696	ENSBTAT00000067739	sense	genic	0	containing	exonic
ENSBTAT00000067750	ENSBTAG00000052283	NA	NA	NA	NA	NA	0.018404	0.0203083	0.0166462	3	24	38091069	-	390	ENSBTAG00000052283	ENSBTAT00000067750	sense	genic	0	containing	exonic
ENSBTAT00000067764	ENSBTAG00000048877	ENSBTAG00000048877	NA	0.0467516	0.8939	0.9681	0.151284	0.15515	0.147715	3	4	75151604	-	1143	ENSBTAG00000048877	ENSBTAT00000075005	sense	genic	0	containing	exonic
ENSBTAT00000067776	MSTRG.8819	NA	NA	NA	NA	NA	0.0303	0.036025	0.0250154	4	19	33231187	+	1521	ENSBTAG00000054411	ENSBTAT00000076530	sense	genic	0	containing	exonic
ENSBTAT00000067777	ENSBTAG00000054395	NA	NA	NA	NA	NA	0.029904	0.0446083	0.0163308	3	26	41433544	-	512	ENSBTAG00000054395	ENSBTAT00000067777	sense	genic	0	containing	exonic
ENSBTAT00000067781	ENSBTAG00000050282	NA	NA	NA	NA	NA	0	0	0	4	1	120316763	-	518	ENSBTAG00000050282	ENSBTAT00000067781	sense	genic	0	containing	exonic
ENSBTAT00000067790	ENSBTAG00000049314	NA	NA	NA	NA	NA	0.009576	0.012525	0.00685385	2	3	119851984	-	1840	ENSBTAG00000049314	ENSBTAT00000067790	sense	genic	0	containing	exonic
ENSBTAT00000067807	MSTRG.2031	NA	NA	0.0119889	0.87683	0.964037	0.75426	0.764783	0.744546	2	10	101635186	+	6525	ENSBTAG00000053040	ENSBTAT00000067807	sense	genic	0	containing	exonic
ENSBTAT00000067813	ENSBTAG00000050118	NA	NA	NA	NA	NA	0.00412	0.00858333	0	3	7	44212449	+	232	ENSBTAG00000050118	ENSBTAT00000067813	sense	genic	0	containing	exonic
ENSBTAT00000067831	ENSBTAG00000052715	NA	NA	NA	NA	NA	0.002752	0.00573333	0	3	5	26066531	+	318	ENSBTAG00000052715	ENSBTAT00000067831	sense	genic	0	containing	exonic
ENSBTAT00000067846	MSTRG.11898	NA	NA	NA	NA	NA	0.01792	0.0234917	0.0127769	2	22	40645224	+	1538	ENSBTAG00000051455	ENSBTAT00000067846	sense	genic	0	containing	exonic
ENSBTAT00000067882	MSTRG.18459	NA	NA	NA	NA	NA	0.001628	0.00339167	0	2	5	71250461	+	1061	ENSBTAG00000049009	ENSBTAT00000067882	sense	genic	0	containing	exonic
ENSBTAT00000067885	ENSBTAG00000051432	NA	NA	NA	NA	NA	0	0	0	3	8	104181438	-	391	ENSBTAG00000051432	ENSBTAT00000067885	sense	genic	0	containing	exonic
ENSBTAT00000067899	MSTRG.13444	NA	NA	NA	NA	NA	0.048864	0.0507833	0.0470923	2	25	2590641	-	1373	ENSBTAG00000052480	ENSBTAT00000067899	sense	genic	0	containing	exonic
ENSBTAT00000067909	ENSBTAG00000048838	NA	NA	NA	NA	NA	0.005816	0.00710833	0.00462308	2	23	10963673	-	1454	ENSBTAG00000048838	ENSBTAT00000067909	sense	genic	0	containing	exonic
ENSBTAT00000067949	ENSBTAG00000050813	NA	NA	NA	NA	NA	0.037372	0.038825	0.0360308	2	14	26282271	-	1168	ENSBTAG00000050813	ENSBTAT00000067949	sense	genic	0	containing	exonic
ENSBTAT00000067951	MSTRG.15277	NA	NA	NA	NA	NA	0.007988	0.00559167	0.0102	4	29	32756563	-	3815	ENSBTAG00000051277	ENSBTAT00000067951	sense	genic	0	containing	exonic
ENSBTAT00000067956	ENSBTAG00000049153	NA	NA	NA	NA	NA	0.000604	0.000116667	0.00105385	2	17	13023280	-	1738	ENSBTAG00000049153	ENSBTAT00000067956	sense	genic	0	containing	exonic
ENSBTAT00000067962	ENSBTAG00000051276	NA	NA	NA	NA	NA	0.009884	0.00979167	0.00996923	5	13	16353180	+	2095	ENSBTAG00000051276	ENSBTAT00000067962	sense	genic	0	containing	exonic
ENSBTAT00000068006	MSTRG.18653	ENSBTAG00000048687	NA	-0.0806677	0.644404	0.871902	0.258368	0.253308	0.263038	3	5	97212532	+	2203	ENSBTAG00000048687	ENSBTAT00000068006	sense	genic	0	containing	exonic
ENSBTAT00000068012	MSTRG.13307	NA	NA	NA	NA	NA	0.001764	0.0019	0.00163846	2	24	62202196	-	269	ENSBTAG00000054925	ENSBTAT00000068012	sense	genic	0	containing	exonic
ENSBTAT00000068056	MSTRG.20641	NA	NA	NA	NA	NA	0.03356	0.0405167	0.0271385	2	7	43901763	-	1119	ENSBTAG00000054601	ENSBTAT00000068056	sense	genic	0	containing	exonic
ENSBTAT00000068091	ENSBTAG00000051909	NA	NA	NA	NA	NA	0.047232	0.060725	0.0347769	2	19	51642574	+	1281	ENSBTAG00000051909	ENSBTAT00000068091	sense	genic	0	containing	exonic
ENSBTAT00000068099	ENSBTAG00000051266	NA	NA	NA	NA	NA	0.006528	0.00700833	0.00608462	3	23	45257483	-	531	ENSBTAG00000051266	ENSBTAT00000068099	sense	genic	0	containing	exonic
ENSBTAT00000068108	ENSBTAG00000053517	NA	NA	NA	NA	NA	0	0	0	3	12	29896450	-	324	ENSBTAG00000053517	ENSBTAT00000068108	sense	genic	0	containing	exonic
ENSBTAT00000068150	MSTRG.21343	ENSBTAG00000049552	NA	0.0251068	0.903671	0.972017	0.166272	0.170383	0.162477	3	8	38142066	+	1835	ENSBTAG00000049552	ENSBTAT00000068150	sense	genic	0	containing	exonic
ENSBTAT00000068196	ENSBTAG00000051027	NA	NA	NA	NA	NA	0.003224	0	0.0062	3	15	27100529	-	1010	ENSBTAG00000051027	ENSBTAT00000068196	sense	genic	0	containing	exonic
ENSBTAT00000068212	ENSBTAG00000051596	NA	NA	NA	NA	NA	0	0	0	2	26	37823226	-	2136	ENSBTAG00000051596	ENSBTAT00000068212	sense	genic	0	containing	exonic
ENSBTAT00000068221	MSTRG.20877	NA	NA	NA	NA	NA	0.045236	0.0329333	0.0565923	3	7	60786216	-	3678	ENSBTAG00000053457	ENSBTAT00000068221	sense	genic	0	containing	exonic
ENSBTAT00000068242	MSTRG.16393	NA	NA	NA	NA	NA	0.0072	0.015	0	3	3	56025952	+	372	ENSBTAG00000049274	ENSBTAT00000068242	sense	genic	0	containing	exonic
ENSBTAT00000068275	ENSBTAG00000055270	NA	NA	NA	NA	NA	0.010032	0.009175	0.0108231	3	14	19675020	+	819	ENSBTAG00000055270	ENSBTAT00000068275	sense	genic	0	containing	exonic
ENSBTAT00000068292	MSTRG.2289	NA	NA	NA	NA	NA	0.004624	0.00571667	0.00361538	3	11	22854313	+	1278	ENSBTAG00000051275	ENSBTAT00000068292	sense	genic	0	containing	exonic
ENSBTAT00000068343	ENSBTAG00000054487	NA	NA	NA	NA	NA	0.025436	0.0247083	0.0261077	4	20	7338678	+	2429	ENSBTAG00000054487	ENSBTAT00000084586	sense	genic	0	containing	exonic
ENSBTAT00000068393	MSTRG.8747	ENSBTAG00000051950	NA	-0.367507	0.136761	0.482398	0.242828	0.2128	0.270546	2	19	27824421	+	1234	ENSBTAG00000051950	ENSBTAT00000068393	sense	genic	0	containing	exonic
ENSBTAT00000068410	ENSBTAG00000050396	NA	NA	NA	NA	NA	0.005768	0.00393333	0.00746154	3	2	120144856	+	952	ENSBTAG00000050396	ENSBTAT00000068410	sense	genic	0	containing	exonic
ENSBTAT00000068422	MSTRG.12846	NA	NA	0.112188	0.246768	0.612179	1.63408	1.71172	1.5624	3	23	43204550	+	10412	ENSBTAG00000050742	ENSBTAT00000068422	sense	genic	0	containing	exonic
ENSBTAT00000068434	MSTRG.16374	NA	NA	NA	NA	NA	0.011416	0.0176333	0.00567692	2	3	53527722	+	2031	ENSBTAG00000050182	ENSBTAT00000081632	sense	genic	0	overlapping	exonic
ENSBTAT00000068458	MSTRG.11544	ENSBTAG00000054196	NA	0.224423	0.289305	0.652596	0.128136	0.13955	0.1176	2	21	66976911	-	2941	ENSBTAG00000054196	ENSBTAT00000068458	sense	genic	0	containing	exonic
ENSBTAT00000068499	MSTRG.2887	NA	NA	NA	NA	NA	0.069032	0.0655333	0.0722615	2	11	98652567	+	1418	ENSBTAG00000052163	ENSBTAT00000068499	sense	genic	0	containing	exonic
ENSBTAT00000068528	ENSBTAG00000048921	ENSBTAG00000048921	NA	-0.480026	0.353129	0.70305	0.158732	0.135675	0.180015	3	5	116413475	-	293	ENSBTAG00000048921	ENSBTAT00000068528	sense	genic	0	containing	exonic
ENSBTAT00000068537	MSTRG.17155	ENSBTAG00000053714	NA	0.159592	0.500372	0.795352	1.32111	1.40657	1.24223	4	4	41775571	-	1295	ENSBTAG00000053714	ENSBTAT00000068537	sense	genic	0	containing	exonic
ENSBTAT00000068547	ENSBTAG00000050262	NA	NA	NA	NA	NA	0.004636	0.00569167	0.00366154	4	26	10755662	+	911	ENSBTAG00000050262	ENSBTAT00000068547	sense	genic	0	containing	exonic
ENSBTAT00000068567	MSTRG.14961	NA	NA	NA	NA	NA	0	0	0	4	28	28140595	+	959	ENSBTAG00000051459	ENSBTAT00000071322	sense	genic	0	containing	exonic
ENSBTAT00000068571	ENSBTAG00000052752	NA	NA	NA	NA	NA	0.028344	0.0242	0.0321692	3	14	11257346	+	524	ENSBTAG00000052752	ENSBTAT00000068571	sense	genic	0	containing	exonic
ENSBTAT00000068589	ENSBTAG00000053738	NA	NA	NA	NA	NA	0.00316	0.0043	0.00210769	3	26	48269180	-	801	ENSBTAG00000053738	ENSBTAT00000068589	sense	genic	0	containing	exonic
ENSBTAT00000068614	ENSBTAG00000053782	NA	NA	NA	NA	NA	0.003164	0.00308333	0.00323846	3	27	39956973	-	3336	ENSBTAG00000053782	ENSBTAT00000068614	sense	genic	0	containing	exonic
ENSBTAT00000068663	MSTRG.10574	NA	NA	NA	NA	NA	0.023752	0.0195417	0.0276385	2	20	5388843	+	1020	ENSBTAG00000050409	ENSBTAT00000068663	sense	genic	0	containing	exonic
ENSBTAT00000068667	ENSBTAG00000052427	NA	NA	NA	NA	NA	0.003228	0.00225833	0.00412308	3	11	41666026	+	1762	ENSBTAG00000052427	ENSBTAT00000068667	sense	genic	0	containing	exonic
ENSBTAT00000068671	ENSBTAG00000051710	NA	NA	NA	NA	NA	0	0	0	3	8	111317608	+	750	ENSBTAG00000051710	ENSBTAT00000068671	sense	genic	0	containing	exonic
ENSBTAT00000068684	MSTRG.7145	NA	NA	NA	NA	NA	0.012972	0.01625	0.00994615	2	18	7930075	-	1005	ENSBTAG00000052847	ENSBTAT00000068684	sense	genic	0	containing	exonic
ENSBTAT00000068689	ENSBTAG00000053417	NA	NA	NA	NA	NA	0.062676	0.0647583	0.0607538	3	2	94272901	-	1386	ENSBTAG00000053417	ENSBTAT00000068689	sense	genic	0	containing	exonic
ENSBTAT00000068696	MSTRG.9640	ENSBTAG00000049074	NA	-0.0306262	0.885548	0.966398	0.340736	0.339075	0.342269	3	2	19469257	+	759	ENSBTAG00000049074	ENSBTAT00000068696	sense	genic	0	containing	exonic
ENSBTAT00000068761	MSTRG.546	NA	NA	0.152656	0.551371	0.824626	0.479908	0.51315	0.449223	3	1	88323245	-	1448	ENSBTAG00000054907	ENSBTAT00000068761	sense	genic	0	containing	exonic
ENSBTAT00000068764	MSTRG.17443	NA	NA	NA	NA	NA	0.024424	0.0194667	0.029	2	4	81104811	+	1270	ENSBTAG00000049322	ENSBTAT00000068764	sense	genic	0	containing	exonic
ENSBTAT00000068766	MSTRG.17425	NA	NA	0.0186782	0.897654	0.969428	2.6616	2.70463	2.62189	3	4	77210122	-	5197	ENSBTAG00000049936	ENSBTAT00000068766	sense	genic	0	containing	exonic
ENSBTAT00000068782	MSTRG.17588	ENSBTAG00000031548	NA	-0.132995	0.282752	0.646595	9.90515	9.52499	10.2561	3	4	99079895	-	13706	ENSBTAG00000054978	ENSBTAT00000068782	sense	genic	0	containing	exonic
ENSBTAT00000068834	MSTRG.17539	NA	NA	0.0688007	0.164938	0.520822	5.18945	5.36418	5.02815	3	4	94849946	+	14734	ENSBTAG00000051746	ENSBTAT00000068834	sense	genic	0	containing	exonic
ENSBTAT00000068835	ENSBTAG00000053331	NA	NA	NA	NA	NA	0	0	0	3	19	14092556	-	1206	ENSBTAG00000053331	ENSBTAT00000068835	sense	genic	0	containing	exonic
ENSBTAT00000068870	ENSBTAG00000052638	NA	NA	NA	NA	NA	0	0	0	3	9	64279978	-	892	ENSBTAG00000052638	ENSBTAT00000068870	sense	genic	0	containing	exonic
ENSBTAT00000068880	MSTRG.4235	NA	NA	0.122262	0.323221	0.679497	0.13316	0.140492	0.126392	2	13	72223201	+	8313	ENSBTAG00000050273	ENSBTAT00000068880	sense	genic	0	containing	exonic
ENSBTAT00000068886	ENSBTAG00000054743	NA	NA	NA	NA	NA	0.034092	0.041375	0.0273692	3	15	22832461	+	878	ENSBTAG00000054743	ENSBTAT00000068886	sense	genic	0	containing	exonic
ENSBTAT00000068897	ENSBTAG00000051714	NA	NA	NA	NA	NA	0.001964	0	0.00377692	3	11	37096063	+	436	ENSBTAG00000051714	ENSBTAT00000068897	sense	genic	0	containing	exonic
ENSBTAT00000068912	ENSBTAG00000049877	NA	NA	NA	NA	NA	0	0	0	2	17	59276889	-	1327	ENSBTAG00000049877	ENSBTAT00000068912	sense	genic	0	containing	exonic
ENSBTAT00000068948	MSTRG.21621	ENSBTAG00000052721	NA	-0.326266	0.0828398	0.38339	0.350612	0.313725	0.384662	2	8	70625249	-	2152	ENSBTAG00000052721	ENSBTAT00000068948	sense	genic	0	containing	exonic
ENSBTAT00000068953	ENSBTAG00000052168	NA	NA	NA	NA	NA	0.007076	0.001875	0.0118769	3	4	52546378	+	820	ENSBTAG00000052168	ENSBTAT00000068953	sense	genic	0	containing	exonic
ENSBTAT00000068960	MSTRG.8050	NA	NA	0.145444	0.0868011	0.392582	0.904528	0.959042	0.854208	3	18	60751023	-	4714	ENSBTAG00000049523	ENSBTAT00000068960	sense	genic	0	containing	exonic
ENSBTAT00000068965	ENSBTAG00000050217	NA	NA	NA	NA	NA	0.00082	0.00170833	0	2	3	84961115	+	1130	ENSBTAG00000050217	ENSBTAT00000068965	sense	genic	0	containing	exonic
ENSBTAT00000069030	MSTRG.23026	ENSBTAG00000048506	NA	0.296561	0.0876746	0.394904	0.261052	0.292308	0.2322	6	X	35276329	+	2816	ENSBTAG00000048506	ENSBTAT00000074206	sense	genic	0	containing	exonic
ENSBTAT00000069074	ENSBTAG00000050727	NA	NA	NA	NA	NA	0.006904	0.00715	0.00667692	3	20	28801243	+	1733	ENSBTAG00000050727	ENSBTAT00000068869	sense	genic	0	containing	exonic
ENSBTAT00000069077	ENSBTAG00000051594	NA	NA	NA	NA	NA	0	0	0	3	27	32958666	+	206	ENSBTAG00000051594	ENSBTAT00000069077	sense	genic	0	containing	exonic
ENSBTAT00000069089	ENSBTAG00000049138	NA	NA	NA	NA	NA	0.002908	0.00155833	0.00415385	2	17	63642211	-	2326	ENSBTAG00000049138	ENSBTAT00000069089	sense	genic	0	containing	exonic
ENSBTAT00000069152	MSTRG.21465	ENSBTAG00000052126	NA	-0.184998	0.567182	0.832075	0.11102	0.105008	0.116569	3	8	57626717	+	1250	ENSBTAG00000052126	ENSBTAT00000069152	sense	genic	0	containing	exonic
ENSBTAT00000069156	ENSBTAG00000053697	NA	NA	NA	NA	NA	0	0	0	2	27	4214061	+	1001	ENSBTAG00000053697	ENSBTAT00000069156	sense	genic	0	containing	exonic
ENSBTAT00000069160	MSTRG.21246	NA	NA	NA	NA	NA	0.079368	0.0979167	0.0622462	4	8	11418188	-	514	ENSBTAG00000054089	ENSBTAT00000069160	sense	genic	0	containing	exonic
ENSBTAT00000069175	ENSBTAG00000053217	NA	NA	NA	NA	NA	0.019868	0.0280667	0.0123	3	13	243940	-	240	ENSBTAG00000053217	ENSBTAT00000069175	sense	genic	0	containing	exonic
ENSBTAT00000069227	ENSBTAG00000050311	NA	NA	NA	NA	NA	0	0	0	4	3	119733372	+	1458	ENSBTAG00000050311	ENSBTAT00000069227	sense	genic	0	containing	exonic
ENSBTAT00000069228	MSTRG.3556	NA	NA	0.00825077	0.925888	0.978623	0.95872	0.970558	0.947792	2	12	87173778	+	4195	ENSBTAG00000052817	ENSBTAT00000069228	sense	genic	0	containing	exonic
ENSBTAT00000069239	MSTRG.11521	ENSBTAG00000048659	NA	0.852308	0.00493892	0.106163	0.22914	0.300325	0.163431	3	21	65869733	+	1872	ENSBTAG00000048659	ENSBTAT00000069239	sense	genic	0	containing	exonic
ENSBTAT00000069273	ENSBTAG00000052944	NA	NA	NA	NA	NA	0	0	0	3	21	33524285	+	328	ENSBTAG00000052944	ENSBTAT00000069273	sense	genic	0	containing	exonic
ENSBTAT00000069286	MSTRG.19379	NA	NA	NA	NA	NA	0.006184	0.004775	0.00748462	3	6	58013203	-	1273	ENSBTAG00000051019	ENSBTAT00000069286	sense	genic	0	containing	exonic
ENSBTAT00000069298	MSTRG.9645	NA	NA	NA	NA	NA	0.021636	0.0254083	0.0181538	4	2	20733999	-	3255	ENSBTAG00000048896	ENSBTAT00000080294	sense	genic	0	containing	exonic
ENSBTAT00000069304	MSTRG.6126	NA	NA	NA	NA	NA	0.053028	0.0627833	0.0440231	2	16	52535078	-	1039	ENSBTAG00000049488	ENSBTAT00000069304	sense	genic	0	containing	exonic
ENSBTAT00000069315	MSTRG.11557	ENSBTAG00000049466	NA	-0.245596	0.427682	0.755595	0.143316	0.132217	0.153562	3	21	67747897	-	909	ENSBTAG00000049466	ENSBTAT00000069315	sense	genic	0	containing	exonic
ENSBTAT00000069320	MSTRG.10955	ENSBTAG00000053342	NA	0.0733393	0.449155	0.76907	2.02992	2.10557	1.96008	3	21	2052849	+	737	ENSBTAG00000053342	ENSBTAT00000069320	sense	genic	0	containing	exonic
ENSBTAT00000069365	ENSBTAG00000053446	NA	NA	NA	NA	NA	0	0	0	2	15	83782523	-	1252	ENSBTAG00000053446	ENSBTAT00000069365	sense	genic	0	containing	exonic
ENSBTAT00000069369	ENSBTAG00000050823	NA	NA	NA	NA	NA	0.000508	0.00105833	0	3	NKLS02002170.1	52085	+	1191	ENSBTAG00000050823	ENSBTAT00000069369	sense	genic	0	containing	exonic
ENSBTAT00000069383	MSTRG.4916	NA	NA	NA	NA	NA	0.010064	0.00294167	0.0166385	2	15	6477274	-	1296	ENSBTAG00000054605	ENSBTAT00000069383	sense	genic	0	containing	exonic
ENSBTAT00000069394	MSTRG.13123	ENSBTAG00000050610	NA	-0.426454	0.160416	0.515215	0.163336	0.140617	0.184308	3	24	38823431	+	827	ENSBTAG00000050610	ENSBTAT00000069394	sense	genic	0	containing	exonic
ENSBTAT00000069397	ENSBTAG00000052834	NA	NA	NA	NA	NA	0.056588	0.0598167	0.0536077	3	11	20230870	-	1831	ENSBTAG00000052834	ENSBTAT00000069397	sense	genic	0	containing	exonic
ENSBTAT00000069411	ENSBTAG00000048646	NA	NA	NA	NA	NA	0.00052	0	0.001	4	11	85128330	-	1446	ENSBTAG00000048646	ENSBTAT00000075493	sense	genic	0	containing	exonic
ENSBTAT00000069428	ENSBTAG00000054385	NA	NA	NA	NA	NA	0.004828	0.00366667	0.0059	3	3	120942002	+	2296	ENSBTAG00000054385	ENSBTAT00000069428	sense	genic	0	containing	exonic
ENSBTAT00000069435	MSTRG.10364	NA	NA	NA	NA	NA	0.006216	0.00354167	0.00868462	2	2	126144703	+	1620	ENSBTAG00000051814	ENSBTAT00000069435	sense	genic	0	containing	exonic
ENSBTAT00000069436	ENSBTAG00000053193	NA	NA	NA	NA	NA	0.000712	0	0.00136923	2	12	27324614	+	1158	ENSBTAG00000053193	ENSBTAT00000069436	sense	genic	0	containing	exonic
ENSBTAT00000069440	MSTRG.8886	ENSBTAG00000054465	NA	-0.217643	0.406908	0.740515	0.150732	0.1402	0.160454	2	19	35154281	-	1007	ENSBTAG00000054465	ENSBTAT00000069440	sense	genic	0	containing	exonic
ENSBTAT00000069441	ENSBTAG00000054779	NA	NA	NA	NA	NA	0.00142	0	0.00273077	4	4	49122548	-	604	ENSBTAG00000054779	ENSBTAT00000069441	sense	genic	0	containing	exonic
ENSBTAT00000069446	ENSBTAG00000053509	NA	NA	NA	NA	NA	0.008792	0.00755833	0.00993077	4	1	144844187	+	3199	ENSBTAG00000053509	ENSBTAT00000069446	sense	genic	0	containing	exonic
ENSBTAT00000069452	MSTRG.18193	NA	NA	-0.183447	0.160825	0.51571	1.41353	1.33358	1.48733	3	5	46529364	+	1247	ENSBTAG00000053087	ENSBTAT00000069452	sense	genic	0	containing	exonic
ENSBTAT00000069463	ENSBTAG00000051695	NA	NA	NA	NA	NA	0	0	0	2	22	56438752	+	1353	ENSBTAG00000051695	ENSBTAT00000069463	sense	genic	0	containing	exonic
ENSBTAT00000069466	MSTRG.7687	NA	NA	0.200931	0.00287747	0.0849973	3.37671	3.65467	3.12014	2	18	49710209	+	4271	ENSBTAG00000053453	ENSBTAT00000069466	sense	genic	0	containing	exonic
ENSBTAT00000069495	ENSBTAG00000054807	NA	NA	NA	NA	NA	0	0	0	4	19	57748682	-	765	ENSBTAG00000054807	ENSBTAT00000069495	sense	genic	0	containing	exonic
ENSBTAT00000069530	ENSBTAG00000052446	NA	NA	NA	NA	NA	0	0	0	4	22	7300794	+	896	ENSBTAG00000052446	ENSBTAT00000069530	sense	genic	0	containing	exonic
ENSBTAT00000069552	MSTRG.14622	NA	NA	NA	NA	NA	0.018616	0.00529167	0.0309154	3	27	24471292	+	387	ENSBTAG00000049113	ENSBTAT00000069552	sense	genic	0	containing	exonic
ENSBTAT00000069580	MSTRG.12748	NA	NA	NA	NA	NA	0.023524	0.0161167	0.0303615	2	23	36537388	+	1058	ENSBTAG00000049335	ENSBTAT00000069580	sense	genic	0	containing	exonic
ENSBTAT00000069608	MSTRG.22551	NA	NA	NA	NA	NA	0.06956	0.074175	0.0653	2	9	101897236	+	6435	ENSBTAG00000053924	ENSBTAT00000069608	sense	genic	0	containing	exonic
ENSBTAT00000069621	MSTRG.17150	NA	NA	0.167166	0.262566	0.627491	2.20928	2.35703	2.0729	2	4	40473212	-	8082	ENSBTAG00000049549	ENSBTAT00000069621	sense	genic	0	containing	exonic
ENSBTAT00000069624	ENSBTAG00000054275	NA	NA	NA	NA	NA	0.000808	0	0.00155385	3	19	50649900	+	931	ENSBTAG00000054275	ENSBTAT00000069624	sense	genic	0	containing	exonic
ENSBTAT00000069649	ENSBTAG00000050057	NA	NA	NA	NA	NA	0.029148	0.0386167	0.0204077	2	2	69839614	-	1646	ENSBTAG00000050057	ENSBTAT00000069649	sense	genic	0	containing	exonic
ENSBTAT00000069655	MSTRG.2108	ENSBTAG00000048909	NA	0.180276	0.296853	0.658818	0.459544	0.4921	0.429492	7	11	2994899	+	1824	ENSBTAG00000048909	ENSBTAT00000069655	sense	genic	0	containing	exonic
ENSBTAT00000069680	MSTRG.15902	NA	NA	NA	NA	NA	0.000624	0.0013	0	2	3	16011731	+	1179	ENSBTAG00000052918	ENSBTAT00000069680	sense	genic	0	containing	exonic
ENSBTAT00000069709	ENSBTAG00000054742	ENSBTAG00000054742	NA	0.203001	0.627371	0.863573	0.725232	0.784192	0.670808	3	1	22280562	+	1695	ENSBTAG00000054742	ENSBTAT00000069709	sense	genic	0	containing	exonic
ENSBTAT00000069714	MSTRG.9833	NA	NA	NA	NA	NA	0.010608	0.00936667	0.0117538	2	2	52169632	+	1630	ENSBTAG00000052105	ENSBTAT00000069714	sense	genic	0	containing	exonic
ENSBTAT00000069721	MSTRG.17510	NA	NA	NA	NA	NA	0.01734	0.0234833	0.0116692	4	4	92834495	-	2135	ENSBTAG00000052301	ENSBTAT00000069721	sense	genic	0	containing	exonic
ENSBTAT00000069779	MSTRG.11537	ENSBTAG00000053035	NA	-0.00660528	0.976715	0.991683	0.468128	0.4726	0.464	3	21	66386420	-	668	ENSBTAG00000053035	ENSBTAT00000069779	sense	genic	0	containing	exonic
ENSBTAT00000069786	ENSBTAG00000054284	NA	NA	NA	NA	NA	0	0	0	2	17	59097548	-	1029	ENSBTAG00000054284	ENSBTAT00000069786	sense	genic	0	containing	exonic
ENSBTAT00000069812	ENSBTAG00000053547	NA	NA	NA	NA	NA	0.003752	0.00445	0.00310769	5	21	23003534	-	952	ENSBTAG00000053547	ENSBTAT00000069812	sense	genic	0	containing	exonic
ENSBTAT00000069926	MSTRG.19131	NA	NA	NA	NA	NA	0.008692	0.00979167	0.00767692	2	6	6435122	+	1000	ENSBTAG00000055099	ENSBTAT00000069926	sense	genic	0	containing	exonic
ENSBTAT00000069940	ENSBTAG00000049634	NA	NA	NA	NA	NA	0.000876	0	0.00168462	2	26	38046123	+	1070	ENSBTAG00000049634	ENSBTAT00000069940	sense	genic	0	containing	exonic
ENSBTAT00000069978	MSTRG.11004	ENSBTAG00000050362	NA	0.0813947	0.799033	0.93895	0.206576	0.2144	0.199354	4	21	11120227	+	2401	ENSBTAG00000050362	ENSBTAT00000069053	sense	genic	0	overlapping	exonic
ENSBTAT00000069979	MSTRG.3042	NA	NA	NA	NA	NA	0.059648	0.0614833	0.0579538	2	11	105793969	-	1321	ENSBTAG00000052127	ENSBTAT00000069979	sense	genic	0	containing	exonic
ENSBTAT00000069994	ENSBTAG00000050996	NA	NA	NA	NA	NA	0.01288	0.0132583	0.0125308	2	13	57376272	-	1759	ENSBTAG00000050996	ENSBTAT00000069994	sense	genic	0	containing	exonic
ENSBTAT00000070017	MSTRG.17886	ENSBTAG00000054410	NA	-0.0572466	0.863896	0.960289	0.220724	0.216275	0.224831	3	5	22978119	-	546	ENSBTAG00000054410	ENSBTAT00000070017	sense	genic	0	containing	exonic
ENSBTAT00000070045	ENSBTAG00000051346	NA	NA	NA	NA	NA	0	0	0	4	5	95822472	+	825	ENSBTAG00000051346	ENSBTAT00000070045	sense	genic	0	containing	exonic
ENSBTAT00000070046	MSTRG.4946	ENSBTAG00000051840	NA	-0.192902	0.529649	0.811791	0.114652	0.107317	0.121423	2	15	15187037	-	2622	ENSBTAG00000051840	ENSBTAT00000070046	sense	genic	0	containing	exonic
ENSBTAT00000070052	ENSBTAG00000051255	NA	NA	NA	NA	NA	0	0	0	2	9	102479157	-	1088	ENSBTAG00000051255	ENSBTAT00000070052	sense	genic	0	containing	exonic
ENSBTAT00000070061	ENSBTAG00000048697	NA	NA	NA	NA	NA	0.004392	0.00125833	0.00728462	2	16	71919162	-	1222	ENSBTAG00000048697	ENSBTAT00000070061	sense	genic	0	containing	exonic
ENSBTAT00000070065	ENSBTAG00000051502	NA	NA	NA	NA	NA	0.005804	0.00846667	0.00334615	3	24	41957679	+	899	ENSBTAG00000051502	ENSBTAT00000070065	sense	genic	0	containing	exonic
ENSBTAT00000070075	MSTRG.9303	ENSBTAG00000054982	NA	-0.264589	0.296043	0.658429	0.258876	0.238025	0.278123	3	19	50926060	-	874	ENSBTAG00000054982	ENSBTAT00000084384	sense	genic	0	containing	exonic
ENSBTAT00000070097	ENSBTAG00000050267	NA	NA	NA	NA	NA	0.045188	0.0562917	0.0349385	4	9	101174898	-	1331	ENSBTAG00000050267	ENSBTAT00000076092	sense	genic	0	containing	exonic
ENSBTAT00000070125	MSTRG.15576	NA	NA	NA	NA	NA	0	0	0	3	29	49162554	-	512	ENSBTAG00000054450	ENSBTAT00000070125	sense	genic	0	containing	exonic
ENSBTAT00000070129	ENSBTAG00000048936	NA	NA	NA	NA	NA	0.00168	0	0.00323077	3	6	105829090	+	421	ENSBTAG00000048936	ENSBTAT00000070129	sense	genic	0	containing	exonic
ENSBTAT00000070133	MSTRG.7733	NA	NA	NA	NA	NA	0	0	0	2	18	50872943	+	1432	ENSBTAG00000054537	ENSBTAT00000070133	sense	genic	0	containing	exonic
ENSBTAT00000070170	ENSBTAG00000050960	NA	NA	NA	NA	NA	0.02698	0.0337667	0.0207154	3	22	42143582	-	227	ENSBTAG00000050960	ENSBTAT00000070170	sense	genic	0	containing	exonic
ENSBTAT00000070195	ENSBTAG00000050769	NA	NA	NA	NA	NA	0	0	0	3	9	100009218	-	459	ENSBTAG00000050769	ENSBTAT00000070195	sense	genic	0	containing	exonic
ENSBTAT00000070233	MSTRG.18664	NA	NA	-0.106886	0.0575752	0.326224	4.68421	4.54401	4.81363	4	5	98523575	-	7535	ENSBTAG00000048489	ENSBTAT00000082658	sense	genic	0	overlapping	exonic
ENSBTAT00000070239	ENSBTAG00000052222	ENSBTAG00000052222	NA	-0.0811258	0.879928	0.964377	0.093788	0.0922583	0.0952	3	3	91786160	-	511	ENSBTAG00000052222	ENSBTAT00000070239	sense	genic	0	containing	exonic
ENSBTAT00000070247	MSTRG.475	NA	NA	NA	NA	NA	0.002528	0.001425	0.00354615	4	1	82503374	-	1266	ENSBTAG00000050833	ENSBTAT00000070247	sense	genic	0	containing	exonic
ENSBTAT00000070300	ENSBTAG00000051966	NA	NA	NA	NA	NA	0.001348	0.00280833	0	3	22	57939831	-	638	ENSBTAG00000051966	ENSBTAT00000070300	sense	genic	0	containing	exonic
ENSBTAT00000070303	MSTRG.21894	NA	NA	NA	NA	NA	0.00564	0.00148333	0.00947692	2	8	102130344	-	1340	ENSBTAG00000051753	ENSBTAT00000070303	sense	genic	0	containing	exonic
ENSBTAT00000070314	MSTRG.3604	NA	NA	NA	NA	NA	0.055412	0.0579	0.0531154	2	13	11371817	+	1526	ENSBTAG00000050526	ENSBTAT00000070314	sense	genic	0	containing	exonic
ENSBTAT00000070316	ENSBTAG00000049351	NA	NA	NA	NA	NA	0.045928	0.0541917	0.0383	2	21	10370480	-	1115	ENSBTAG00000049351	ENSBTAT00000070316	sense	genic	0	containing	exonic
ENSBTAT00000070336	ENSBTAG00000051003	NA	NA	NA	NA	NA	0.001492	0	0.00286923	3	26	39234464	+	575	ENSBTAG00000051003	ENSBTAT00000070336	sense	genic	0	containing	exonic
ENSBTAT00000070347	ENSBTAG00000049330	NA	NA	NA	NA	NA	0.055944	0.0641833	0.0483385	2	19	61584649	-	1533	ENSBTAG00000049330	ENSBTAT00000070347	sense	genic	0	containing	exonic
ENSBTAT00000070351	ENSBTAG00000048668	NA	NA	NA	NA	NA	0.042916	0.0504333	0.0359769	4	19	34059862	-	724	ENSBTAG00000048668	ENSBTAT00000070351	sense	genic	0	containing	exonic
ENSBTAT00000070359	ENSBTAG00000050989	NA	NA	NA	NA	NA	0	0	0	3	23	17250818	+	408	ENSBTAG00000050989	ENSBTAT00000070359	sense	genic	0	containing	exonic
ENSBTAT00000070383	MSTRG.8949	NA	NA	NA	NA	NA	0.009352	0.00900833	0.00966923	2	19	37376654	+	1292	ENSBTAG00000055056	ENSBTAT00000070383	sense	genic	0	containing	exonic
ENSBTAT00000070394	MSTRG.18572	ENSBTAG00000048719	NA	0.291218	0.152344	0.505147	0.43394	0.479692	0.391708	3	5	85483278	+	1861	ENSBTAG00000048719	ENSBTAT00000070394	sense	genic	0	containing	exonic
ENSBTAT00000070418	ENSBTAG00000052589	NA	NA	NA	NA	NA	0.00646	0.00795	0.00508462	4	1	151342532	-	699	ENSBTAG00000052589	ENSBTAT00000070418	sense	genic	0	containing	exonic
ENSBTAT00000070427	MSTRG.9497	NA	NA	NA	NA	NA	0	0	0	3	19	60782458	-	251	ENSBTAG00000053428	ENSBTAT00000070427	sense	genic	0	containing	exonic
ENSBTAT00000070442	ENSBTAG00000048701	NA	NA	NA	NA	NA	0.033424	0.0459	0.0219077	3	1	141364446	+	1245	ENSBTAG00000048701	ENSBTAT00000070442	sense	genic	0	containing	exonic
ENSBTAT00000070453	MSTRG.14082	NA	NA	0.37167	0.0670565	0.349521	0.259504	0.296533	0.225323	2	26	10941701	-	2572	ENSBTAG00000054811	ENSBTAT00000070453	sense	genic	0	containing	exonic
ENSBTAT00000070469	MSTRG.7189	NA	NA	NA	NA	NA	0.016444	0.0116	0.0209154	3	18	11941024	+	769	ENSBTAG00000049639	ENSBTAT00000070469	sense	genic	0	containing	exonic
ENSBTAT00000070482	ENSBTAG00000048401	NA	NA	NA	NA	NA	0	0	0	3	25	35564665	+	220	ENSBTAG00000048401	ENSBTAT00000070482	sense	genic	0	containing	exonic
ENSBTAT00000070484	ENSBTAG00000053336	NA	NA	NA	NA	NA	0	0	0	3	5	25449617	+	449	ENSBTAG00000053336	ENSBTAT00000070484	sense	genic	0	containing	exonic
ENSBTAT00000070512	MSTRG.2533	NA	NA	0.230579	0.0146398	0.174315	4.56652	4.99075	4.17492	2	11	61059272	+	7221	ENSBTAG00000054638	ENSBTAT00000070512	sense	genic	0	containing	exonic
ENSBTAT00000070514	ENSBTAG00000049839	NA	NA	NA	NA	NA	0.000768	0.0016	0	2	9	102474829	+	1248	ENSBTAG00000049839	ENSBTAT00000070514	sense	genic	0	containing	exonic
ENSBTAT00000070544	ENSBTAG00000055079	NA	NA	NA	NA	NA	0.002672	0.00263333	0.00270769	2	13	38859573	+	1172	ENSBTAG00000055079	ENSBTAT00000070544	sense	genic	0	containing	exonic
ENSBTAT00000070569	MSTRG.3561	NA	NA	NA	NA	NA	0.002564	0.00328333	0.0019	2	13	2230617	-	1696	ENSBTAG00000054174	ENSBTAT00000070569	sense	genic	0	containing	exonic
ENSBTAT00000070589	MSTRG.18673	NA	NA	NA	NA	NA	0.004132	0.00453333	0.00376154	3	5	99070012	+	2011	ENSBTAG00000053262	ENSBTAT00000070589	sense	genic	0	containing	exonic
ENSBTAT00000070622	MSTRG.21287	ENSBTAG00000052735	NA	0.0404923	0.70547	0.901688	1.36247	1.3959	1.33161	5	8	22841638	+	1794	ENSBTAG00000052735	ENSBTAT00000070622	sense	genic	0	containing	exonic
ENSBTAT00000070636	ENSBTAG00000051034	ENSBTAG00000051034	NA	0.937465	0.00917725	0.141548	0.266856	0.355667	0.184877	3	16	24297061	+	722	ENSBTAG00000051034	ENSBTAT00000070636	sense	genic	0	containing	exonic
ENSBTAT00000070637	ENSBTAG00000052009	ENSBTAG00000052009	NA	0.372547	0.376361	0.720042	0.220296	0.2524	0.190662	3	26	25072001	+	1136	ENSBTAG00000052009	ENSBTAT00000070637	sense	genic	0	containing	exonic
ENSBTAT00000070648	MSTRG.103	ENSBTAG00000052575	NA	0.00282423	0.982019	0.993404	6.86476	6.91949	6.81425	3	1	22093841	+	5585	ENSBTAG00000052575	ENSBTAT00000072612	sense	genic	0	overlapping	exonic
ENSBTAT00000070670	MSTRG.2361	ENSBTAG00000054569	NA	0.177946	0.474475	0.783493	1.0037	1.06994	0.942562	3	11	33414585	-	292	ENSBTAG00000054569	ENSBTAT00000070670	sense	genic	0	containing	exonic
ENSBTAT00000070674	ENSBTAG00000051358	NA	NA	NA	NA	NA	0	0	0	3	5	61668359	+	429	ENSBTAG00000051358	ENSBTAT00000070674	sense	genic	0	containing	exonic
ENSBTAT00000070682	MSTRG.604	NA	NA	NA	NA	NA	0.007716	0.0117	0.00403846	3	1	97691582	-	826	ENSBTAG00000053891	ENSBTAT00000070682	sense	genic	0	containing	exonic
ENSBTAT00000070706	ENSBTAG00000048399	NA	NA	NA	NA	NA	0	0	0	5	8	9299207	+	707	ENSBTAG00000048399	ENSBTAT00000070706	sense	genic	0	containing	exonic
ENSBTAT00000070727	MSTRG.11694	NA	NA	-0.252531	0.215111	0.580982	0.547484	0.503483	0.5881	3	22	9887448	+	3121	ENSBTAG00000050443	ENSBTAT00000070727	sense	genic	0	containing	exonic
ENSBTAT00000070735	MSTRG.19338	NA	NA	NA	NA	NA	0	0	0	2	6	43064562	-	1218	ENSBTAG00000054335	ENSBTAT00000070735	sense	genic	0	containing	exonic
ENSBTAT00000070739	MSTRG.22506	NA	NA	NA	NA	NA	0.0202	0.0338667	0.00758462	3	9	95379332	+	439	ENSBTAG00000049040	ENSBTAT00000070739	sense	genic	0	containing	exonic
ENSBTAT00000070763	MSTRG.21179	NA	NA	NA	NA	NA	0.015988	0.0205583	0.0117692	2	8	1880400	+	2085	ENSBTAG00000051098	ENSBTAT00000070763	sense	genic	0	containing	exonic
ENSBTAT00000070777	ENSBTAG00000052649	NA	NA	NA	NA	NA	0	0	0	2	16	15140963	-	2246	ENSBTAG00000052649	ENSBTAT00000070777	sense	genic	0	containing	exonic
ENSBTAT00000070779	MSTRG.13083	NA	NA	0.0947062	0.333923	0.688181	1.88866	1.97152	1.81218	6	24	34192631	-	6346	ENSBTAG00000054127	ENSBTAT00000085118	antisense	genic	0	overlapping	exonic
ENSBTAT00000070788	ENSBTAG00000049099	NA	NA	NA	NA	NA	0	0	0	2	13	78935044	+	1840	ENSBTAG00000049099	ENSBTAT00000070788	sense	genic	0	containing	exonic
ENSBTAT00000070803	MSTRG.11838	NA	NA	-0.247243	0.225299	0.590477	2.19152	2.01066	2.35847	3	22	26295812	-	9740	ENSBTAG00000054298	ENSBTAT00000070803	sense	genic	0	containing	exonic
ENSBTAT00000070805	ENSBTAG00000052610	ENSBTAG00000052610	NA	-0.451312	0.412689	0.743769	0.222772	0.189158	0.2538	3	8	103358296	+	509	ENSBTAG00000052610	ENSBTAT00000070805	sense	genic	0	containing	exonic
ENSBTAT00000070812	MSTRG.7053	ENSBTAG00000051225	NA	0.0414875	0.772485	0.928169	0.48134	0.492042	0.471462	2	17	72834915	-	1843	ENSBTAG00000051225	ENSBTAT00000070812	sense	genic	0	containing	exonic
ENSBTAT00000070836	ENSBTAG00000052777	NA	NA	NA	NA	NA	0.005748	0.011975	0	4	X	35619397	-	754	ENSBTAG00000052777	ENSBTAT00000070836	sense	genic	0	containing	exonic
ENSBTAT00000070849	ENSBTAG00000055138	ENSBTAG00000055138	NA	-0.299469	0.224385	0.589484	0.256068	0.231867	0.278408	3	25	18315578	+	1296	ENSBTAG00000055138	ENSBTAT00000070849	sense	genic	0	containing	exonic
ENSBTAT00000070850	ENSBTAG00000053353	NA	NA	NA	NA	NA	0	0	0	2	26	37838731	+	2447	ENSBTAG00000053353	ENSBTAT00000070850	sense	genic	0	containing	exonic
ENSBTAT00000070876	ENSBTAG00000048748	NA	NA	NA	NA	NA	0.001388	0.001825	0.000984615	3	26	9806435	-	1678	ENSBTAG00000048748	ENSBTAT00000070876	sense	genic	0	containing	exonic
ENSBTAT00000070887	ENSBTAG00000052109	ENSBTAG00000052109	NA	0.549457	0.0850341	0.388797	0.43514	0.522683	0.354331	3	9	24559490	-	448	ENSBTAG00000052109	ENSBTAT00000086485	sense	genic	0	nested	exonic
ENSBTAT00000070907	ENSBTAG00000051284	NA	NA	NA	NA	NA	0.012688	0.013075	0.0123308	4	3	14400565	+	1532	ENSBTAG00000051284	ENSBTAT00000070907	sense	genic	0	containing	exonic
ENSBTAT00000070923	ENSBTAG00000054817	NA	NA	NA	NA	NA	0.003776	0.006925	0.000869231	2	3	56501296	-	3872	ENSBTAG00000054817	ENSBTAT00000070923	sense	genic	0	containing	exonic
ENSBTAT00000070947	MSTRG.22413	NA	NA	NA	NA	NA	0.02532	0.0274083	0.0233923	3	9	84196202	-	678	ENSBTAG00000050346	ENSBTAT00000070947	sense	genic	0	containing	exonic
ENSBTAT00000070959	ENSBTAG00000052877	NA	NA	NA	NA	NA	0	0	0	3	18	20435553	-	248	ENSBTAG00000052877	ENSBTAT00000070959	sense	genic	0	containing	exonic
ENSBTAT00000070974	MSTRG.6630	NA	NA	NA	NA	NA	0.017604	0.0236833	0.0119923	3	17	50874011	+	1349	ENSBTAG00000050714	ENSBTAT00000070974	sense	genic	0	containing	exonic
ENSBTAT00000070989	ENSBTAG00000048778	NA	NA	NA	NA	NA	0.033608	0.0346833	0.0326154	3	17	66294461	+	1018	ENSBTAG00000048778	ENSBTAT00000075259	sense	genic	0	nested	exonic
ENSBTAT00000071050	MSTRG.16152	ENSBTAG00000055125	NA	0.231595	0.465856	0.778781	0.484052	0.527825	0.443646	4	3	29168528	-	945	ENSBTAG00000055125	ENSBTAT00000071050	sense	genic	0	containing	exonic
ENSBTAT00000071080	MSTRG.1182	ENSBTAG00000051138	NA	0.270254	0.368546	0.713609	0.16516	0.18305	0.148646	2	10	15705283	+	1039	ENSBTAG00000051138	ENSBTAT00000071080	sense	genic	0	containing	exonic
ENSBTAT00000071129	ENSBTAG00000053096	NA	NA	NA	NA	NA	0	0	0	3	11	42584900	-	316	ENSBTAG00000053096	ENSBTAT00000071129	sense	genic	0	containing	exonic
ENSBTAT00000071140	ENSBTAG00000048497	NA	NA	NA	NA	NA	0.027612	0.0335417	0.0221385	3	1	73253996	+	1240	ENSBTAG00000048497	ENSBTAT00000071140	sense	genic	0	containing	exonic
ENSBTAT00000071152	ENSBTAG00000054939	NA	NA	NA	NA	NA	0.00622	0.00466667	0.00765385	3	13	19158733	+	384	ENSBTAG00000054939	ENSBTAT00000071152	sense	genic	0	containing	exonic
ENSBTAT00000071159	ENSBTAG00000051578	NA	NA	NA	NA	NA	0.065048	0.0771167	0.0539077	4	19	59035767	+	1290	ENSBTAG00000051578	ENSBTAT00000071159	sense	genic	0	containing	exonic
ENSBTAT00000071169	MSTRG.9201	NA	NA	NA	NA	NA	0.003684	0.00325833	0.00407692	2	19	45791345	+	1687	ENSBTAG00000002749	ENSBTAT00000071169	sense	genic	0	containing	exonic
ENSBTAT00000071172	MSTRG.23187	NA	NA	0.0645711	0.665182	0.882659	1.80618	1.86589	1.75107	4	X	55772074	-	2460	ENSBTAG00000052886	ENSBTAT00000071172	sense	genic	0	containing	exonic
ENSBTAT00000071199	ENSBTAG00000051111	NA	NA	NA	NA	NA	0.0063	0.00809167	0.00464615	2	21	33090346	-	1483	ENSBTAG00000051111	ENSBTAT00000071199	sense	genic	0	containing	exonic
ENSBTAT00000071201	MSTRG.10573	ENSBTAG00000049048	NA	0.139106	0.480686	0.786536	0.10356	0.1106	0.0970615	2	20	5332672	+	3177	ENSBTAG00000049048	ENSBTAT00000071201	sense	genic	0	containing	exonic
ENSBTAT00000071252	MSTRG.23387	ENSBTAG00000050826	NA	0.0242499	0.897927	0.969486	0.171056	0.172683	0.169554	2	X	86353329	+	1934	ENSBTAG00000050826	ENSBTAT00000071252	sense	genic	0	containing	exonic
ENSBTAT00000071264	MSTRG.15823	NA	NA	NA	NA	NA	0.00112	0.00116667	0.00107692	2	3	13399676	-	1563	ENSBTAG00000052444	ENSBTAT00000071264	sense	genic	0	containing	exonic
ENSBTAT00000071272	ENSBTAG00000051717	NA	NA	NA	NA	NA	0.006712	0.009275	0.00434615	2	18	10210632	-	1742	ENSBTAG00000051717	ENSBTAT00000071272	sense	genic	0	containing	exonic
ENSBTAT00000071277	MSTRG.16805	NA	NA	NA	NA	NA	0.001284	0.00205833	0.000569231	2	3	107890978	-	2772	ENSBTAG00000051564	ENSBTAT00000071277	sense	genic	0	containing	exonic
ENSBTAT00000071317	MSTRG.16994	ENSBTAG00000052341	NA	-0.0353586	0.919135	0.977294	0.151592	0.151667	0.151523	4	4	9008324	-	706	ENSBTAG00000052341	ENSBTAT00000071317	sense	genic	0	containing	exonic
ENSBTAT00000071327	ENSBTAG00000051436	NA	NA	NA	NA	NA	0	0	0	2	11	97395619	-	1349	ENSBTAG00000051436	ENSBTAT00000071327	sense	genic	0	containing	exonic
ENSBTAT00000071383	MSTRG.14844	NA	NA	NA	NA	NA	0	0	0	3	28	12730214	+	294	ENSBTAG00000053936	ENSBTAT00000071383	sense	genic	0	containing	exonic
ENSBTAT00000071387	ENSBTAG00000053356	NA	NA	NA	NA	NA	0.121784	0.123267	0.120415	3	27	25121023	+	539	ENSBTAG00000053356	ENSBTAT00000071387	sense	genic	0	containing	exonic
ENSBTAT00000071391	ENSBTAG00000052424	NA	NA	NA	NA	NA	0	0	0	2	26	18450960	+	1238	ENSBTAG00000052424	ENSBTAT00000071391	sense	genic	0	containing	exonic
ENSBTAT00000071405	MSTRG.10225	ENSBTAG00000054626	NA	-0.238353	0.200441	0.565217	0.947428	0.874758	1.01451	2	2	118831062	+	1480	ENSBTAG00000054626	ENSBTAT00000071405	sense	genic	0	containing	exonic
ENSBTAT00000071427	MSTRG.21731	NA	NA	NA	NA	NA	0.085428	0.0815333	0.0890231	3	8	80155632	+	2946	ENSBTAG00000049266	ENSBTAT00000080467	sense	genic	0	containing	exonic
ENSBTAT00000071431	MSTRG.22554	ENSBTAG00000052029	NA	-0.255048	0.379283	0.72194	0.3237	0.294825	0.350354	2	9	102044444	-	2722	ENSBTAG00000052029	ENSBTAT00000071431	sense	genic	0	containing	exonic
ENSBTAT00000071444	MSTRG.11923	ENSBTAG00000048558	NA	-0.0215451	0.842921	0.953838	1.16744	1.16923	1.16578	2	22	43639995	+	1326	ENSBTAG00000048558	ENSBTAT00000071444	sense	genic	0	containing	exonic
ENSBTAT00000071495	MSTRG.22360	NA	NA	NA	NA	NA	0.003196	0.005025	0.00150769	3	9	73827234	-	1052	ENSBTAG00000051219	ENSBTAT00000071495	sense	genic	0	containing	exonic
ENSBTAT00000071505	ENSBTAG00000053729	NA	NA	NA	NA	NA	0.019928	0.025275	0.0149923	2	29	36198714	+	1223	ENSBTAG00000053729	ENSBTAT00000071505	sense	genic	0	containing	exonic
ENSBTAT00000071552	ENSBTAG00000051100	NA	NA	NA	NA	NA	0.001152	0	0.00221538	2	7	71271561	-	1432	ENSBTAG00000051100	ENSBTAT00000071552	sense	genic	0	containing	exonic
ENSBTAT00000071562	ENSBTAG00000054303	NA	NA	NA	NA	NA	0.008344	0.0125083	0.0045	4	14	20266077	-	1080	ENSBTAG00000054303	ENSBTAT00000071562	sense	genic	0	containing	exonic
ENSBTAT00000071581	MSTRG.13077	NA	NA	0.0135825	0.92526	0.978623	1.4213	1.44066	1.40344	4	24	33238233	+	5599	ENSBTAG00000048908	ENSBTAT00000071581	sense	genic	0	containing	exonic
ENSBTAT00000071593	ENSBTAG00000048349	NA	NA	NA	NA	NA	0.000744	0.00155	0	2	24	21172635	+	1362	ENSBTAG00000048349	ENSBTAT00000071593	sense	genic	0	containing	exonic
ENSBTAT00000071624	ENSBTAG00000051515	NA	NA	NA	NA	NA	0.004984	0	0.00958462	3	9	25685324	+	619	ENSBTAG00000051515	ENSBTAT00000071624	sense	genic	0	containing	exonic
ENSBTAT00000071647	MSTRG.6323	NA	NA	-0.0214711	0.831548	0.949755	6.25494	6.27085	6.24026	2	16	77540164	+	6866	ENSBTAG00000049945	ENSBTAT00000071647	sense	genic	0	containing	exonic
ENSBTAT00000071648	ENSBTAG00000053756	NA	NA	NA	NA	NA	0.000724	0.00150833	0	3	7	87706270	+	1417	ENSBTAG00000053756	ENSBTAT00000071648	sense	genic	0	containing	exonic
ENSBTAT00000071652	MSTRG.20965	NA	NA	NA	NA	NA	0.003088	0.00290833	0.00325385	2	7	68355540	-	1871	ENSBTAG00000050582	ENSBTAT00000071652	sense	genic	0	containing	exonic
ENSBTAT00000071664	MSTRG.14112	NA	NA	NA	NA	NA	0.033676	0.0358	0.0317154	3	26	14081985	+	1159	ENSBTAG00000049226	ENSBTAT00000071664	sense	genic	0	containing	exonic
ENSBTAT00000071684	ENSBTAG00000054790	ENSBTAG00000054790	NA	0.592133	0.00537212	0.110489	0.60668	0.739267	0.484292	3	19	29695670	+	951	ENSBTAG00000054790	ENSBTAT00000071684	sense	genic	0	containing	exonic
ENSBTAT00000071709	ENSBTAG00000050290	NA	NA	NA	NA	NA	0	0	0	3	19	58747131	+	745	ENSBTAG00000050290	ENSBTAT00000071709	sense	genic	0	containing	exonic
ENSBTAT00000071710	ENSBTAG00000050304	NA	NA	NA	NA	NA	0.002452	0.00154167	0.00329231	3	15	63342193	-	995	ENSBTAG00000050304	ENSBTAT00000071710	sense	genic	0	containing	exonic
ENSBTAT00000071733	ENSBTAG00000053757	NA	NA	NA	NA	NA	0.003988	0.00379167	0.00416923	2	16	50741176	+	1482	ENSBTAG00000053757	ENSBTAT00000071733	sense	genic	0	containing	exonic
ENSBTAT00000071737	MSTRG.22614	NA	NA	NA	NA	NA	0.05326	0.0458	0.0601462	3	NKLS02000412.1	76470	-	3543	ENSBTAG00000053745	ENSBTAT00000071737	sense	genic	0	containing	exonic
ENSBTAT00000071741	ENSBTAG00000052619	NA	NA	NA	NA	NA	0.086032	0.0979	0.0750769	2	9	78728459	-	1519	ENSBTAG00000052619	ENSBTAT00000071741	sense	genic	0	containing	exonic
ENSBTAT00000071746	MSTRG.8879	NA	NA	NA	NA	NA	0.010216	0.00939167	0.0109769	2	19	34833642	-	1254	ENSBTAG00000055047	ENSBTAT00000071746	sense	genic	0	containing	exonic
ENSBTAT00000071749	MSTRG.23624	NA	NA	0.000275591	0.99785	0.999041	0.638448	0.646408	0.6311	3	X	127719153	-	2593	ENSBTAG00000052635	ENSBTAT00000071749	sense	genic	0	containing	exonic
ENSBTAT00000071753	ENSBTAG00000051899	NA	NA	NA	NA	NA	0	0	0	3	11	12756838	-	370	ENSBTAG00000051899	ENSBTAT00000071753	sense	genic	0	containing	exonic
ENSBTAT00000071783	MSTRG.3699	ENSBTAG00000052613	NA	0.124257	0.489538	0.790309	0.834972	0.88055	0.7929	3	13	25844124	+	494	ENSBTAG00000052613	ENSBTAT00000071783	sense	genic	0	containing	exonic
ENSBTAT00000071802	MSTRG.11268	NA	NA	NA	NA	NA	0.0726	0.0721333	0.0730308	3	21	42380070	+	1914	ENSBTAG00000050424	ENSBTAT00000071802	sense	genic	0	containing	exonic
ENSBTAT00000071815	ENSBTAG00000049449	NA	NA	NA	NA	NA	0.002676	0.002725	0.00263077	3	24	39474770	-	2574	ENSBTAG00000049449	ENSBTAT00000071815	sense	genic	0	containing	exonic
ENSBTAT00000071844	ENSBTAG00000051788	NA	NA	NA	NA	NA	0.004452	0.00619167	0.00284615	2	21	66617461	-	1171	ENSBTAG00000051788	ENSBTAT00000071844	sense	genic	0	containing	exonic
ENSBTAT00000071857	ENSBTAG00000053688	ENSBTAG00000053688	NA	0.441785	0.269286	0.633449	0.397724	0.463883	0.336654	2	8	88146401	-	1017	ENSBTAG00000053688	ENSBTAT00000071857	sense	genic	0	containing	exonic
ENSBTAT00000071868	MSTRG.12171	NA	NA	NA	NA	NA	0.038552	0.0351083	0.0417308	3	22	56837862	-	1358	ENSBTAG00000052393	ENSBTAT00000071868	sense	genic	0	containing	exonic
ENSBTAT00000071889	ENSBTAG00000053803	NA	NA	NA	NA	NA	0.033856	0.0276417	0.0395923	2	28	24239612	-	1074	ENSBTAG00000053803	ENSBTAT00000071889	sense	genic	0	containing	exonic
ENSBTAT00000071917	ENSBTAG00000050771	NA	NA	NA	NA	NA	0	0	0	2	2	115791504	+	1338	ENSBTAG00000050771	ENSBTAT00000071917	sense	genic	0	containing	exonic
ENSBTAT00000071919	MSTRG.3613	NA	NA	NA	NA	NA	0.062936	0.0678417	0.0584077	2	13	12128837	-	1195	ENSBTAG00000053042	ENSBTAT00000071919	sense	genic	0	containing	exonic
ENSBTAT00000071922	MSTRG.20505	ENSBTAG00000054664	NA	0.664582	0.00387265	0.0938507	0.519284	0.646725	0.401646	2	7	37573462	+	1498	ENSBTAG00000054664	ENSBTAT00000071922	sense	genic	0	containing	exonic
ENSBTAT00000071923	MSTRG.10771	ENSBTAG00000054984	NA	-0.381083	0.241167	0.606132	0.466872	0.408908	0.520377	2	20	35069917	+	2186	ENSBTAG00000054984	ENSBTAT00000071923	sense	genic	0	containing	exonic
ENSBTAT00000071930	MSTRG.17432	ENSBTAG00000054524	NA	-0.513304	0.00552243	0.11266	2.07554	1.71651	2.40696	3	4	78345465	+	542	ENSBTAG00000054524	ENSBTAT00000071930	sense	genic	0	containing	exonic
ENSBTAT00000071935	ENSBTAG00000052244	NA	NA	NA	NA	NA	0	0	0	2	19	57743339	-	1477	ENSBTAG00000052244	ENSBTAT00000071935	sense	genic	0	containing	exonic
ENSBTAT00000071958	ENSBTAG00000050969	NA	NA	NA	NA	NA	0.011932	0.01005	0.0136692	4	16	71933736	-	1103	ENSBTAG00000050969	ENSBTAT00000071958	sense	genic	0	containing	exonic
ENSBTAT00000072013	ENSBTAG00000052749	NA	NA	NA	NA	NA	0.001284	0.002675	0	4	27	17006709	-	2104	ENSBTAG00000052749	ENSBTAT00000072013	sense	genic	0	containing	exonic
ENSBTAT00000072025	MSTRG.3665	NA	NA	NA	NA	NA	0.01154	0.0107083	0.0123077	3	13	19082290	+	901	ENSBTAG00000049499	ENSBTAT00000072025	sense	genic	0	containing	exonic
ENSBTAT00000072044	MSTRG.9728	ENSBTAG00000051560	NA	0.202534	0.335675	0.689022	0.597264	0.64465	0.553523	4	2	28192171	-	1195	ENSBTAG00000051560	ENSBTAT00000072044	sense	genic	0	containing	exonic
ENSBTAT00000072045	MSTRG.1056	NA	NA	NA	NA	NA	0.043676	0.0458917	0.0416308	3	10	5474695	-	1380	ENSBTAG00000052972	ENSBTAT00000072045	sense	genic	0	containing	exonic
ENSBTAT00000072046	ENSBTAG00000051832	ENSBTAG00000051832	NA	0.0732045	0.739539	0.91734	0.216372	0.224692	0.208692	3	20	70985762	-	3981	ENSBTAG00000051832	ENSBTAT00000072046	sense	genic	0	containing	exonic
ENSBTAT00000072056	MSTRG.4487	NA	NA	NA	NA	NA	0.026916	0.0213667	0.0320385	3	14	9228419	+	602	ENSBTAG00000052596	ENSBTAT00000072056	sense	genic	0	containing	exonic
ENSBTAT00000072072	MSTRG.199	NA	NA	-0.0176075	0.82939	0.94871	3.20206	3.2083	3.19629	2	1	53561497	+	1598	ENSBTAG00000049130	ENSBTAT00000072072	sense	genic	0	containing	exonic
ENSBTAT00000072101	ENSBTAG00000052992	NA	NA	NA	NA	NA	0	0	0	3	26	47684513	+	546	ENSBTAG00000052992	ENSBTAT00000072101	sense	genic	0	containing	exonic
ENSBTAT00000072110	MSTRG.17868	ENSBTAG00000051903	NA	0.155146	0.426594	0.755161	0.240684	0.25635	0.226223	2	5	19218534	+	1780	ENSBTAG00000051903	ENSBTAT00000072110	sense	genic	0	containing	exonic
ENSBTAT00000072157	ENSBTAG00000054747	NA	NA	NA	NA	NA	0.005192	0.00445	0.00587692	3	25	20822314	+	1699	ENSBTAG00000054747	ENSBTAT00000072157	sense	genic	0	containing	exonic
ENSBTAT00000072176	MSTRG.15807	ENSBTAG00000053343	NA	-0.586208	0.0795728	0.376712	0.219328	0.175467	0.259815	2	3	12247672	-	2088	ENSBTAG00000053343	ENSBTAT00000072176	sense	genic	0	containing	exonic
ENSBTAT00000072183	ENSBTAG00000050004	NA	NA	NA	NA	NA	0.070428	0.0636167	0.0767154	2	18	44287555	+	1699	ENSBTAG00000050004	ENSBTAT00000072183	sense	genic	0	containing	exonic
ENSBTAT00000072185	ENSBTAG00000050531	NA	NA	NA	NA	NA	0.018628	0.0206667	0.0167462	4	22	11734415	+	559	ENSBTAG00000050531	ENSBTAT00000072185	sense	genic	0	containing	exonic
ENSBTAT00000072224	ENSBTAG00000052091	NA	NA	NA	NA	NA	0.005464	0.00914167	0.00206923	4	3	56596741	-	2348	ENSBTAG00000052091	ENSBTAT00000072224	sense	genic	0	containing	exonic
ENSBTAT00000072238	ENSBTAG00000053790	NA	NA	NA	NA	NA	0.009604	0.0147667	0.00483846	3	12	22430285	-	682	ENSBTAG00000053790	ENSBTAT00000072238	sense	genic	0	containing	exonic
ENSBTAT00000072251	MSTRG.18872	NA	NA	NA	NA	NA	0.002076	0.004325	0	3	5	108393975	-	849	ENSBTAG00000050501	ENSBTAT00000072251	sense	genic	0	containing	exonic
ENSBTAT00000072255	ENSBTAG00000049764	NA	NA	NA	NA	NA	0.05824	0.05165	0.0643231	3	22	45801718	-	927	ENSBTAG00000049764	ENSBTAT00000072255	sense	genic	0	containing	exonic
ENSBTAT00000072275	MSTRG.3560	ENSBTAG00000050292	NA	0.367079	0.0632686	0.340737	0.347792	0.397025	0.302346	2	13	2021029	+	1127	ENSBTAG00000050292	ENSBTAT00000072275	sense	genic	0	containing	exonic
ENSBTAT00000072280	MSTRG.6376	NA	NA	NA	NA	NA	0.005428	0.00889167	0.00223077	2	16	80782869	-	1481	ENSBTAG00000050642	ENSBTAT00000072280	sense	genic	0	containing	exonic
ENSBTAT00000072287	ENSBTAG00000052381	NA	NA	NA	NA	NA	0	0	0	3	26	40945803	+	325	ENSBTAG00000052381	ENSBTAT00000072287	sense	genic	0	containing	exonic
ENSBTAT00000072314	ENSBTAG00000054474	NA	NA	NA	NA	NA	0	0	0	4	5	61739428	+	1506	ENSBTAG00000054474	ENSBTAT00000072314	sense	genic	0	containing	exonic
ENSBTAT00000072349	MSTRG.10871	NA	NA	NA	NA	NA	0.006236	0.00801667	0.00459231	2	20	63087550	+	1593	ENSBTAG00000051332	ENSBTAT00000072349	sense	genic	0	containing	exonic
ENSBTAT00000072367	MSTRG.997	ENSBTAG00000048736	NA	0.0997001	0.805945	0.942765	0.160244	0.16525	0.155623	3	1	157827936	-	545	ENSBTAG00000048736	ENSBTAT00000072367	sense	genic	0	containing	exonic
ENSBTAT00000072369	MSTRG.10223	NA	NA	NA	NA	NA	0.029692	0.0311667	0.0283308	3	2	118718360	-	14929	ENSBTAG00000053516	ENSBTAT00000072369	sense	genic	0	containing	exonic
ENSBTAT00000072389	ENSBTAG00000049270	NA	NA	NA	NA	NA	0.00484	0.005225	0.00448462	3	8	99815534	-	402	ENSBTAG00000049270	ENSBTAT00000072389	sense	genic	0	containing	exonic
ENSBTAT00000072403	ENSBTAG00000051037	NA	NA	NA	NA	NA	0	0	0	3	22	15870521	+	444	ENSBTAG00000051037	ENSBTAT00000077248	sense	genic	0	containing	exonic
ENSBTAT00000072419	ENSBTAG00000050171	NA	NA	NA	NA	NA	0.003964	0.00145	0.00628462	3	11	97318117	+	1240	ENSBTAG00000050171	ENSBTAT00000072419	sense	genic	0	containing	exonic
ENSBTAT00000072437	ENSBTAG00000051823	NA	NA	NA	NA	NA	0.026888	0.04315	0.0118769	3	6	3496264	+	414	ENSBTAG00000051823	ENSBTAT00000072437	sense	genic	0	containing	exonic
ENSBTAT00000072439	ENSBTAG00000054214	NA	NA	NA	NA	NA	0.00556	0.00575833	0.00537692	3	1	84506264	+	865	ENSBTAG00000054214	ENSBTAT00000072439	sense	genic	0	containing	exonic
ENSBTAT00000072500	ENSBTAG00000054152	NA	NA	NA	NA	NA	0.018152	0.0168417	0.0193615	2	3	109409054	+	1321	ENSBTAG00000054152	ENSBTAT00000072500	sense	genic	0	containing	exonic
ENSBTAT00000072542	ENSBTAG00000049096	ENSBTAG00000049096	NA	0.346721	0.380197	0.722582	1.51482	1.7184	1.32689	5	15	81207985	+	506	ENSBTAG00000049096	ENSBTAT00000072542	sense	genic	0	containing	exonic
ENSBTAT00000072549	ENSBTAG00000051857	NA	NA	NA	NA	NA	0	0	0	2	13	56010729	+	1467	ENSBTAG00000051857	ENSBTAT00000072549	sense	genic	0	containing	exonic
ENSBTAT00000072552	ENSBTAG00000048769	NA	NA	NA	NA	NA	0.008968	0.00505833	0.0125769	2	18	49501835	-	1124	ENSBTAG00000048769	ENSBTAT00000072552	sense	genic	0	containing	exonic
ENSBTAT00000072553	ENSBTAG00000049952	NA	NA	NA	NA	NA	0	0	0	4	9	58569557	+	859	ENSBTAG00000049952	ENSBTAT00000072143	sense	genic	0	containing	exonic
ENSBTAT00000072558	ENSBTAG00000050741	NA	NA	NA	NA	NA	0.05338	0.0549417	0.0519385	3	17	71798189	-	1686	ENSBTAG00000050741	ENSBTAT00000072558	sense	genic	0	containing	exonic
ENSBTAT00000072592	ENSBTAG00000051850	ENSBTAG00000051850	NA	-0.380477	0.0577416	0.326423	0.220688	0.194617	0.244754	2	X	37391029	+	1471	ENSBTAG00000051850	ENSBTAT00000072592	sense	genic	0	containing	exonic
ENSBTAT00000072615	MSTRG.5750	NA	NA	NA	NA	NA	0.013368	0.00650833	0.0197	3	16	13228445	+	1240	ENSBTAG00000051700	ENSBTAT00000072615	sense	genic	0	containing	exonic
ENSBTAT00000072633	MSTRG.4911	NA	NA	NA	NA	NA	0.001632	0	0.00313846	3	15	5909414	+	743	ENSBTAG00000051520	ENSBTAT00000072633	sense	genic	0	containing	exonic
ENSBTAT00000072657	MSTRG.4830	NA	NA	NA	NA	NA	0.013336	0.0212667	0.00601538	2	14	71595036	+	1028	ENSBTAG00000048879	ENSBTAT00000072657	sense	genic	0	containing	exonic
ENSBTAT00000072662	ENSBTAG00000053216	NA	NA	NA	NA	NA	0	0	0	3	13	8502228	-	378	ENSBTAG00000053216	ENSBTAT00000072662	sense	genic	0	containing	exonic
ENSBTAT00000072687	ENSBTAG00000048859	NA	NA	NA	NA	NA	0.026744	0.0285	0.0251231	2	13	19891384	-	1011	ENSBTAG00000048859	ENSBTAT00000072687	sense	genic	0	containing	exonic
ENSBTAT00000072688	MSTRG.17105	ENSBTAG00000053905	NA	-0.340706	0.125855	0.464569	0.615984	0.5524	0.674677	3	4	31551687	+	363	ENSBTAG00000053905	ENSBTAT00000072688	sense	genic	0	containing	exonic
ENSBTAT00000072724	MSTRG.14525	NA	NA	NA	NA	NA	0	0	0	3	27	7197805	-	400	ENSBTAG00000053028	ENSBTAT00000072724	sense	genic	0	containing	exonic
ENSBTAT00000072726	MSTRG.19400	NA	NA	0.305316	0.00118819	0.0558144	6.79137	7.60236	6.04276	2	6	59091217	+	18831	ENSBTAG00000049934	ENSBTAT00000072726	sense	genic	0	containing	exonic
ENSBTAT00000072730	ENSBTAG00000052018	NA	NA	NA	NA	NA	0.000692	0.00144167	0	2	8	28065887	-	1248	ENSBTAG00000052018	ENSBTAT00000072730	sense	genic	0	containing	exonic
ENSBTAT00000072773	ENSBTAG00000055141	NA	NA	NA	NA	NA	0.0986	0.099575	0.0977	3	17	64696174	-	2945	ENSBTAG00000055141	ENSBTAT00000072773	sense	genic	0	containing	exonic
ENSBTAT00000072825	ENSBTAG00000054961	NA	NA	NA	NA	NA	0	0	0	4	10	29287442	+	928	ENSBTAG00000054961	ENSBTAT00000072825	sense	genic	0	containing	exonic
ENSBTAT00000072841	ENSBTAG00000052462	ENSBTAG00000052462	NA	0.127666	0.497602	0.793565	0.291408	0.308967	0.2752	2	22	60581590	-	2342	ENSBTAG00000052462	ENSBTAT00000072841	sense	genic	0	containing	exonic
ENSBTAT00000072860	MSTRG.11510	ENSBTAG00000048448	NA	0.887187	0.00130353	0.0587606	0.23276	0.306758	0.164454	4	21	65849195	+	1911	ENSBTAG00000048448	ENSBTAT00000072860	sense	genic	0	containing	exonic
ENSBTAT00000072878	ENSBTAG00000054540	ENSBTAG00000054540	NA	0.157989	0.507386	0.798779	0.155832	0.1663	0.146169	4	18	8022174	-	1610	ENSBTAG00000054540	ENSBTAT00000072878	sense	genic	0	containing	exonic
ENSBTAT00000072907	ENSBTAG00000052258	NA	NA	NA	NA	NA	0.000172	0	0.000330769	2	13	44448439	-	1002	ENSBTAG00000052258	ENSBTAT00000072907	sense	genic	0	containing	exonic
ENSBTAT00000072915	MSTRG.21383	NA	NA	NA	NA	NA	0.00322	0.004225	0.00229231	2	8	41917823	+	1380	ENSBTAG00000051321	ENSBTAT00000072915	sense	genic	0	containing	exonic
ENSBTAT00000072934	MSTRG.21061	NA	NA	NA	NA	NA	0.001052	0.00219167	0	3	7	88199976	-	708	ENSBTAG00000049876	ENSBTAT00000072934	sense	genic	0	containing	exonic
ENSBTAT00000072957	ENSBTAG00000052188	NA	NA	NA	NA	NA	0.06334	0.0665833	0.0603462	3	21	65467970	+	780	ENSBTAG00000052188	ENSBTAT00000072957	sense	genic	0	containing	exonic
ENSBTAT00000072960	ENSBTAG00000049443	NA	NA	NA	NA	NA	0.057572	0.0518583	0.0628462	3	13	58372162	+	892	ENSBTAG00000049443	ENSBTAT00000072960	sense	genic	0	containing	exonic
ENSBTAT00000072977	ENSBTAG00000053464	NA	NA	NA	NA	NA	0.004552	0.00365833	0.00537692	2	12	31518826	+	1749	ENSBTAG00000053464	ENSBTAT00000072977	sense	genic	0	containing	exonic
ENSBTAT00000072986	ENSBTAG00000050666	NA	NA	NA	NA	NA	0	0	0	3	3	17261487	-	714	ENSBTAG00000050666	ENSBTAT00000072986	sense	genic	0	containing	exonic
ENSBTAT00000073033	MSTRG.21272	NA	NA	NA	NA	NA	0.01798	0.0200083	0.0161077	2	8	21901613	-	1113	ENSBTAG00000053368	ENSBTAT00000073033	sense	genic	0	containing	exonic
ENSBTAT00000073036	MSTRG.13688	NA	NA	NA	NA	NA	0.00138	0.00156667	0.00120769	2	25	26230298	+	1306	ENSBTAG00000048352	ENSBTAT00000073036	sense	genic	0	containing	exonic
ENSBTAT00000073048	ENSBTAG00000055271	ENSBTAG00000055271	NA	-0.253124	0.253731	0.618832	0.24904	0.228858	0.267669	2	15	45722268	+	1063	ENSBTAG00000055271	ENSBTAT00000076295	sense	genic	0	nested	exonic
ENSBTAT00000073055	ENSBTAG00000049211	NA	NA	NA	NA	NA	0.003684	0.00295	0.00436154	3	21	11687890	+	1133	ENSBTAG00000049211	ENSBTAT00000073055	sense	genic	0	containing	exonic
ENSBTAT00000073059	MSTRG.15532	NA	NA	-0.334606	0.00873229	0.138546	1.52175	1.35345	1.6771	4	29	45792420	-	8902	ENSBTAG00000054641	ENSBTAT00000073059	sense	genic	0	containing	exonic
ENSBTAT00000073077	ENSBTAG00000053611	NA	NA	NA	NA	NA	0.022032	0.0189833	0.0248462	2	1	67323374	-	2157	ENSBTAG00000053611	ENSBTAT00000073077	sense	genic	0	containing	exonic
ENSBTAT00000073081	MSTRG.4494	ENSBTAG00000052059	NA	0.0270625	0.87613	0.963961	0.123932	0.125592	0.1224	4	14	12378291	-	3794	ENSBTAG00000052059	ENSBTAT00000073081	sense	genic	0	containing	exonic
ENSBTAT00000073115	ENSBTAG00000048471	NA	NA	NA	NA	NA	0.083068	0.0866417	0.0797692	2	9	25528874	-	1793	ENSBTAG00000048471	ENSBTAT00000073115	sense	genic	0	containing	exonic
ENSBTAT00000073137	ENSBTAG00000048458	NA	NA	NA	NA	NA	0	0	0	3	20	42624882	+	565	ENSBTAG00000048458	ENSBTAT00000073137	sense	genic	0	containing	exonic
ENSBTAT00000073141	ENSBTAG00000050713	ENSBTAG00000050713	NA	-0.265668	0.534871	0.814787	0.142968	0.130583	0.1544	3	16	77762906	-	612	ENSBTAG00000050713	ENSBTAT00000073141	sense	genic	0	containing	exonic
ENSBTAT00000073167	ENSBTAG00000054225	NA	NA	NA	NA	NA	0	0	0	2	19	61976128	-	1182	ENSBTAG00000054225	ENSBTAT00000073167	sense	genic	0	containing	exonic
ENSBTAT00000073183	MSTRG.6686	NA	NA	0.0655863	0.356487	0.705053	1.27529	1.31711	1.23669	4	17	53500122	+	9951	ENSBTAG00000048982	ENSBTAT00000074572	sense	genic	0	containing	exonic
ENSBTAT00000073189	MSTRG.11848	NA	NA	0.0409841	0.679991	0.8891	0.507288	0.519717	0.495815	2	22	29889268	+	4049	ENSBTAG00000050320	ENSBTAT00000073189	sense	genic	0	containing	exonic
ENSBTAT00000073199	MSTRG.5763	NA	NA	NA	NA	NA	0.026496	0.0206	0.0319385	3	16	20388581	-	542	ENSBTAG00000050133	ENSBTAT00000073199	sense	genic	0	containing	exonic
ENSBTAT00000073209	ENSBTAG00000050599	NA	NA	NA	NA	NA	0	0	0	3	2	107618588	-	493	ENSBTAG00000050599	ENSBTAT00000073209	sense	genic	0	containing	exonic
ENSBTAT00000073211	MSTRG.12292	NA	NA	0.0717326	0.106541	0.429243	7.7045	7.97713	7.45285	2	23	7284962	+	8340	ENSBTAG00000052980	ENSBTAT00000073211	sense	genic	0	containing	exonic
ENSBTAT00000073250	ENSBTAG00000052125	NA	NA	NA	NA	NA	0	0	0	3	1	125709494	-	492	ENSBTAG00000052125	ENSBTAT00000073250	sense	genic	0	containing	exonic
ENSBTAT00000073251	ENSBTAG00000052484	NA	NA	NA	NA	NA	0	0	0	3	13	44763960	-	821	ENSBTAG00000052484	ENSBTAT00000073251	sense	genic	0	containing	exonic
ENSBTAT00000073267	MSTRG.11277	NA	NA	0.447481	0.00127896	0.0581002	0.596372	0.698042	0.502523	3	21	44488703	-	5338	ENSBTAG00000050690	ENSBTAT00000073267	sense	genic	0	containing	exonic
ENSBTAT00000073273	ENSBTAG00000054793	NA	NA	NA	NA	NA	0.0017	0	0.00326923	3	19	54263128	+	928	ENSBTAG00000054793	ENSBTAT00000081887	sense	genic	0	overlapping	exonic
ENSBTAT00000073326	MSTRG.3607	NA	NA	NA	NA	NA	0.017184	0.0246333	0.0103077	3	13	11442774	+	488	ENSBTAG00000055039	ENSBTAT00000073326	sense	genic	0	containing	exonic
ENSBTAT00000073336	ENSBTAG00000048396	NA	NA	NA	NA	NA	0.0024	0.00180833	0.00294615	3	5	115660292	+	1102	ENSBTAG00000048396	ENSBTAT00000073336	sense	genic	0	containing	exonic
ENSBTAT00000073371	ENSBTAG00000050178	NA	NA	NA	NA	NA	0	0	0	3	18	22972952	-	237	ENSBTAG00000050178	ENSBTAT00000073371	sense	genic	0	containing	exonic
ENSBTAT00000073383	ENSBTAG00000051633	NA	NA	NA	NA	NA	0.067348	0.0736083	0.0615692	3	4	111758120	+	582	ENSBTAG00000051633	ENSBTAT00000073383	sense	genic	0	containing	exonic
ENSBTAT00000073392	ENSBTAG00000053596	NA	NA	NA	NA	NA	0	0	0	3	24	1087174	+	685	ENSBTAG00000053596	ENSBTAT00000073392	sense	genic	0	containing	exonic
ENSBTAT00000073397	ENSBTAG00000055289	NA	NA	NA	NA	NA	0.021444	0.0217417	0.0211692	2	25	37897704	-	1249	ENSBTAG00000055289	ENSBTAT00000073397	sense	genic	0	containing	exonic
ENSBTAT00000073461	ENSBTAG00000052101	NA	NA	NA	NA	NA	0	0	0	3	7	96505804	+	479	ENSBTAG00000052101	ENSBTAT00000073461	sense	genic	0	containing	exonic
ENSBTAT00000073464	ENSBTAG00000052119	NA	NA	NA	NA	NA	0.004068	0.00250833	0.00550769	5	11	23972384	-	852	ENSBTAG00000052119	ENSBTAT00000073464	sense	genic	0	containing	exonic
ENSBTAT00000073485	MSTRG.23124	ENSBTAG00000050607	NA	0.335517	0.17087	0.528841	0.135576	0.15225	0.120185	2	X	49889451	-	1589	ENSBTAG00000050607	ENSBTAT00000073485	sense	genic	0	containing	exonic
ENSBTAT00000073490	ENSBTAG00000053031	NA	NA	NA	NA	NA	0.001068	0.002225	0	4	12	35202501	-	945	ENSBTAG00000053031	ENSBTAT00000073490	sense	genic	0	containing	exonic
ENSBTAT00000073545	ENSBTAG00000053420	NA	NA	NA	NA	NA	0.00572	0.00571667	0.00572308	3	29	47553302	+	1324	ENSBTAG00000053420	ENSBTAT00000078095	sense	genic	0	containing	exonic
ENSBTAT00000073549	MSTRG.5426	NA	NA	NA	NA	NA	0.010524	0.00864167	0.0122615	3	15	62765428	-	1979	ENSBTAG00000053505	ENSBTAT00000073549	sense	genic	0	containing	exonic
ENSBTAT00000073561	ENSBTAG00000049811	NA	NA	NA	NA	NA	0.02058	0.003425	0.0364154	3	11	41426940	+	554	ENSBTAG00000049811	ENSBTAT00000073561	sense	genic	0	containing	exonic
ENSBTAT00000073568	ENSBTAG00000051509	NA	NA	NA	NA	NA	0.010476	0.00629167	0.0143385	2	22	59323689	-	1158	ENSBTAG00000051509	ENSBTAT00000073568	sense	genic	0	containing	exonic
ENSBTAT00000073594	ENSBTAG00000053720	NA	NA	NA	NA	NA	0	0	0	3	19	44704036	+	330	ENSBTAG00000053720	ENSBTAT00000073594	sense	genic	0	containing	exonic
ENSBTAT00000073634	MSTRG.5698	NA	NA	-0.178517	0.390467	0.728961	0.20934	0.1978	0.219992	6	16	3808410	+	3006	ENSBTAG00000050953	ENSBTAT00000073634	sense	genic	0	containing	exonic
ENSBTAT00000073646	ENSBTAG00000051444	NA	NA	NA	NA	NA	0.018936	0.0229333	0.0152462	3	7	55310200	+	802	ENSBTAG00000051444	ENSBTAT00000072996	sense	genic	0	containing	exonic
ENSBTAT00000073684	ENSBTAG00000050884	NA	NA	NA	NA	NA	0	0	0	4	24	39233861	+	489	ENSBTAG00000050884	ENSBTAT00000073684	sense	genic	0	containing	exonic
ENSBTAT00000073703	MSTRG.20914	NA	NA	NA	NA	NA	0.042152	0.0440667	0.0403846	2	7	62260265	-	1045	ENSBTAG00000054043	ENSBTAT00000073703	sense	genic	0	containing	exonic
ENSBTAT00000073731	ENSBTAG00000052915	NA	NA	NA	NA	NA	0	0	0	3	11	8744286	+	686	ENSBTAG00000052915	ENSBTAT00000073731	sense	genic	0	containing	exonic
ENSBTAT00000073759	MSTRG.22612	NA	NA	NA	NA	NA	0.025092	0.0217833	0.0281462	2	NKLS02000280.1	435	-	1056	ENSBTAG00000049474	ENSBTAT00000073759	sense	genic	0	containing	exonic
ENSBTAT00000073800	ENSBTAG00000053297	NA	NA	NA	NA	NA	0	0	0	2	16	26534439	-	1327	ENSBTAG00000053297	ENSBTAT00000073800	sense	genic	0	containing	exonic
ENSBTAT00000073802	ENSBTAG00000049210	NA	NA	NA	NA	NA	0.00158	0.00196667	0.00122308	2	1	107440596	+	2712	ENSBTAG00000049210	ENSBTAT00000073802	sense	genic	0	containing	exonic
ENSBTAT00000073806	MSTRG.4202	NA	NA	-0.147506	0.401524	0.737118	0.62602	0.598742	0.6512	4	13	67342044	-	1671	ENSBTAG00000050770	ENSBTAT00000073806	sense	genic	0	containing	exonic
ENSBTAT00000073807	ENSBTAG00000051355	NA	NA	NA	NA	NA	0.000756	0.001575	0	3	13	66864284	+	973	ENSBTAG00000051355	ENSBTAT00000075122	sense	genic	0	containing	exonic
ENSBTAT00000073808	MSTRG.12940	NA	NA	NA	NA	NA	0.027356	0.0253333	0.0292231	2	23	52304864	+	1006	ENSBTAG00000050337	ENSBTAT00000073808	sense	genic	0	containing	exonic
ENSBTAT00000073823	MSTRG.16388	ENSBTAG00000051499	NA	-0.294554	0.544284	0.820593	0.179424	0.164325	0.193362	5	3	55352504	+	756	ENSBTAG00000051499	ENSBTAT00000073823	sense	genic	0	containing	exonic
ENSBTAT00000073827	ENSBTAG00000049424	NA	NA	NA	NA	NA	0.000552	0	0.00106154	3	7	74428408	+	747	ENSBTAG00000049424	ENSBTAT00000073827	sense	genic	0	containing	exonic
ENSBTAT00000073837	MSTRG.11200	NA	NA	0.265304	0.157413	0.511505	0.197924	0.218683	0.178762	3	21	32832867	-	4255	ENSBTAG00000052746	ENSBTAT00000073837	sense	genic	0	containing	exonic
ENSBTAT00000073851	MSTRG.12075	NA	NA	NA	NA	NA	0.097348	0.101233	0.0937615	3	22	51296725	+	11326	ENSBTAG00000049917	ENSBTAT00000073851	sense	genic	0	containing	exonic
ENSBTAT00000073852	ENSBTAG00000049446	NA	NA	NA	NA	NA	0.000428	0	0.000823077	2	10	90477740	-	1932	ENSBTAG00000049446	ENSBTAT00000073852	sense	genic	0	containing	exonic
ENSBTAT00000073864	ENSBTAG00000053640	NA	NA	NA	NA	NA	0	0	0	2	5	61674082	+	533	ENSBTAG00000053640	ENSBTAT00000084162	sense	genic	0	nested	exonic
ENSBTAT00000073883	ENSBTAG00000055089	NA	NA	NA	NA	NA	0.00134	0.00149167	0.0012	3	25	31128935	-	1205	ENSBTAG00000055089	ENSBTAT00000072148	sense	genic	0	overlapping	exonic
ENSBTAT00000073893	ENSBTAG00000049874	NA	NA	NA	NA	NA	0.001692	0.003525	0	3	5	119946290	-	1075	ENSBTAG00000049874	ENSBTAT00000074082	sense	genic	0	containing	exonic
ENSBTAT00000073900	MSTRG.11651	NA	NA	NA	NA	NA	0	0	0	2	22	2984433	-	1117	ENSBTAG00000048601	ENSBTAT00000073900	sense	genic	0	containing	exonic
ENSBTAT00000073903	ENSBTAG00000052907	NA	NA	NA	NA	NA	0.0642	0.0716083	0.0573615	3	2	52034403	-	546	ENSBTAG00000052907	ENSBTAT00000073903	sense	genic	0	containing	exonic
ENSBTAT00000073908	MSTRG.4493	NA	NA	NA	NA	NA	0.00436	0.0071	0.00183077	2	14	12378220	+	1074	ENSBTAG00000051356	ENSBTAT00000073908	sense	genic	0	containing	exonic
ENSBTAT00000073911	MSTRG.11770	NA	NA	NA	NA	NA	0.032996	0.0317333	0.0341615	3	22	15108003	+	1233	ENSBTAG00000050413	ENSBTAT00000073911	sense	genic	0	containing	exonic
ENSBTAT00000073922	MSTRG.14763	NA	NA	NA	NA	NA	0.000688	0	0.00132308	2	27	42916348	+	2382	ENSBTAG00000054528	ENSBTAT00000073922	sense	genic	0	containing	exonic
ENSBTAT00000073932	ENSBTAG00000055264	NA	NA	NA	NA	NA	0.049528	0.0516167	0.0476	3	12	25227728	+	1466	ENSBTAG00000055264	ENSBTAT00000073932	sense	genic	0	containing	exonic
ENSBTAT00000073951	ENSBTAG00000050512	NA	NA	NA	NA	NA	0	0	0	3	20	68668805	-	788	ENSBTAG00000050512	ENSBTAT00000073951	sense	genic	0	containing	exonic
ENSBTAT00000073954	ENSBTAG00000052567	NA	NA	NA	NA	NA	0	0	0	3	4	53694638	+	376	ENSBTAG00000052567	ENSBTAT00000073954	sense	genic	0	containing	exonic
ENSBTAT00000073965	ENSBTAG00000052716	NA	NA	NA	NA	NA	0	0	0	4	25	20274112	-	495	ENSBTAG00000052716	ENSBTAT00000073965	sense	genic	0	containing	exonic
ENSBTAT00000073977	ENSBTAG00000051300	NA	NA	NA	NA	NA	0.013328	0.019875	0.00728462	2	23	10989275	+	1339	ENSBTAG00000051300	ENSBTAT00000073977	sense	genic	0	containing	exonic
ENSBTAT00000074008	ENSBTAG00000051667	NA	NA	NA	NA	NA	0.004016	0.00308333	0.00487692	2	13	76743958	-	2497	ENSBTAG00000051667	ENSBTAT00000074008	sense	genic	0	containing	exonic
ENSBTAT00000074028	ENSBTAG00000055235	NA	NA	NA	NA	NA	0	0	0	2	17	49588450	-	1579	ENSBTAG00000055235	ENSBTAT00000074028	sense	genic	0	containing	exonic
ENSBTAT00000074037	ENSBTAG00000048453	ENSBTAG00000048453	NA	-0.2688	0.353814	0.703557	0.167	0.152225	0.180638	2	5	75159264	+	1417	ENSBTAG00000048453	ENSBTAT00000074037	sense	genic	0	containing	exonic
ENSBTAT00000074070	MSTRG.22540	NA	NA	NA	NA	NA	0.017948	0.0155417	0.0201692	2	9	100870054	-	1668	ENSBTAG00000051317	ENSBTAT00000074070	sense	genic	0	containing	exonic
ENSBTAT00000074086	MSTRG.10030	NA	NA	-0.0150977	0.886044	0.966398	1.29231	1.29866	1.28645	4	2	94423152	+	2683	ENSBTAG00000054879	ENSBTAT00000074086	sense	genic	0	containing	exonic
ENSBTAT00000074096	ENSBTAG00000050631	NA	NA	NA	NA	NA	0.00114	0	0.00219231	4	11	8965172	-	761	ENSBTAG00000050631	ENSBTAT00000074096	sense	genic	0	containing	exonic
ENSBTAT00000074160	ENSBTAG00000052659	NA	NA	NA	NA	NA	0.005524	0.00565833	0.0054	3	13	45507606	-	659	ENSBTAG00000052659	ENSBTAT00000074160	sense	genic	0	containing	exonic
ENSBTAT00000074195	ENSBTAG00000051414	NA	NA	NA	NA	NA	0.0017	0.00185833	0.00155385	4	11	90104816	+	1073	ENSBTAG00000051414	ENSBTAT00000074195	sense	genic	0	containing	exonic
ENSBTAT00000074202	ENSBTAG00000052458	NA	NA	NA	NA	NA	0.002904	0.004075	0.00182308	3	23	49980481	+	906	ENSBTAG00000052458	ENSBTAT00000084826	sense	genic	0	containing	exonic
ENSBTAT00000074277	ENSBTAG00000048440	NA	NA	NA	NA	NA	0	0	0	3	13	54361918	+	1458	ENSBTAG00000048440	ENSBTAT00000074277	sense	genic	0	containing	exonic
ENSBTAT00000074300	ENSBTAG00000053802	NA	NA	NA	NA	NA	0	0	0	3	21	60729979	+	1357	ENSBTAG00000053802	ENSBTAT00000074300	sense	genic	0	containing	exonic
ENSBTAT00000074302	MSTRG.10166	NA	NA	NA	NA	NA	0.064068	0.04985	0.0771923	2	2	18697362	+	1117	ENSBTAG00000054850	ENSBTAT00000074302	sense	genic	0	containing	exonic
ENSBTAT00000074316	ENSBTAG00000053305	NA	NA	NA	NA	NA	0.0001	0	0.000192308	2	1	148952241	+	1008	ENSBTAG00000053305	ENSBTAT00000074316	sense	genic	0	containing	exonic
ENSBTAT00000074358	MSTRG.14332	NA	NA	NA	NA	NA	0.022488	0.024525	0.0206077	4	26	31599410	+	1244	ENSBTAG00000052084	ENSBTAT00000074358	sense	genic	0	containing	exonic
ENSBTAT00000074368	ENSBTAG00000052180	NA	NA	NA	NA	NA	0	0	0	2	27	7242644	+	1149	ENSBTAG00000052180	ENSBTAT00000074368	sense	genic	0	containing	exonic
ENSBTAT00000074369	ENSBTAG00000049890	NA	NA	NA	NA	NA	0.003112	0.00648333	0	3	22	12879952	-	329	ENSBTAG00000049890	ENSBTAT00000074369	sense	genic	0	containing	exonic
ENSBTAT00000074377	ENSBTAG00000051221	NA	NA	NA	NA	NA	0.00536	0	0.0103077	2	14	14617954	-	1173	ENSBTAG00000051221	ENSBTAT00000074377	sense	genic	0	containing	exonic
ENSBTAT00000074390	MSTRG.9393	NA	NA	NA	NA	NA	0.001216	0.00253333	0	3	19	55061733	-	874	ENSBTAG00000050938	ENSBTAT00000074390	sense	genic	0	containing	exonic
ENSBTAT00000074426	MSTRG.8082	ENSBTAG00000054088	NA	-0.170745	0.451201	0.770397	0.49388	0.466175	0.519454	3	18	59920134	-	647	ENSBTAG00000054088	ENSBTAT00000074426	sense	genic	0	containing	exonic
ENSBTAT00000074442	MSTRG.4470	NA	NA	NA	NA	NA	0.007408	0.00834167	0.00654615	3	14	6927044	-	1629	ENSBTAG00000049181	ENSBTAT00000068029	sense	genic	0	overlapping	exonic
ENSBTAT00000074494	MSTRG.11771	ENSBTAG00000053758	NA	-0.0395568	0.439315	0.763496	5.05302	5.02696	5.07707	4	22	15149231	+	5576	ENSBTAG00000053758	ENSBTAT00000074494	sense	genic	0	containing	exonic
ENSBTAT00000074501	MSTRG.19688	ENSBTAG00000052157	NA	0.432193	0.0573284	0.326169	0.119608	0.138642	0.102038	2	6	99766484	-	3114	ENSBTAG00000052157	ENSBTAT00000074501	sense	genic	0	containing	exonic
ENSBTAT00000074543	MSTRG.2413	NA	NA	-0.0220106	0.838208	0.951824	6.34971	6.35332	6.34638	4	11	44091161	+	2532	ENSBTAG00000049228	ENSBTAT00000074035	sense	genic	0	nested	exonic
ENSBTAT00000074547	MSTRG.16410	NA	NA	NA	NA	NA	0.03196	0.038275	0.0261308	5	3	58088213	+	8267	ENSBTAG00000050646	ENSBTAT00000074547	sense	genic	0	containing	exonic
ENSBTAT00000074558	ENSBTAG00000048972	NA	NA	NA	NA	NA	0.075772	0.0887667	0.0637769	4	16	49986887	+	4107	ENSBTAG00000048972	ENSBTAT00000074558	sense	genic	0	containing	exonic
ENSBTAT00000074571	ENSBTAG00000054425	NA	NA	NA	NA	NA	0.000724	0.00150833	0	2	11	105464484	-	1025	ENSBTAG00000054425	ENSBTAT00000074571	sense	genic	0	containing	exonic
ENSBTAT00000074578	MSTRG.5433	NA	NA	NA	NA	NA	0.07164	0.06525	0.0775385	2	15	63510596	-	1235	ENSBTAG00000050844	ENSBTAT00000074578	sense	genic	0	containing	exonic
ENSBTAT00000074590	ENSBTAG00000051135	NA	NA	NA	NA	NA	0	0	0	3	6	15433158	-	388	ENSBTAG00000051135	ENSBTAT00000074590	sense	genic	0	containing	exonic
ENSBTAT00000074602	ENSBTAG00000049288	NA	NA	NA	NA	NA	0.01048	0.009725	0.0111769	3	10	13717398	+	1224	ENSBTAG00000049288	ENSBTAT00000074602	sense	genic	0	containing	exonic
ENSBTAT00000074656	ENSBTAG00000050502	NA	NA	NA	NA	NA	0.001124	0	0.00216154	5	10	48304676	+	910	ENSBTAG00000050502	ENSBTAT00000074656	sense	genic	0	containing	exonic
ENSBTAT00000074748	ENSBTAG00000055175	NA	NA	NA	NA	NA	0	0	0	2	X	58943710	+	2072	ENSBTAG00000055175	ENSBTAT00000074748	sense	genic	0	containing	exonic
ENSBTAT00000074759	MSTRG.23173	ENSBTAG00000048881	NA	0.0865622	0.816141	0.944841	0.198568	0.204108	0.193454	5	X	54912714	+	517	ENSBTAG00000048881	ENSBTAT00000074759	sense	genic	0	containing	exonic
ENSBTAT00000074769	ENSBTAG00000051011	NA	NA	NA	NA	NA	0.066104	0.0698167	0.0626769	2	15	55649776	-	2326	ENSBTAG00000051011	ENSBTAT00000074769	sense	genic	0	containing	exonic
ENSBTAT00000074802	ENSBTAG00000053043	NA	NA	NA	NA	NA	0.018528	0.015375	0.0214385	2	11	25361967	+	1349	ENSBTAG00000053043	ENSBTAT00000074802	sense	genic	0	containing	exonic
ENSBTAT00000074808	MSTRG.11236	NA	NA	NA	NA	NA	0.00058	0	0.00111538	3	21	34561706	+	1518	ENSBTAG00000051314	ENSBTAT00000067094	sense	genic	0	containing	exonic
ENSBTAT00000074823	ENSBTAG00000051032	NA	NA	NA	NA	NA	0	0	0	3	1	133816587	+	413	ENSBTAG00000051032	ENSBTAT00000074823	sense	genic	0	containing	exonic
ENSBTAT00000074829	ENSBTAG00000050432	NA	NA	NA	NA	NA	0	0	0	2	16	36536247	+	1086	ENSBTAG00000050432	ENSBTAT00000074829	sense	genic	0	containing	exonic
ENSBTAT00000074868	ENSBTAG00000052998	ENSBTAG00000052998	NA	-0.143709	0.538816	0.816962	0.13802	0.133833	0.141885	2	15	28074376	+	1573	ENSBTAG00000052998	ENSBTAT00000074868	sense	genic	0	containing	exonic
ENSBTAT00000074916	ENSBTAG00000054023	NA	NA	NA	NA	NA	0.015648	0.014525	0.0166846	3	1	2506295	-	1979	ENSBTAG00000054023	ENSBTAT00000074916	sense	genic	0	containing	exonic
ENSBTAT00000074920	ENSBTAG00000054841	NA	NA	NA	NA	NA	0.003472	0.00723333	0	3	22	41861490	-	509	ENSBTAG00000054841	ENSBTAT00000074920	sense	genic	0	containing	exonic
ENSBTAT00000074948	MSTRG.47	NA	NA	NA	NA	NA	0.066752	0.077725	0.0566231	3	1	3966946	+	13406	ENSBTAG00000051337	ENSBTAT00000074948	sense	genic	0	containing	exonic
ENSBTAT00000074984	MSTRG.8365	NA	NA	NA	NA	NA	0.023416	0.0303917	0.0169769	2	19	11677509	-	2254	ENSBTAG00000048639	ENSBTAT00000074984	sense	genic	0	containing	exonic
ENSBTAT00000075009	ENSBTAG00000048629	NA	NA	NA	NA	NA	0	0	0	3	7	92434197	+	483	ENSBTAG00000048629	ENSBTAT00000075009	sense	genic	0	containing	exonic
ENSBTAT00000075067	ENSBTAG00000050032	NA	NA	NA	NA	NA	0	0	0	4	X	137431958	-	930	ENSBTAG00000050032	ENSBTAT00000075067	sense	genic	0	containing	exonic
ENSBTAT00000075095	MSTRG.1102	NA	NA	NA	NA	NA	0.0104	0.012025	0.0089	4	10	10383814	-	2822	ENSBTAG00000049133	ENSBTAT00000075095	sense	genic	0	containing	exonic
ENSBTAT00000075098	ENSBTAG00000052982	NA	NA	NA	NA	NA	0.08398	0.079025	0.0885538	2	20	71459727	-	2515	ENSBTAG00000052982	ENSBTAT00000075098	sense	genic	0	containing	exonic
ENSBTAT00000075109	ENSBTAG00000051587	NA	NA	NA	NA	NA	0.004784	0.00528333	0.00432308	3	14	2823446	+	757	ENSBTAG00000051587	ENSBTAT00000075109	sense	genic	0	containing	exonic
ENSBTAT00000075117	ENSBTAG00000049236	NA	NA	NA	NA	NA	0.017404	0.0114417	0.0229077	3	12	26987535	+	835	ENSBTAG00000049236	ENSBTAT00000075117	sense	genic	0	containing	exonic
ENSBTAT00000075124	MSTRG.18754	NA	NA	NA	NA	NA	0.004976	0.00586667	0.00415385	4	5	102509773	-	349	ENSBTAG00000048708	ENSBTAT00000075124	sense	genic	0	containing	exonic
ENSBTAT00000075143	MSTRG.16325	NA	NA	NA	NA	NA	0.030152	0.028825	0.0313769	2	3	48839181	-	1197	ENSBTAG00000049865	ENSBTAT00000086687	sense	genic	0	overlapping	exonic
ENSBTAT00000075154	MSTRG.19168	NA	NA	NA	NA	NA	0	0	0	2	6	14853110	+	1077	ENSBTAG00000051492	ENSBTAT00000075154	sense	genic	0	containing	exonic
ENSBTAT00000075173	MSTRG.8057	NA	NA	NA	NA	NA	0.003008	0	0.00578462	2	18	58616877	-	1091	ENSBTAG00000053123	ENSBTAT00000075173	sense	genic	0	containing	exonic
ENSBTAT00000075186	MSTRG.4125	NA	NA	0.0156339	0.696817	0.897559	10.8552	11.012	10.7105	2	13	63784806	+	8596	ENSBTAG00000050108	ENSBTAT00000075186	sense	genic	0	containing	exonic
ENSBTAT00000075208	MSTRG.6363	NA	NA	-0.306087	0.142577	0.48997	0.176528	0.158858	0.192838	2	16	80452399	-	8800	ENSBTAG00000049594	ENSBTAT00000075208	sense	genic	0	containing	exonic
ENSBTAT00000075216	MSTRG.3033	ENSBTAG00000050776	NA	0.446292	0.17234	0.530225	0.08212	0.09575	0.0695385	2	11	104853437	-	1375	ENSBTAG00000050776	ENSBTAT00000075216	sense	genic	0	containing	exonic
ENSBTAT00000075251	ENSBTAG00000053841	NA	NA	NA	NA	NA	0.010544	0.01005	0.011	2	21	14231494	+	1545	ENSBTAG00000053841	ENSBTAT00000075251	sense	genic	0	containing	exonic
ENSBTAT00000075260	MSTRG.22496	NA	NA	0.194362	0.0371185	0.269906	0.592196	0.638217	0.549715	2	9	94762022	+	9229	ENSBTAG00000052673	ENSBTAT00000075260	sense	genic	0	containing	exonic
ENSBTAT00000075263	MSTRG.1815	NA	NA	NA	NA	NA	0.079672	0.0741917	0.0847308	2	10	72828605	+	1813	ENSBTAG00000048977	ENSBTAT00000075263	sense	genic	0	containing	exonic
ENSBTAT00000075288	ENSBTAG00000049421	NA	NA	NA	NA	NA	0.00114	0.002375	0	3	8	40744004	-	1486	ENSBTAG00000049421	ENSBTAT00000075288	sense	genic	0	containing	exonic
ENSBTAT00000075307	ENSBTAG00000048830	NA	NA	NA	NA	NA	0	0	0	2	2	135163989	-	1617	ENSBTAG00000048830	ENSBTAT00000075307	sense	genic	0	containing	exonic
ENSBTAT00000075332	MSTRG.11624	NA	NA	NA	NA	NA	0.005672	0.00385833	0.00734615	2	21	69781279	+	1545	ENSBTAG00000051777	ENSBTAT00000075332	sense	genic	0	containing	exonic
ENSBTAT00000075345	ENSBTAG00000050428	NA	NA	NA	NA	NA	0.0006	0.00125	0	2	6	93450285	-	1546	ENSBTAG00000050428	ENSBTAT00000075345	sense	genic	0	containing	exonic
ENSBTAT00000075361	ENSBTAG00000053059	NA	NA	NA	NA	NA	0	0	0	3	22	13768073	+	810	ENSBTAG00000053059	ENSBTAT00000075361	sense	genic	0	containing	exonic
ENSBTAT00000075370	ENSBTAG00000053362	NA	NA	NA	NA	NA	4.4e-05	9.16667e-05	0	4	17	60893395	+	2013	ENSBTAG00000053362	ENSBTAT00000075370	sense	genic	0	containing	exonic
ENSBTAT00000075377	MSTRG.18049	ENSBTAG00000048518	NA	-0.904744	0.0563643	0.324171	0.171568	0.119292	0.219823	4	5	30584932	-	335	ENSBTAG00000048518	ENSBTAT00000075377	sense	genic	0	containing	exonic
ENSBTAT00000075378	MSTRG.17930	NA	NA	NA	NA	NA	0.002388	0.00385833	0.00103077	2	5	25953273	+	1600	ENSBTAG00000055223	ENSBTAT00000075378	sense	genic	0	containing	exonic
ENSBTAT00000075394	MSTRG.14472	ENSBTAG00000048540	NA	-0.532091	0.0390468	0.27512	0.15398	0.126858	0.179015	2	27	1412986	+	1996	ENSBTAG00000048540	ENSBTAT00000075394	sense	genic	0	containing	exonic
ENSBTAT00000075403	ENSBTAG00000052100	ENSBTAG00000052100	NA	-0.0822588	0.637573	0.868671	0.14178	0.138783	0.144546	2	18	65724499	+	4306	ENSBTAG00000052100	ENSBTAT00000075403	sense	genic	0	containing	exonic
ENSBTAT00000075411	MSTRG.8170	NA	NA	0.49054	0.0893589	0.397364	0.190656	0.226675	0.157408	4	18	62893377	-	5057	ENSBTAG00000052741	ENSBTAT00000085371	sense	genic	0	nested	exonic
ENSBTAT00000075417	MSTRG.20353	NA	NA	NA	NA	NA	0.038612	0.03645	0.0406077	3	7	19935094	+	1175	ENSBTAG00000053437	ENSBTAT00000072741	sense	genic	0	containing	exonic
ENSBTAT00000075427	MSTRG.4715	NA	NA	0.472581	0.0169421	0.187063	2.13527	2.52019	1.77996	4	14	49153465	+	6156	ENSBTAG00000049675	ENSBTAT00000075427	sense	genic	0	containing	exonic
ENSBTAT00000075451	ENSBTAG00000051657	NA	NA	NA	NA	NA	0	0	0	3	18	61733133	-	1449	ENSBTAG00000051657	ENSBTAT00000075451	sense	genic	0	containing	exonic
ENSBTAT00000075455	MSTRG.8053	NA	NA	-0.119067	0.16431	0.52011	4.72201	4.55842	4.87301	3	18	58351071	+	7110	ENSBTAG00000051725	ENSBTAT00000075455	sense	genic	0	containing	exonic
ENSBTAT00000075496	MSTRG.4827	NA	NA	0.0854984	0.0995645	0.417249	1.7526	1.82129	1.68918	4	14	70551094	+	18668	ENSBTAG00000054989	ENSBTAT00000075496	sense	genic	0	containing	exonic
ENSBTAT00000075525	ENSBTAG00000049642	NA	NA	NA	NA	NA	0	0	0	3	5	105115383	+	781	ENSBTAG00000049642	ENSBTAT00000075525	sense	genic	0	containing	exonic
ENSBTAT00000075527	ENSBTAG00000051028	NA	NA	NA	NA	NA	0.001252	0.00260833	0	3	14	62953499	-	688	ENSBTAG00000051028	ENSBTAT00000075527	sense	genic	0	containing	exonic
ENSBTAT00000075555	ENSBTAG00000048967	NA	NA	NA	NA	NA	0.028188	0.0455333	0.0121769	3	5	107165952	-	1298	ENSBTAG00000048967	ENSBTAT00000075555	sense	genic	0	containing	exonic
ENSBTAT00000075581	ENSBTAG00000052167	NA	NA	NA	NA	NA	0	0	0	3	9	103223080	-	589	ENSBTAG00000052167	ENSBTAT00000082955	sense	genic	0	containing	exonic
ENSBTAT00000075596	MSTRG.1610	NA	NA	NA	NA	NA	0.002324	0.00323333	0.00148462	4	10	46983028	+	1214	ENSBTAG00000053715	ENSBTAT00000075596	sense	genic	0	containing	exonic
ENSBTAT00000075604	MSTRG.6754	NA	NA	NA	NA	NA	0.0013	0	0.0025	2	17	58162132	+	1296	ENSBTAG00000051326	ENSBTAT00000075604	sense	genic	0	containing	exonic
ENSBTAT00000075636	ENSBTAG00000050591	NA	NA	NA	NA	NA	0.003388	0.00305833	0.00369231	2	18	12468993	+	1194	ENSBTAG00000050591	ENSBTAT00000075636	sense	genic	0	containing	exonic
ENSBTAT00000075640	ENSBTAG00000054138	NA	NA	NA	NA	NA	0.000368	0	0.000707692	2	2	134214256	+	2327	ENSBTAG00000054138	ENSBTAT00000075640	sense	genic	0	containing	exonic
ENSBTAT00000075661	ENSBTAG00000050357	NA	NA	NA	NA	NA	0	0	0	2	4	72859093	+	1531	ENSBTAG00000050357	ENSBTAT00000075661	sense	genic	0	containing	exonic
ENSBTAT00000075681	ENSBTAG00000053628	NA	NA	NA	NA	NA	0	0	0	3	9	29567415	+	708	ENSBTAG00000053628	ENSBTAT00000075681	sense	genic	0	containing	exonic
ENSBTAT00000075699	MSTRG.12682	NA	NA	NA	NA	NA	0	0	0	3	23	31409272	+	685	ENSBTAG00000054654	ENSBTAT00000075699	sense	genic	0	containing	exonic
ENSBTAT00000075743	ENSBTAG00000048996	NA	NA	NA	NA	NA	0.09062	0.0748333	0.105192	3	23	30355323	+	2761	ENSBTAG00000048996	ENSBTAT00000075743	sense	genic	0	containing	exonic
ENSBTAT00000075803	ENSBTAG00000054975	NA	NA	NA	NA	NA	0	0	0	3	18	14516223	+	435	ENSBTAG00000054975	ENSBTAT00000075803	sense	genic	0	containing	exonic
ENSBTAT00000075812	ENSBTAG00000051056	ENSBTAG00000051056	NA	-0.545427	0.035508	0.265583	0.284248	0.230717	0.333662	2	2	85896788	-	1535	ENSBTAG00000051056	ENSBTAT00000075812	sense	genic	0	containing	exonic
ENSBTAT00000075815	MSTRG.7798	NA	NA	0.0528888	0.380877	0.723293	51.0928	52.5876	49.7129	3	18	52642638	+	7364	ENSBTAG00000053946	ENSBTAT00000075815	sense	genic	0	containing	exonic
ENSBTAT00000075839	ENSBTAG00000048418	NA	NA	NA	NA	NA	0.12108	0.15015	0.0942462	4	20	23921650	-	1172	ENSBTAG00000048418	ENSBTAT00000075839	sense	genic	0	containing	exonic
ENSBTAT00000075841	MSTRG.20734	ENSBTAG00000054382	NA	0.0589439	0.887287	0.966619	0.104808	0.106808	0.102962	3	7	49845404	+	839	ENSBTAG00000054382	ENSBTAT00000075841	sense	genic	0	containing	exonic
ENSBTAT00000075859	MSTRG.9019	NA	NA	0.0694346	0.251736	0.617293	3.13356	3.2411	3.03428	4	19	39929799	+	15549	ENSBTAG00000053488	ENSBTAT00000075859	sense	genic	0	containing	exonic
ENSBTAT00000075943	MSTRG.14780	ENSBTAG00000048329	NA	0.178448	0.378183	0.721647	0.584512	0.628433	0.543969	3	28	1570614	-	601	ENSBTAG00000048329	ENSBTAT00000075943	sense	genic	0	containing	exonic
ENSBTAT00000075944	MSTRG.21192	ENSBTAG00000054021	NA	-0.0382315	0.909979	0.973612	0.107908	0.107192	0.108569	2	8	5834614	-	1239	ENSBTAG00000054021	ENSBTAT00000075944	sense	genic	0	containing	exonic
ENSBTAT00000075954	MSTRG.878	NA	NA	0.0917682	0.753383	0.921046	1.39921	1.457	1.34587	2	1	143579817	+	3904	ENSBTAG00000052654	ENSBTAT00000075954	sense	genic	0	containing	exonic
ENSBTAT00000075958	MSTRG.14446	NA	NA	NA	NA	NA	0.0236	0.025925	0.0214538	2	26	47923708	+	1657	ENSBTAG00000052677	ENSBTAT00000075958	sense	genic	0	containing	exonic
ENSBTAT00000075998	ENSBTAG00000053717	NA	NA	NA	NA	NA	0.00076	0.00158333	0	3	12	77308514	+	1139	ENSBTAG00000053717	ENSBTAT00000084514	sense	genic	0	nested	exonic
ENSBTAT00000076069	MSTRG.8056	NA	NA	NA	NA	NA	0	0	0	3	18	58611506	-	969	ENSBTAG00000050843	ENSBTAT00000076069	sense	genic	0	containing	exonic
ENSBTAT00000076097	ENSBTAG00000053181	NA	NA	NA	NA	NA	0.001428	0.002975	0	4	NKLS02002170.1	331172	+	1309	ENSBTAG00000053181	ENSBTAT00000076097	sense	genic	0	containing	exonic
ENSBTAT00000076100	ENSBTAG00000054282	NA	NA	NA	NA	NA	0	0	0	3	7	92782983	+	770	ENSBTAG00000054282	ENSBTAT00000076100	sense	genic	0	containing	exonic
ENSBTAT00000076101	ENSBTAG00000050068	ENSBTAG00000050068	NA	0.296942	0.338489	0.691642	0.11888	0.132033	0.106738	4	X	50722011	-	1250	ENSBTAG00000050068	ENSBTAT00000076101	sense	genic	0	containing	exonic
ENSBTAT00000076109	ENSBTAG00000052326	NA	NA	NA	NA	NA	0.004436	0.00384167	0.00498462	2	20	37827306	-	1858	ENSBTAG00000052326	ENSBTAT00000076109	sense	genic	0	containing	exonic
ENSBTAT00000076126	MSTRG.14558	ENSBTAG00000052495	NA	0.384418	0.120739	0.455509	0.450972	0.517567	0.3895	2	27	15324841	-	1260	ENSBTAG00000052495	ENSBTAT00000076126	sense	genic	0	containing	exonic
ENSBTAT00000076135	ENSBTAG00000054834	NA	NA	NA	NA	NA	0	0	0	3	3	118519298	+	902	ENSBTAG00000054834	ENSBTAT00000076135	sense	genic	0	containing	exonic
ENSBTAT00000076137	MSTRG.10596	ENSBTAG00000051401	NA	-0.205652	0.181606	0.542958	1.22374	1.14522	1.29622	2	20	8186992	-	1979	ENSBTAG00000051401	ENSBTAT00000076137	sense	genic	0	containing	exonic
ENSBTAT00000076138	ENSBTAG00000054116	NA	NA	NA	NA	NA	0.00316	0.00274167	0.00354615	2	6	20161299	+	1407	ENSBTAG00000054116	ENSBTAT00000076138	sense	genic	0	containing	exonic
ENSBTAT00000076151	ENSBTAG00000049724	NA	NA	NA	NA	NA	0.053812	0.0482083	0.0589846	2	5	113902135	+	1739	ENSBTAG00000049724	ENSBTAT00000081609	sense	genic	0	nested	exonic
ENSBTAT00000076154	MSTRG.22174	ENSBTAG00000048406	NA	-0.342315	0.509512	0.799632	0.124616	0.1103	0.137831	3	9	40933513	-	325	ENSBTAG00000048406	ENSBTAT00000076154	sense	genic	0	containing	exonic
ENSBTAT00000076159	MSTRG.3990	NA	NA	NA	NA	NA	0.004092	0.00485833	0.00338462	2	13	54748695	+	1432	ENSBTAG00000052037	ENSBTAT00000076159	sense	genic	0	containing	exonic
ENSBTAT00000076161	ENSBTAG00000053529	NA	NA	NA	NA	NA	0.000496	0.00103333	0	2	19	59234352	-	1496	ENSBTAG00000053529	ENSBTAT00000076161	sense	genic	0	containing	exonic
ENSBTAT00000076203	MSTRG.22208	NA	NA	NA	NA	NA	0.079188	0.0664417	0.0909538	2	9	43786614	+	1095	ENSBTAG00000048760	ENSBTAT00000076203	sense	genic	0	containing	exonic
ENSBTAT00000076206	ENSBTAG00000050493	NA	NA	NA	NA	NA	0.017324	0.0155417	0.0189692	4	21	66490548	-	2946	ENSBTAG00000050493	ENSBTAT00000067593	sense	genic	0	containing	exonic
ENSBTAT00000076215	ENSBTAG00000049918	ENSBTAG00000049918	NA	0.0499764	0.890748	0.967492	0.104128	0.108383	0.1002	3	27	13933436	-	874	ENSBTAG00000049918	ENSBTAT00000076215	sense	genic	0	containing	exonic
ENSBTAT00000076258	ENSBTAG00000054707	NA	NA	NA	NA	NA	0.015252	0.0165333	0.0140692	4	7	59593516	+	1251	ENSBTAG00000054707	ENSBTAT00000076258	sense	genic	0	containing	exonic
ENSBTAT00000076276	ENSBTAG00000052171	NA	NA	NA	NA	NA	0.001204	0.00250833	0	3	22	5771256	-	1463	ENSBTAG00000052171	ENSBTAT00000076276	sense	genic	0	containing	exonic
ENSBTAT00000076285	ENSBTAG00000051529	NA	NA	NA	NA	NA	0.011084	0.014525	0.00790769	2	13	58583927	+	3139	ENSBTAG00000051529	ENSBTAT00000076285	sense	genic	0	containing	exonic
ENSBTAT00000076325	MSTRG.11650	NA	NA	NA	NA	NA	0.018012	0.0219333	0.0143923	3	22	2969148	+	754	ENSBTAG00000050982	ENSBTAT00000076325	sense	genic	0	containing	exonic
ENSBTAT00000076354	ENSBTAG00000052150	NA	NA	NA	NA	NA	0.00422	0.00698333	0.00166923	4	3	103807698	+	797	ENSBTAG00000052150	ENSBTAT00000076354	sense	genic	0	containing	exonic
ENSBTAT00000076417	ENSBTAG00000051327	NA	NA	NA	NA	NA	0.001648	0.00343333	0	4	8	28301496	-	525	ENSBTAG00000051327	ENSBTAT00000076417	sense	genic	0	containing	exonic
ENSBTAT00000076436	ENSBTAG00000053348	NA	NA	NA	NA	NA	0	0	0	3	8	56716918	-	1599	ENSBTAG00000053348	ENSBTAT00000076436	sense	genic	0	containing	exonic
ENSBTAT00000076457	MSTRG.22209	NA	NA	NA	NA	NA	0.026388	0.0173	0.0347769	2	9	43803607	+	1109	ENSBTAG00000054637	ENSBTAT00000076457	sense	genic	0	containing	exonic
ENSBTAT00000076461	ENSBTAG00000055086	NA	NA	NA	NA	NA	0.004724	0.0053	0.00419231	5	17	25071340	+	1867	ENSBTAG00000055086	ENSBTAT00000076461	sense	genic	0	containing	exonic
ENSBTAT00000076473	MSTRG.6558	NA	NA	NA	NA	NA	0.022556	0.022275	0.0228154	2	17	40683568	-	1300	ENSBTAG00000052985	ENSBTAT00000076473	sense	genic	0	containing	exonic
ENSBTAT00000076484	ENSBTAG00000055020	NA	NA	NA	NA	NA	0.003168	0.003425	0.00293077	2	17	17473101	-	1179	ENSBTAG00000055020	ENSBTAT00000076484	sense	genic	0	containing	exonic
ENSBTAT00000076494	ENSBTAG00000055043	NA	NA	NA	NA	NA	0.006404	0.00645	0.00636154	3	X	28693036	-	707	ENSBTAG00000055043	ENSBTAT00000072326	sense	genic	0	containing	exonic
ENSBTAT00000076514	MSTRG.2792	ENSBTAG00000052273	NA	-0.117562	0.552093	0.824678	0.823876	0.796042	0.849569	2	11	88610041	+	1370	ENSBTAG00000052273	ENSBTAT00000076514	sense	genic	0	containing	exonic
ENSBTAT00000076516	ENSBTAG00000049310	NA	NA	NA	NA	NA	0.046524	0.0564917	0.0373231	3	11	20847578	+	417	ENSBTAG00000049310	ENSBTAT00000076516	sense	genic	0	containing	exonic
ENSBTAT00000076523	ENSBTAG00000052359	ENSBTAG00000052359	NA	0.262594	0.470748	0.78152	0.098276	0.108775	0.0885846	3	29	49454014	+	1494	ENSBTAG00000052359	ENSBTAT00000076523	sense	genic	0	containing	exonic
ENSBTAT00000076545	ENSBTAG00000054079	NA	NA	NA	NA	NA	0.024408	0.022725	0.0259615	3	9	94376358	+	582	ENSBTAG00000054079	ENSBTAT00000076545	sense	genic	0	containing	exonic
ENSBTAT00000076577	MSTRG.12714	ENSBTAG00000050149	NA	0.263992	0.115206	0.445895	0.64314	0.710342	0.581108	3	23	31920734	-	1366	ENSBTAG00000050149	ENSBTAT00000076577	sense	genic	0	containing	exonic
ENSBTAT00000076583	MSTRG.10993	NA	NA	NA	NA	NA	0.0019	0	0.00365385	3	21	7772291	-	1691	ENSBTAG00000054024	ENSBTAT00000076583	sense	genic	0	containing	exonic
ENSBTAT00000076595	ENSBTAG00000054738	NA	NA	NA	NA	NA	0.024692	0.0249083	0.0244923	4	11	99907215	+	2493	ENSBTAG00000054738	ENSBTAT00000076595	sense	genic	0	containing	exonic
ENSBTAT00000076596	ENSBTAG00000051094	NA	NA	NA	NA	NA	0.036248	0.0372417	0.0353308	2	26	22462449	+	2302	ENSBTAG00000051094	ENSBTAT00000076596	sense	genic	0	containing	exonic
ENSBTAT00000076603	ENSBTAG00000049457	NA	NA	NA	NA	NA	0.00166	0.00345833	0	2	6	103283408	+	1037	ENSBTAG00000049457	ENSBTAT00000076603	sense	genic	0	containing	exonic
ENSBTAT00000076627	MSTRG.10072	NA	NA	0.0277602	0.793376	0.936745	0.283772	0.289567	0.278423	2	2	100983983	-	15475	ENSBTAG00000048438	ENSBTAT00000076627	sense	genic	0	containing	exonic
ENSBTAT00000076634	ENSBTAG00000051497	NA	NA	NA	NA	NA	0.016604	0.015975	0.0171846	3	19	46594360	+	346	ENSBTAG00000051497	ENSBTAT00000076634	sense	genic	0	containing	exonic
ENSBTAT00000076652	MSTRG.23049	NA	NA	-0.00435753	0.963111	0.987768	0.921328	0.927967	0.9152	3	X	36594251	+	7101	ENSBTAG00000051663	ENSBTAT00000076652	sense	genic	0	containing	exonic
ENSBTAT00000076662	MSTRG.23671	ENSBTAG00000049637	NA	0.268665	0.551742	0.824626	0.11872	0.132008	0.106454	3	X	134979469	+	477	ENSBTAG00000049637	ENSBTAT00000076662	sense	genic	0	containing	exonic
ENSBTAT00000076663	ENSBTAG00000049512	NA	NA	NA	NA	NA	0.009592	0.011225	0.00808462	2	15	70566855	-	1305	ENSBTAG00000049512	ENSBTAT00000076663	sense	genic	0	containing	exonic
ENSBTAT00000076672	ENSBTAG00000052038	NA	NA	NA	NA	NA	0.001872	0.00154167	0.00217692	2	23	50961786	+	2459	ENSBTAG00000052038	ENSBTAT00000076672	sense	genic	0	containing	exonic
ENSBTAT00000076681	MSTRG.17775	ENSBTAG00000049765	NA	0.156954	0.455292	0.772582	0.292904	0.313308	0.274069	3	4	118297040	+	922	ENSBTAG00000049765	ENSBTAT00000071723	sense	genic	0	containing	exonic
ENSBTAT00000076693	MSTRG.23347	NA	NA	NA	NA	NA	0.0151	0.0165917	0.0137231	3	X	81785940	-	1002	ENSBTAG00000049384	ENSBTAT00000076693	sense	genic	0	containing	exonic
ENSBTAT00000076765	MSTRG.3411	NA	NA	NA	NA	NA	0.072584	0.0653333	0.0792769	2	12	55623513	+	1789	ENSBTAG00000052664	ENSBTAT00000076765	sense	genic	0	containing	exonic
ENSBTAT00000076781	MSTRG.6236	NA	NA	NA	NA	NA	0.029132	0.0312917	0.0271385	3	16	67375955	-	1097	ENSBTAG00000050415	ENSBTAT00000078777	sense	genic	0	containing	exonic
ENSBTAT00000076809	MSTRG.15143	ENSBTAG00000053116	NA	-0.0448003	0.831119	0.949755	0.264448	0.262892	0.265885	3	29	8629889	+	1481	ENSBTAG00000053116	ENSBTAT00000076809	sense	genic	0	containing	exonic
ENSBTAT00000076824	ENSBTAG00000050021	NA	NA	NA	NA	NA	0	0	0	3	10	93322491	+	977	ENSBTAG00000050021	ENSBTAT00000076824	sense	genic	0	containing	exonic
ENSBTAT00000076855	ENSBTAG00000051719	NA	NA	NA	NA	NA	0.006588	0.00298333	0.00991538	2	3	119753230	-	1950	ENSBTAG00000051719	ENSBTAT00000076855	sense	genic	0	containing	exonic
ENSBTAT00000076860	ENSBTAG00000049404	NA	NA	NA	NA	NA	0.016596	0.025175	0.00867692	3	21	68937034	-	227	ENSBTAG00000049404	ENSBTAT00000076860	sense	genic	0	containing	exonic
ENSBTAT00000076937	MSTRG.12569	ENSBTAG00000053399	NA	-0.139227	0.719188	0.908159	0.199004	0.1896	0.207685	2	23	27507452	+	1227	ENSBTAG00000053399	ENSBTAT00000076937	sense	genic	0	containing	exonic
ENSBTAT00000076947	ENSBTAG00000051669	NA	NA	NA	NA	NA	0	0	0	3	5	22143869	-	548	ENSBTAG00000051669	ENSBTAT00000067969	sense	genic	0	containing	exonic
ENSBTAT00000076956	ENSBTAG00000052624	NA	NA	NA	NA	NA	0.002024	0.00311667	0.00101538	2	17	58971466	+	1651	ENSBTAG00000052624	ENSBTAT00000076956	sense	genic	0	containing	exonic
ENSBTAT00000076959	ENSBTAG00000053793	NA	NA	NA	NA	NA	0.000856	0	0.00164615	3	29	49754319	+	1000	ENSBTAG00000053793	ENSBTAT00000076959	sense	genic	0	containing	exonic
ENSBTAT00000077013	ENSBTAG00000053032	NA	NA	NA	NA	NA	0.005444	0.00381667	0.00694615	2	13	44892298	-	1102	ENSBTAG00000053032	ENSBTAT00000077013	sense	genic	0	containing	exonic
ENSBTAT00000077036	ENSBTAG00000049841	NA	NA	NA	NA	NA	0.001216	0.001325	0.00111538	2	11	99809456	-	1350	ENSBTAG00000049841	ENSBTAT00000077036	sense	genic	0	containing	exonic
ENSBTAT00000077101	MSTRG.21295	NA	NA	NA	NA	NA	0	0	0	2	8	23259675	+	1478	ENSBTAG00000051058	ENSBTAT00000077101	sense	genic	0	containing	exonic
ENSBTAT00000077120	ENSBTAG00000049840	NA	NA	NA	NA	NA	0.014288	0.013	0.0154769	3	9	37045500	+	414	ENSBTAG00000049840	ENSBTAT00000077120	sense	genic	0	containing	exonic
ENSBTAT00000077126	MSTRG.1252	NA	NA	NA	NA	NA	0	0	0	3	10	21366772	-	358	ENSBTAG00000050405	ENSBTAT00000077126	sense	genic	0	containing	exonic
ENSBTAT00000077145	ENSBTAG00000049821	NA	NA	NA	NA	NA	0.002432	0.00154167	0.00325385	3	8	82409290	+	997	ENSBTAG00000049821	ENSBTAT00000077145	sense	genic	0	containing	exonic
ENSBTAT00000077155	ENSBTAG00000048421	NA	NA	NA	NA	NA	0.016228	0.0214917	0.0113692	3	2	105072480	-	429	ENSBTAG00000048421	ENSBTAT00000077155	sense	genic	0	containing	exonic
ENSBTAT00000077170	ENSBTAG00000048637	NA	NA	NA	NA	NA	0.001056	0	0.00203077	2	X	37058673	-	1627	ENSBTAG00000048637	ENSBTAT00000077170	sense	genic	0	containing	exonic
ENSBTAT00000077176	ENSBTAG00000050089	NA	NA	NA	NA	NA	0.014152	0.0203583	0.00842308	4	2	72372119	-	1615	ENSBTAG00000050089	ENSBTAT00000077176	sense	genic	0	containing	exonic
ENSBTAT00000077181	MSTRG.2794	NA	NA	0.119611	0.29931	0.661671	5.66058	5.95326	5.39042	2	11	90022638	-	14047	ENSBTAG00000052464	ENSBTAT00000077181	sense	genic	0	containing	exonic
ENSBTAT00000077261	ENSBTAG00000052027	NA	NA	NA	NA	NA	0.002308	0.00126667	0.00326923	2	3	59348428	-	1425	ENSBTAG00000052027	ENSBTAT00000077261	sense	genic	0	containing	exonic
ENSBTAT00000077263	ENSBTAG00000050931	NA	NA	NA	NA	NA	0.010724	0.00324167	0.0176308	3	10	318860	-	556	ENSBTAG00000050931	ENSBTAT00000077263	sense	genic	0	containing	exonic
ENSBTAT00000077267	MSTRG.5124	ENSBTAG00000054820	NA	0.0985839	0.429999	0.756631	0.705344	0.735758	0.677269	5	15	32820702	-	1465	ENSBTAG00000054820	ENSBTAT00000077267	sense	genic	0	containing	exonic
ENSBTAT00000077300	MSTRG.18738	NA	NA	-0.184912	0.0423943	0.283272	1.807	1.71117	1.89545	27	5	101637803	-	1320	ENSBTAG00000023635	ENSBTAT00000032345	antisense	genic	0	containing	exonic
ENSBTAT00000077302	MSTRG.95	ENSBTAG00000053883	NA	0.269549	0.0390546	0.27512	0.658136	0.725633	0.595831	5	1	20604201	-	2352	ENSBTAG00000053883	ENSBTAT00000072208	sense	genic	0	containing	exonic
ENSBTAT00000077310	ENSBTAG00000051967	NA	NA	NA	NA	NA	0.003896	0.00338333	0.00436923	2	20	65843326	+	1161	ENSBTAG00000051967	ENSBTAT00000077310	sense	genic	0	containing	exonic
ENSBTAT00000077313	MSTRG.12466	ENSBTAG00000053897	NA	-0.457433	0.103734	0.423384	0.135548	0.11495	0.154562	2	23	17727915	+	1495	ENSBTAG00000053897	ENSBTAT00000077313	sense	genic	0	containing	exonic
ENSBTAT00000077342	ENSBTAG00000055036	NA	NA	NA	NA	NA	0	0	0	2	19	63044852	-	1242	ENSBTAG00000055036	ENSBTAT00000077342	sense	genic	0	containing	exonic
ENSBTAT00000077357	MSTRG.16258	NA	NA	NA	NA	NA	0.036356	0.0417833	0.0313462	3	3	34557009	+	1062	ENSBTAG00000051792	ENSBTAT00000077357	sense	genic	0	containing	exonic
ENSBTAT00000077367	ENSBTAG00000053357	NA	NA	NA	NA	NA	0.11588	0.0869583	0.142577	3	15	46546243	-	291	ENSBTAG00000053357	ENSBTAT00000077367	sense	genic	0	containing	exonic
ENSBTAT00000077402	MSTRG.16917	ENSBTAG00000052151	NA	-0.161275	0.00763741	0.129604	5.23468	4.97744	5.47213	3	3	117540909	-	4192	ENSBTAG00000052151	ENSBTAT00000077402	sense	genic	0	containing	exonic
ENSBTAT00000077449	MSTRG.17881	NA	NA	0.241454	0.0466887	0.296447	14.4654	15.8573	13.1806	2	5	22018683	-	3309	ENSBTAG00000051951	ENSBTAT00000077449	sense	genic	0	containing	exonic
ENSBTAT00000077480	MSTRG.14500	NA	NA	-0.000313265	0.99692	0.998885	2.33506	2.35879	2.31315	3	27	6107796	+	3014	ENSBTAG00000054084	ENSBTAT00000077480	sense	genic	0	containing	exonic
ENSBTAT00000077492	ENSBTAG00000052784	NA	NA	NA	NA	NA	0	0	0	2	18	12676980	+	1632	ENSBTAG00000052784	ENSBTAT00000077492	sense	genic	0	containing	exonic
ENSBTAT00000077505	ENSBTAG00000051468	NA	NA	NA	NA	NA	0.001732	0	0.00333077	3	28	34527239	-	955	ENSBTAG00000051468	ENSBTAT00000077505	sense	genic	0	containing	exonic
ENSBTAT00000077514	MSTRG.20477	ENSBTAG00000054786	NA	0.247651	0.200529	0.565217	0.251332	0.276342	0.228246	3	7	30091532	-	1749	ENSBTAG00000054786	ENSBTAT00000077514	sense	genic	0	containing	exonic
ENSBTAT00000077518	MSTRG.1188	NA	NA	NA	NA	NA	0.223916	0.319492	0.135692	3	10	16596703	+	1402	ENSBTAG00000052439	ENSBTAT00000077518	sense	genic	0	containing	exonic
ENSBTAT00000077536	MSTRG.1108	NA	NA	NA	NA	NA	0.00166	0	0.00319231	3	10	10826719	+	426	ENSBTAG00000049054	ENSBTAT00000077536	sense	genic	0	containing	exonic
ENSBTAT00000077541	MSTRG.10238	NA	NA	NA	NA	NA	0.087672	0.094075	0.0817615	4	2	119384950	+	751	ENSBTAG00000050503	ENSBTAT00000077541	sense	genic	0	containing	exonic
ENSBTAT00000077555	MSTRG.2922	ENSBTAG00000055215	NA	0.222629	0.0912684	0.400862	28.0423	30.5369	25.7397	3	11	99342885	-	3700	ENSBTAG00000055215	ENSBTAT00000077555	sense	genic	0	containing	exonic
ENSBTAT00000077559	MSTRG.4498	NA	NA	NA	NA	NA	0.002584	0.00405	0.00123077	2	14	12541941	+	1363	ENSBTAG00000055195	ENSBTAT00000077559	sense	genic	0	containing	exonic
ENSBTAT00000077562	ENSBTAG00000050378	ENSBTAG00000050378	NA	-0.157265	0.502233	0.796361	0.533036	0.506317	0.5577	2	13	69247298	+	1361	ENSBTAG00000050378	ENSBTAT00000077562	sense	genic	0	containing	exonic
ENSBTAT00000077565	MSTRG.17225	NA	NA	-0.146977	0.201587	0.566061	0.65476	0.629092	0.678454	4	4	49888502	-	2069	ENSBTAG00000050348	ENSBTAT00000077565	sense	genic	0	containing	exonic
ENSBTAT00000077571	MSTRG.18755	NA	NA	NA	NA	NA	0.022984	0.0157167	0.0296923	2	5	102559628	+	1145	ENSBTAG00000052270	ENSBTAT00000077571	sense	genic	0	containing	exonic
ENSBTAT00000077572	ENSBTAG00000048827	NA	NA	NA	NA	NA	0	0	0	3	20	4923319	+	348	ENSBTAG00000048827	ENSBTAT00000077572	sense	genic	0	containing	exonic
ENSBTAT00000077576	ENSBTAG00000050649	NA	NA	NA	NA	NA	0	0	0	3	13	45718408	-	283	ENSBTAG00000050649	ENSBTAT00000077576	sense	genic	0	containing	exonic
ENSBTAT00000077583	MSTRG.1023	NA	NA	NA	NA	NA	0	0	0	2	10	2932242	+	1021	ENSBTAG00000049590	ENSBTAT00000077583	sense	genic	0	containing	exonic
ENSBTAT00000077651	ENSBTAG00000049529	NA	NA	NA	NA	NA	0.039152	0.037425	0.0407462	2	1	136713633	-	1695	ENSBTAG00000049529	ENSBTAT00000077651	sense	genic	0	containing	exonic
ENSBTAT00000077682	MSTRG.1230	NA	NA	NA	NA	NA	0.019728	0.02005	0.0194308	2	10	20886612	+	3505	ENSBTAG00000054549	ENSBTAT00000077682	sense	genic	0	containing	exonic
ENSBTAT00000077686	ENSBTAG00000054145	NA	NA	NA	NA	NA	0.000704	0	0.00135385	4	22	59933510	-	1246	ENSBTAG00000054145	ENSBTAT00000077686	sense	genic	0	containing	exonic
ENSBTAT00000077714	MSTRG.19362	NA	NA	NA	NA	NA	0.011668	0.010025	0.0131846	2	6	45728116	-	1444	ENSBTAG00000050132	ENSBTAT00000077714	sense	genic	0	containing	exonic
ENSBTAT00000077724	ENSBTAG00000055266	NA	NA	NA	NA	NA	0	0	0	3	8	102312824	-	515	ENSBTAG00000055266	ENSBTAT00000077724	sense	genic	0	containing	exonic
ENSBTAT00000077726	MSTRG.20246	ENSBTAG00000052882	NA	-0.0973791	0.236667	0.603004	6.93192	6.7552	7.09504	3	7	16752338	+	609	ENSBTAG00000052882	ENSBTAT00000077726	sense	genic	0	containing	exonic
ENSBTAT00000077737	ENSBTAG00000048940	NA	NA	NA	NA	NA	0.007172	0.0097	0.00483846	3	8	48871433	+	373	ENSBTAG00000048940	ENSBTAT00000070741	sense	genic	0	containing	exonic
ENSBTAT00000077748	ENSBTAG00000051207	NA	NA	NA	NA	NA	0.021124	0.0204167	0.0217769	2	6	117170650	+	1533	ENSBTAG00000051207	ENSBTAT00000077748	sense	genic	0	containing	exonic
ENSBTAT00000077772	MSTRG.11851	ENSBTAG00000052742	NA	0.515783	0.0155416	0.179646	0.208672	0.248342	0.172054	2	22	30185462	+	1620	ENSBTAG00000052742	ENSBTAT00000077772	sense	genic	0	containing	exonic
ENSBTAT00000077792	ENSBTAG00000049143	ENSBTAG00000049143	NA	0.247669	0.455651	0.772909	0.11254	0.123392	0.102523	2	5	33712743	+	1151	ENSBTAG00000049143	ENSBTAT00000077792	sense	genic	0	containing	exonic
ENSBTAT00000077831	MSTRG.21100	ENSBTAG00000049204	NA	-0.0354883	0.90745	0.973509	0.311272	0.309983	0.312462	3	7	95433112	+	523	ENSBTAG00000049204	ENSBTAT00000077831	sense	genic	0	containing	exonic
ENSBTAT00000077855	MSTRG.12964	ENSBTAG00000049661	NA	-0.150599	0.213114	0.578791	0.551852	0.527725	0.574123	2	24	3483236	-	1490	ENSBTAG00000049661	ENSBTAT00000077855	sense	genic	0	containing	exonic
ENSBTAT00000077861	ENSBTAG00000054436	NA	NA	NA	NA	NA	0.01286	0.0114417	0.0141692	3	21	5380342	+	2878	ENSBTAG00000054436	ENSBTAT00000077861	sense	genic	0	containing	exonic
ENSBTAT00000077863	ENSBTAG00000054279	NA	NA	NA	NA	NA	0.00044	0	0.000846154	3	16	58583551	+	1601	ENSBTAG00000054279	ENSBTAT00000077863	sense	genic	0	containing	exonic
ENSBTAT00000077875	MSTRG.19336	NA	NA	NA	NA	NA	0.001476	0.0016	0.00136154	3	6	42982784	-	33853	ENSBTAG00000049770	ENSBTAT00000077875	sense	genic	0	containing	exonic
ENSBTAT00000077884	ENSBTAG00000049458	ENSBTAG00000049458	NA	-0.0556676	0.832391	0.949791	0.221248	0.217925	0.224315	4	17	43726286	+	1489	ENSBTAG00000049458	ENSBTAT00000077884	sense	genic	0	containing	exonic
ENSBTAT00000077906	MSTRG.17121	ENSBTAG00000015666	NA	0.13747	0.575793	0.8364	0.125028	0.13265	0.117992	3	4	32538061	-	5186	ENSBTAG00000054875	ENSBTAT00000077906	sense	genic	0	containing	exonic
ENSBTAT00000077928	ENSBTAG00000048556	ENSBTAG00000048556	NA	-0.609198	0.0974798	0.414218	0.32552	0.257933	0.387908	3	24	27202155	+	257	ENSBTAG00000048556	ENSBTAT00000077928	sense	genic	0	containing	exonic
ENSBTAT00000077937	MSTRG.21406	ENSBTAG00000050729	NA	0.168137	0.62766	0.863633	0.21882	0.2346	0.204254	3	8	45894495	+	534	ENSBTAG00000050729	ENSBTAT00000077937	sense	genic	0	containing	exonic
ENSBTAT00000077956	MSTRG.19247	NA	NA	NA	NA	NA	0	0	0	3	6	24935715	-	247	ENSBTAG00000053816	ENSBTAT00000077956	sense	genic	0	containing	exonic
ENSBTAT00000077962	MSTRG.7878	NA	NA	NA	NA	NA	0.070928	0.0700083	0.0717769	2	18	54547467	+	1790	ENSBTAG00000054677	ENSBTAT00000077962	sense	genic	0	containing	exonic
ENSBTAT00000077981	MSTRG.9319	NA	NA	NA	NA	NA	0.022536	0.019675	0.0251769	2	19	51105649	+	1536	ENSBTAG00000053536	ENSBTAT00000077981	sense	genic	0	containing	exonic
ENSBTAT00000078019	MSTRG.3757	ENSBTAG00000050858	NA	0.0400186	0.902135	0.971315	0.179304	0.182158	0.176669	3	13	34097243	+	784	ENSBTAG00000050858	ENSBTAT00000078019	sense	genic	0	containing	exonic
ENSBTAT00000078063	MSTRG.7191	NA	NA	NA	NA	NA	0.020276	0.0143583	0.0257385	2	18	12071654	-	1623	ENSBTAG00000054270	ENSBTAT00000078063	sense	genic	0	containing	exonic
ENSBTAT00000078076	MSTRG.23083	NA	NA	NA	NA	NA	0.063012	0.0650083	0.0611692	3	X	37485138	-	2901	ENSBTAG00000051720	ENSBTAT00000082911	sense	genic	0	containing	exonic
ENSBTAT00000078083	ENSBTAG00000049427	NA	NA	NA	NA	NA	0.040184	0.0440583	0.0366077	2	11	9958304	-	1468	ENSBTAG00000049427	ENSBTAT00000078083	sense	genic	0	containing	exonic
ENSBTAT00000078098	MSTRG.6580	ENSBTAG00000053385	NA	0.0146178	0.924375	0.978565	0.608892	0.614642	0.603585	3	17	43996363	-	923	ENSBTAG00000053385	ENSBTAT00000071307	sense	genic	0	containing	exonic
ENSBTAT00000078104	ENSBTAG00000050307	NA	NA	NA	NA	NA	0	0	0	3	25	41591345	+	1546	ENSBTAG00000050307	ENSBTAT00000078104	sense	genic	0	containing	exonic
ENSBTAT00000078114	MSTRG.6285	NA	NA	NA	NA	NA	0	0	0	4	16	73894981	-	2595	ENSBTAG00000054749	ENSBTAT00000078114	sense	genic	0	containing	exonic
ENSBTAT00000078134	MSTRG.12091	NA	NA	NA	NA	NA	0.013504	0.0158167	0.0113692	2	22	51723115	+	1229	ENSBTAG00000054831	ENSBTAT00000078134	sense	genic	0	containing	exonic
ENSBTAT00000078159	MSTRG.21154	ENSBTAG00000050867	NA	-0.036203	0.887054	0.966619	0.367852	0.366658	0.368954	3	7	109254548	+	1652	ENSBTAG00000050867	ENSBTAT00000071424	sense	genic	0	containing	exonic
ENSBTAT00000078163	ENSBTAG00000053478	ENSBTAG00000053478	NA	0.0555012	0.738358	0.916952	0.175876	0.180658	0.171462	2	14	7107548	-	2879	ENSBTAG00000053478	ENSBTAT00000078163	sense	genic	0	containing	exonic
ENSBTAT00000078173	MSTRG.22473	ENSBTAG00000048759	NA	0.37364	0.0401331	0.277624	0.332032	0.38015	0.287615	3	9	91607111	+	1144	ENSBTAG00000048759	ENSBTAT00000078173	sense	genic	0	containing	exonic
ENSBTAT00000078189	ENSBTAG00000051681	NA	NA	NA	NA	NA	0.003932	0.00265833	0.00510769	3	3	12615376	-	1264	ENSBTAG00000051681	ENSBTAT00000078189	sense	genic	0	containing	exonic
ENSBTAT00000078194	MSTRG.5745	ENSBTAG00000052428	NA	0.364781	0.136336	0.481576	0.215684	0.246333	0.187392	3	16	12429002	+	1090	ENSBTAG00000052428	ENSBTAT00000078194	sense	genic	0	containing	exonic
ENSBTAT00000078199	ENSBTAG00000052902	NA	NA	NA	NA	NA	0.083476	0.0815083	0.0852923	2	3	10590184	+	2905	ENSBTAG00000052902	ENSBTAT00000078199	sense	genic	0	containing	exonic
ENSBTAT00000078220	ENSBTAG00000048632	NA	NA	NA	NA	NA	0.004656	0.002925	0.00625385	2	26	18856853	-	1271	ENSBTAG00000048632	ENSBTAT00000078220	sense	genic	0	containing	exonic
ENSBTAT00000078300	ENSBTAG00000050481	NA	NA	NA	NA	NA	0.002032	0.00129167	0.00271538	2	3	82246012	+	1189	ENSBTAG00000050481	ENSBTAT00000078300	sense	genic	0	containing	exonic
ENSBTAT00000078317	ENSBTAG00000051420	NA	NA	NA	NA	NA	0.046016	0.032	0.0589538	3	25	39334883	-	1810	ENSBTAG00000051420	ENSBTAT00000078317	sense	genic	0	containing	exonic
ENSBTAT00000078338	ENSBTAG00000053450	NA	NA	NA	NA	NA	0.00624	0.00868333	0.00398462	3	19	36779155	-	2012	ENSBTAG00000053450	ENSBTAT00000078338	sense	genic	0	containing	exonic
ENSBTAT00000078341	ENSBTAG00000049348	NA	NA	NA	NA	NA	0.042508	0.0397	0.0451	2	11	25466548	-	1187	ENSBTAG00000049348	ENSBTAT00000078341	sense	genic	0	containing	exonic
ENSBTAT00000078343	ENSBTAG00000053382	NA	NA	NA	NA	NA	0.003696	0.00475	0.00272308	2	14	26539963	+	1850	ENSBTAG00000053382	ENSBTAT00000078343	sense	genic	0	containing	exonic
ENSBTAT00000078345	MSTRG.12676	NA	NA	0.110159	0.0375136	0.271424	1.20494	1.26248	1.15182	2	23	31165293	+	6107	ENSBTAG00000051743	ENSBTAT00000078345	sense	genic	0	containing	exonic
ENSBTAT00000078351	MSTRG.12845	NA	NA	NA	NA	NA	0.020416	0.0249833	0.0162	3	23	43064247	-	596	ENSBTAG00000048652	ENSBTAT00000078351	sense	genic	0	containing	exonic
ENSBTAT00000078356	ENSBTAG00000051709	NA	NA	NA	NA	NA	0.01282	0.0146667	0.0111154	3	28	2413690	+	1718	ENSBTAG00000051709	ENSBTAT00000078356	sense	genic	0	containing	exonic
ENSBTAT00000078363	MSTRG.6466	NA	NA	0.299832	0.50488	0.797281	1.24699	1.38982	1.11515	3	17	14154472	-	3133	ENSBTAG00000049621	ENSBTAT00000078363	sense	genic	0	containing	exonic
ENSBTAT00000078376	MSTRG.22646	ENSBTAG00000053320	NA	-0.791844	0.000990815	0.049928	0.126348	0.093825	0.156369	2	NKLS02000714.1	23492	-	2337	ENSBTAG00000053320	ENSBTAT00000078376	sense	genic	0	containing	exonic
ENSBTAT00000078377	MSTRG.6356	NA	NA	0.0702657	0.449777	0.769463	0.394244	0.407908	0.381631	3	16	80130060	-	13650	ENSBTAG00000049657	ENSBTAT00000078377	sense	genic	0	containing	exonic
ENSBTAT00000078389	ENSBTAG00000050030	NA	NA	NA	NA	NA	0	0	0	3	21	34464938	-	1323	ENSBTAG00000050030	ENSBTAT00000078389	sense	genic	0	containing	exonic
ENSBTAT00000078392	MSTRG.9672	NA	NA	NA	NA	NA	0	0	0	3	2	23353987	+	510	ENSBTAG00000053580	ENSBTAT00000078392	sense	genic	0	containing	exonic
ENSBTAT00000078396	ENSBTAG00000049321	NA	NA	NA	NA	NA	0.092548	0.0824	0.101915	3	9	22189742	+	788	ENSBTAG00000049321	ENSBTAT00000078396	sense	genic	0	containing	exonic
ENSBTAT00000078398	ENSBTAG00000048704	NA	NA	NA	NA	NA	0.001784	0.0022	0.0014	3	17	16581998	-	954	ENSBTAG00000048704	ENSBTAT00000078398	sense	genic	0	containing	exonic
ENSBTAT00000078405	MSTRG.5476	NA	NA	NA	NA	NA	0	0	0	2	15	73646812	-	1023	ENSBTAG00000048487	ENSBTAT00000078405	sense	genic	0	containing	exonic
ENSBTAT00000078446	MSTRG.7777	ENSBTAG00000054585	NA	0.0219837	0.869095	0.962156	0.686884	0.696	0.678469	4	18	52039978	+	907	ENSBTAG00000054585	ENSBTAT00000078446	sense	genic	0	containing	exonic
ENSBTAT00000078500	MSTRG.8061	ENSBTAG00000054728	NA	-0.314764	0.0387686	0.27469	1.02408	0.921367	1.1189	2	18	58798534	-	1763	ENSBTAG00000054728	ENSBTAT00000078500	sense	genic	0	containing	exonic
ENSBTAT00000078503	ENSBTAG00000050590	NA	NA	NA	NA	NA	0	0	0	3	10	47883828	+	626	ENSBTAG00000050590	ENSBTAT00000078503	sense	genic	0	containing	exonic
ENSBTAT00000078532	MSTRG.14143	NA	NA	-0.041077	0.758775	0.923186	0.306348	0.305392	0.307231	3	26	16012078	+	7032	ENSBTAG00000049089	ENSBTAT00000078532	sense	genic	0	containing	exonic
ENSBTAT00000078541	ENSBTAG00000054256	NA	NA	NA	NA	NA	0	0	0	3	2	108944090	-	523	ENSBTAG00000054256	ENSBTAT00000078541	sense	genic	0	containing	exonic
ENSBTAT00000078543	MSTRG.23527	NA	NA	NA	NA	NA	0.061768	0.0499583	0.0726692	2	X	103314634	-	1742	ENSBTAG00000052740	ENSBTAT00000078543	sense	genic	0	containing	exonic
ENSBTAT00000078566	ENSBTAG00000053158	NA	NA	NA	NA	NA	0.00778	0.005425	0.00995385	3	20	66301071	-	1010	ENSBTAG00000053158	ENSBTAT00000078566	sense	genic	0	containing	exonic
ENSBTAT00000078586	ENSBTAG00000048434	NA	NA	NA	NA	NA	0.00464	0.00506667	0.00424615	3	12	85785174	+	354	ENSBTAG00000048434	ENSBTAT00000078586	sense	genic	0	containing	exonic
ENSBTAT00000078590	MSTRG.2152	NA	NA	NA	NA	NA	0.03412	0.0360167	0.0323692	2	11	7442979	+	5581	ENSBTAG00000053455	ENSBTAT00000078590	sense	genic	0	containing	exonic
ENSBTAT00000078603	MSTRG.14537	NA	NA	NA	NA	NA	0.0139	0.0134	0.0143615	2	27	13077499	-	1225	ENSBTAG00000050896	ENSBTAT00000078603	sense	genic	0	containing	exonic
ENSBTAT00000078618	ENSBTAG00000051901	ENSBTAG00000051901	NA	-0.15032	0.759746	0.923504	0.134652	0.12825	0.140562	3	21	64299174	-	682	ENSBTAG00000051901	ENSBTAT00000078618	sense	genic	0	containing	exonic
ENSBTAT00000078657	MSTRG.21319	NA	NA	NA	NA	NA	0.002364	0.00355	0.00126923	2	8	27944425	-	1068	ENSBTAG00000050206	ENSBTAT00000078657	sense	genic	0	containing	exonic
ENSBTAT00000078705	ENSBTAG00000049800	NA	NA	NA	NA	NA	0.01676	0.0263417	0.00791538	3	10	91425433	+	1266	ENSBTAG00000049800	ENSBTAT00000078705	sense	genic	0	containing	exonic
ENSBTAT00000078709	MSTRG.4006	NA	NA	NA	NA	NA	0.000132	0.000275	0	2	13	56543258	-	5550	ENSBTAG00000050877	ENSBTAT00000078709	sense	genic	0	containing	exonic
ENSBTAT00000078714	ENSBTAG00000050674	NA	NA	NA	NA	NA	0	0	0	2	15	14912277	-	1432	ENSBTAG00000050674	ENSBTAT00000078714	sense	genic	0	containing	exonic
ENSBTAT00000078745	MSTRG.21998	NA	NA	NA	NA	NA	0.00044	0	0.000846154	2	9	9493608	-	1575	ENSBTAG00000052350	ENSBTAT00000078745	sense	genic	0	containing	exonic
ENSBTAT00000078779	MSTRG.16946	NA	NA	NA	NA	NA	0.016736	0.0140667	0.0192	2	3	119985957	+	1289	ENSBTAG00000050342	ENSBTAT00000078779	sense	genic	0	containing	exonic
ENSBTAT00000078791	ENSBTAG00000048604	NA	NA	NA	NA	NA	0.00328	0	0.00630769	3	13	49447109	+	286	ENSBTAG00000048604	ENSBTAT00000070019	sense	genic	0	containing	exonic
ENSBTAT00000078803	ENSBTAG00000048683	NA	NA	NA	NA	NA	0	0	0	2	24	59867308	+	1095	ENSBTAG00000048683	ENSBTAT00000078803	sense	genic	0	containing	exonic
ENSBTAT00000078811	MSTRG.13461	NA	NA	0.104587	0.0535199	0.316134	0.885588	0.927508	0.846892	4	25	2989913	+	7436	ENSBTAG00000052094	ENSBTAT00000078811	sense	genic	0	containing	exonic
ENSBTAT00000078820	MSTRG.9729	ENSBTAG00000052016	NA	-0.191503	0.0703137	0.357058	4.50232	4.23488	4.74919	3	2	28359603	-	3657	ENSBTAG00000052783	ENSBTAT00000080163	sense	genic	0	containing	exonic
ENSBTAT00000078833	ENSBTAG00000053349	NA	NA	NA	NA	NA	0	0	0	2	8	14000869	-	2346	ENSBTAG00000053349	ENSBTAT00000078833	sense	genic	0	containing	exonic
ENSBTAT00000078867	ENSBTAG00000048443	NA	NA	NA	NA	NA	0.015216	0.0185083	0.0121769	2	16	12788383	+	1094	ENSBTAG00000048443	ENSBTAT00000078867	sense	genic	0	containing	exonic
ENSBTAT00000078965	ENSBTAG00000050940	NA	NA	NA	NA	NA	0	0	0	2	18	17814422	+	1255	ENSBTAG00000050940	ENSBTAT00000078965	sense	genic	0	containing	exonic
ENSBTAT00000078987	MSTRG.20323	NA	NA	NA	NA	NA	0.081452	0.0912333	0.0724231	3	7	19320952	+	2649	ENSBTAG00000054796	ENSBTAT00000078987	sense	genic	0	containing	exonic
ENSBTAT00000078989	MSTRG.3381	NA	NA	0.170376	0.0770093	0.372391	5.3177	5.69114	4.97299	4	12	48805738	-	15740	ENSBTAG00000054652	ENSBTAT00000078989	sense	genic	0	containing	exonic
ENSBTAT00000078991	MSTRG.7607	NA	NA	0.0671715	0.624441	0.862165	1.13037	1.16915	1.09457	2	18	47099300	+	3983	ENSBTAG00000050993	ENSBTAT00000078991	sense	genic	0	containing	exonic
ENSBTAT00000079002	MSTRG.18219	NA	NA	NA	NA	NA	0.011576	0.00751667	0.0153231	3	5	49899198	-	257	ENSBTAG00000051362	ENSBTAT00000079002	sense	genic	0	containing	exonic
ENSBTAT00000079083	MSTRG.8076	ENSBTAG00000049640	NA	-0.0964787	0.616426	0.856476	0.508888	0.495417	0.521323	3	18	59391349	-	1244	ENSBTAG00000049640	ENSBTAT00000079083	sense	genic	0	containing	exonic
ENSBTAT00000079096	MSTRG.6322	NA	NA	NA	NA	NA	0.011964	0.0117917	0.0121231	2	16	77516694	+	1689	ENSBTAG00000054124	ENSBTAT00000079096	sense	genic	0	containing	exonic
ENSBTAT00000079145	ENSBTAG00000050421	NA	NA	NA	NA	NA	0.020208	0.0224667	0.0181231	3	8	100695390	-	502	ENSBTAG00000050421	ENSBTAT00000079145	sense	genic	0	containing	exonic
ENSBTAT00000079148	ENSBTAG00000049957	NA	NA	NA	NA	NA	0.001816	0.00205833	0.00159231	2	12	76709639	+	1036	ENSBTAG00000049957	ENSBTAT00000079148	sense	genic	0	containing	exonic
ENSBTAT00000079156	MSTRG.15758	NA	NA	NA	NA	NA	0.019888	0.020825	0.0190231	3	3	9471796	+	685	ENSBTAG00000052819	ENSBTAT00000079156	sense	genic	0	containing	exonic
ENSBTAT00000079157	ENSBTAG00000048535	NA	NA	NA	NA	NA	0.000804	0	0.00154615	3	24	41066770	+	1022	ENSBTAG00000048535	ENSBTAT00000079157	sense	genic	0	containing	exonic
ENSBTAT00000079159	MSTRG.1223	ENSBTAG00000052965	NA	0.0750392	0.682436	0.890877	1.07554	1.11763	1.03668	2	10	20809980	+	1761	ENSBTAG00000052965	ENSBTAT00000079159	sense	genic	0	containing	exonic
ENSBTAT00000079173	ENSBTAG00000051775	NA	NA	NA	NA	NA	0.00184	0.00141667	0.00223077	2	7	3197634	+	1507	ENSBTAG00000051775	ENSBTAT00000079173	sense	genic	0	containing	exonic
ENSBTAT00000079174	MSTRG.20831	ENSBTAG00000054037	NA	0.0748325	0.745419	0.919024	0.5038	0.521817	0.487169	6	7	53351333	+	1185	ENSBTAG00000054037	ENSBTAT00000079174	sense	genic	0	containing	exonic
ENSBTAT00000079212	MSTRG.7445	NA	NA	NA	NA	NA	0.002108	0	0.00405385	3	18	35806297	+	412	ENSBTAG00000053572	ENSBTAT00000079212	sense	genic	0	containing	exonic
ENSBTAT00000079231	MSTRG.22660	NA	NA	-0.432133	0.297516	0.659791	0.1126	0.0958	0.128108	3	NKLS02000774.1	49451	+	634	ENSBTAG00000048955	ENSBTAT00000081034	sense	genic	0	containing	exonic
ENSBTAT00000079233	ENSBTAG00000052293	NA	NA	NA	NA	NA	0.003	0.00485	0.00129231	2	2	129242710	+	1231	ENSBTAG00000052293	ENSBTAT00000079233	sense	genic	0	containing	exonic
ENSBTAT00000079237	MSTRG.3456	NA	NA	NA	NA	NA	0	0	0	4	12	71872003	-	1134	ENSBTAG00000052990	ENSBTAT00000079237	sense	genic	0	containing	exonic
ENSBTAT00000079293	MSTRG.17693	ENSBTAG00000050861	NA	-0.569975	0.0484269	0.301946	0.20282	0.165117	0.237623	2	4	112184180	+	1862	ENSBTAG00000050861	ENSBTAT00000079293	sense	genic	0	containing	exonic
ENSBTAT00000079301	ENSBTAG00000054653	NA	NA	NA	NA	NA	0	0	0	3	3	3980891	-	334	ENSBTAG00000054653	ENSBTAT00000079301	sense	genic	0	containing	exonic
ENSBTAT00000079305	MSTRG.6392	NA	NA	0.153945	0.170768	0.528689	2.60722	2.77729	2.45024	4	17	2686325	-	8354	ENSBTAG00000048413	ENSBTAT00000079305	sense	genic	0	containing	exonic
ENSBTAT00000079330	MSTRG.4501	NA	NA	NA	NA	NA	0.06288	0.0653833	0.0605692	4	14	12572667	-	5149	ENSBTAG00000049835	ENSBTAT00000079330	sense	genic	0	containing	exonic
ENSBTAT00000079340	ENSBTAG00000048964	NA	NA	NA	NA	NA	0	0	0	4	14	2192456	-	1464	ENSBTAG00000048964	ENSBTAT00000079340	sense	genic	0	containing	exonic
ENSBTAT00000079374	MSTRG.4301	ENSBTAG00000051048	NA	-0.0985357	0.56073	0.829637	0.249128	0.242725	0.255038	2	13	74717695	+	2557	ENSBTAG00000051048	ENSBTAT00000079374	sense	genic	0	containing	exonic
ENSBTAT00000079381	MSTRG.15901	NA	NA	NA	NA	NA	0	0	0	3	3	16010350	+	371	ENSBTAG00000048336	ENSBTAT00000079381	sense	genic	0	containing	exonic
ENSBTAT00000079385	ENSBTAG00000052693	ENSBTAG00000052693	NA	-0.0380311	0.83543	0.950706	0.330732	0.329067	0.332269	3	8	85485974	+	1117	ENSBTAG00000052693	ENSBTAT00000086709	sense	genic	0	containing	exonic
ENSBTAT00000079404	MSTRG.22523	ENSBTAG00000048367	NA	-0.0324761	0.922651	0.978249	0.160872	0.162267	0.159585	3	9	96631666	+	2332	ENSBTAG00000048367	ENSBTAT00000085484	sense	genic	0	containing	exonic
ENSBTAT00000079406	ENSBTAG00000048953	NA	NA	NA	NA	NA	0	0	0	2	1	129773782	-	1164	ENSBTAG00000048953	ENSBTAT00000079406	sense	genic	0	containing	exonic
ENSBTAT00000079418	MSTRG.8927	NA	NA	NA	NA	NA	0.010112	0.010275	0.00996154	3	19	36478191	+	513	ENSBTAG00000050314	ENSBTAT00000079418	sense	genic	0	containing	exonic
ENSBTAT00000079439	ENSBTAG00000052679	NA	NA	NA	NA	NA	0.00428	0.002675	0.00576154	3	3	56919248	-	579	ENSBTAG00000052679	ENSBTAT00000079439	sense	genic	0	containing	exonic
ENSBTAT00000079443	ENSBTAG00000053844	NA	NA	NA	NA	NA	0.000448	0.000933333	0	3	26	48677923	-	2243	ENSBTAG00000053844	ENSBTAT00000079443	sense	genic	0	containing	exonic
ENSBTAT00000079468	ENSBTAG00000048669	NA	NA	NA	NA	NA	0.00694	0.00791667	0.00603846	3	20	8087671	+	1129	ENSBTAG00000048669	ENSBTAT00000079468	sense	genic	0	containing	exonic
ENSBTAT00000079484	MSTRG.6909	ENSBTAG00000054291	NA	-0.0703086	0.288507	0.651702	28.4246	27.9804	28.8347	3	17	68750859	-	9596	ENSBTAG00000054291	ENSBTAT00000079484	sense	genic	0	containing	exonic
ENSBTAT00000079508	MSTRG.12791	ENSBTAG00000053664	NA	-0.245274	0.0636036	0.341583	52.236	48.2208	55.9424	3	23	28516280	-	7616	ENSBTAG00000053664	ENSBTAT00000079508	sense	genic	0	containing	exonic
ENSBTAT00000079543	MSTRG.20880	NA	NA	0.166719	0.161398	0.516281	1.97299	2.11299	1.84376	2	7	61010343	+	9950	ENSBTAG00000054248	ENSBTAT00000079543	sense	genic	0	containing	exonic
ENSBTAT00000079554	ENSBTAG00000052346	NA	NA	NA	NA	NA	0.03154	0.041425	0.0224154	3	22	3193774	+	1780	ENSBTAG00000052346	ENSBTAT00000079554	sense	genic	0	containing	exonic
ENSBTAT00000079578	ENSBTAG00000049854	NA	NA	NA	NA	NA	0.00422	0.00595833	0.00261538	2	16	42315235	-	1236	ENSBTAG00000049854	ENSBTAT00000079578	sense	genic	0	containing	exonic
ENSBTAT00000079596	ENSBTAG00000055121	ENSBTAG00000055121	NA	0.407586	0.365659	0.712107	0.110896	0.128175	0.0949462	3	2	20340622	+	804	ENSBTAG00000055121	ENSBTAT00000081109	sense	genic	0	containing	exonic
ENSBTAT00000079600	MSTRG.19655	ENSBTAG00000049261	NA	0.0894771	0.746102	0.919178	0.112004	0.117375	0.107046	2	6	97108473	+	1417	ENSBTAG00000049261	ENSBTAT00000079600	sense	genic	0	containing	exonic
ENSBTAT00000079604	ENSBTAG00000055098	ENSBTAG00000055098	NA	-0.265114	0.318849	0.67666	0.118952	0.1096	0.127585	2	6	117167955	-	1829	ENSBTAG00000055098	ENSBTAT00000079604	sense	genic	0	containing	exonic
ENSBTAT00000079628	ENSBTAG00000051247	NA	NA	NA	NA	NA	0	0	0	3	26	37896228	+	399	ENSBTAG00000051247	ENSBTAT00000079628	sense	genic	0	containing	exonic
ENSBTAT00000079633	MSTRG.21757	NA	NA	-0.0189572	0.818331	0.94552	1.54791	1.55136	1.54472	2	8	83512986	-	5447	ENSBTAG00000053269	ENSBTAT00000079633	sense	genic	0	containing	exonic
ENSBTAT00000079659	ENSBTAG00000054473	NA	NA	NA	NA	NA	0.00532	0.00755	0.00326154	2	X	36165416	+	486	ENSBTAG00000054473	ENSBTAT00000079659	sense	genic	0	containing	exonic
ENSBTAT00000079689	ENSBTAG00000051271	NA	NA	NA	NA	NA	0.017832	0.0167667	0.0188154	3	6	116792106	-	1588	ENSBTAG00000051271	ENSBTAT00000079689	sense	genic	0	containing	exonic
ENSBTAT00000079695	ENSBTAG00000048499	ENSBTAG00000048499	NA	-0.279942	0.610211	0.854772	0.183056	0.16845	0.196538	3	13	78483738	-	1005	ENSBTAG00000048499	ENSBTAT00000079695	sense	genic	0	containing	exonic
ENSBTAT00000079727	MSTRG.21523	NA	NA	0.202549	0.0041185	0.096525	0.729404	0.789042	0.674354	2	8	61521917	+	16068	ENSBTAG00000054508	ENSBTAT00000079727	sense	genic	0	containing	exonic
ENSBTAT00000079767	MSTRG.929	NA	NA	NA	NA	NA	0.00504	0.00605833	0.0041	2	1	146608203	+	1210	ENSBTAG00000054155	ENSBTAT00000079767	sense	genic	0	containing	exonic
ENSBTAT00000079791	ENSBTAG00000049779	NA	NA	NA	NA	NA	0.01172	0.0116917	0.0117462	2	17	68674620	-	2453	ENSBTAG00000049779	ENSBTAT00000079791	sense	genic	0	containing	exonic
ENSBTAT00000079817	MSTRG.11687	NA	NA	NA	NA	NA	0.018692	0.0179167	0.0194077	4	22	7938983	+	7493	ENSBTAG00000054240	ENSBTAT00000079817	sense	genic	0	containing	exonic
ENSBTAT00000079823	ENSBTAG00000049242	NA	NA	NA	NA	NA	0.007	0.00638333	0.00756923	3	17	8988477	+	1214	ENSBTAG00000049242	ENSBTAT00000079823	sense	genic	0	containing	exonic
ENSBTAT00000079831	MSTRG.6473	ENSBTAG00000050339	NA	0.0492964	0.910889	0.973992	0.224988	0.230225	0.220154	3	17	14776174	+	2071	ENSBTAG00000050339	ENSBTAT00000079831	sense	genic	0	containing	exonic
ENSBTAT00000079837	ENSBTAG00000050065	NA	NA	NA	NA	NA	0	0	0	4	20	70034654	-	2857	ENSBTAG00000050065	ENSBTAT00000079837	sense	genic	0	containing	exonic
ENSBTAT00000079849	MSTRG.19058	ENSBTAG00000049825	NA	-0.612898	0.0345431	0.262746	0.341032	0.271392	0.405315	3	5	119329428	-	1603	ENSBTAG00000049825	ENSBTAT00000079849	sense	genic	0	containing	exonic
ENSBTAT00000079891	MSTRG.21372	ENSBTAG00000048545	NA	0.198869	0.3877	0.727257	0.786172	0.851917	0.725485	3	8	40008869	+	431	ENSBTAG00000048545	ENSBTAT00000079891	sense	genic	0	containing	exonic
ENSBTAT00000079893	ENSBTAG00000049539	NA	NA	NA	NA	NA	0.001528	0	0.00293846	3	3	116138425	-	1068	ENSBTAG00000049539	ENSBTAT00000079893	sense	genic	0	containing	exonic
ENSBTAT00000079903	MSTRG.3472	NA	NA	-0.0436384	0.626925	0.863487	14.8113	14.7024	14.9118	3	12	75010245	+	8366	ENSBTAG00000052185	ENSBTAT00000079903	sense	genic	0	containing	exonic
ENSBTAT00000079924	MSTRG.19827	NA	NA	NA	NA	NA	0.010168	0.0051	0.0148462	2	6	117598200	-	1326	ENSBTAG00000053888	ENSBTAT00000079924	sense	genic	0	containing	exonic
ENSBTAT00000079934	ENSBTAG00000050636	NA	NA	NA	NA	NA	0.006976	0.007525	0.00646923	3	7	54705927	+	701	ENSBTAG00000050636	ENSBTAT00000079934	sense	genic	0	containing	exonic
ENSBTAT00000079945	MSTRG.17773	NA	NA	NA	NA	NA	0.057172	0.0496083	0.0641538	2	4	118160153	-	1309	ENSBTAG00000052934	ENSBTAT00000079945	sense	genic	0	containing	exonic
ENSBTAT00000079954	MSTRG.3026	NA	NA	NA	NA	NA	0.017616	0.0223167	0.0132769	2	11	104414460	-	1522	ENSBTAG00000054959	ENSBTAT00000079954	sense	genic	0	containing	exonic
ENSBTAT00000079962	ENSBTAG00000053609	ENSBTAG00000053609	NA	0.297194	0.429258	0.756081	0.6474	0.72265	0.577938	4	7	82847789	-	355	ENSBTAG00000053609	ENSBTAT00000079962	sense	genic	0	containing	exonic
ENSBTAT00000079966	ENSBTAG00000048498	NA	NA	NA	NA	NA	0.000432	0	0.000830769	2	20	58186301	-	1991	ENSBTAG00000048498	ENSBTAT00000079966	sense	genic	0	containing	exonic
ENSBTAT00000079969	ENSBTAG00000051708	NA	NA	NA	NA	NA	0.001796	0	0.00345385	2	6	59356641	+	2053	ENSBTAG00000051708	ENSBTAT00000079969	sense	genic	0	containing	exonic
ENSBTAT00000079992	MSTRG.3660	NA	NA	NA	NA	NA	0	0	0	3	13	18449975	+	320	ENSBTAG00000052242	ENSBTAT00000079992	sense	genic	0	containing	exonic
ENSBTAT00000080011	MSTRG.17087	NA	NA	NA	NA	NA	0.056328	0.0670833	0.0464	3	4	26624419	+	2100	ENSBTAG00000051137	ENSBTAT00000080011	sense	genic	0	containing	exonic
ENSBTAT00000080014	MSTRG.3828	NA	NA	NA	NA	NA	0.020812	0.0253083	0.0166615	2	13	42893622	-	1819	ENSBTAG00000050003	ENSBTAT00000080014	sense	genic	0	containing	exonic
ENSBTAT00000080022	MSTRG.5688	NA	NA	NA	NA	NA	0	0	0	2	16	3279530	-	1243	ENSBTAG00000048831	ENSBTAT00000080022	sense	genic	0	containing	exonic
ENSBTAT00000080030	MSTRG.3840	ENSBTAG00000053641	NA	-0.17848	0.0339036	0.260159	4.2886	4.06266	4.49716	3	13	43897373	+	634	ENSBTAG00000053641	ENSBTAT00000080030	sense	genic	0	containing	exonic
ENSBTAT00000080045	MSTRG.184	NA	NA	NA	NA	NA	0.00142	0.00295833	0	3	1	46267835	+	710	ENSBTAG00000054676	ENSBTAT00000086529	sense	genic	0	containing	exonic
ENSBTAT00000080055	ENSBTAG00000050007	NA	NA	NA	NA	NA	0.064548	0.0628417	0.0661231	2	28	26247824	+	1112	ENSBTAG00000050007	ENSBTAT00000080055	sense	genic	0	containing	exonic
ENSBTAT00000080104	ENSBTAG00000053860	NA	NA	NA	NA	NA	0	0	0	3	24	2736362	+	599	ENSBTAG00000053860	ENSBTAT00000080104	sense	genic	0	containing	exonic
ENSBTAT00000080136	ENSBTAG00000052601	NA	NA	NA	NA	NA	0.090924	0.0871333	0.0944231	3	12	3008464	-	706	ENSBTAG00000052601	ENSBTAT00000081357	sense	genic	0	containing	exonic
ENSBTAT00000080138	MSTRG.15247	NA	NA	0.105071	0.551826	0.824626	0.53034	0.556325	0.506354	3	29	28597054	+	4651	ENSBTAG00000048480	ENSBTAT00000080138	sense	genic	0	containing	exonic
ENSBTAT00000080142	ENSBTAG00000049763	NA	NA	NA	NA	NA	0.025916	0.0212583	0.0302154	2	20	13320892	+	1187	ENSBTAG00000049763	ENSBTAT00000080142	sense	genic	0	containing	exonic
ENSBTAT00000080148	MSTRG.2621	ENSBTAG00000052885	NA	0.358612	0.0226371	0.21573	0.70464	0.803408	0.613469	3	11	71233214	-	8415	ENSBTAG00000052885	ENSBTAT00000080148	sense	genic	0	containing	exonic
ENSBTAT00000080149	ENSBTAG00000051547	NA	NA	NA	NA	NA	0.001048	0	0.00201538	3	14	19828958	+	675	ENSBTAG00000051547	ENSBTAT00000080149	sense	genic	0	containing	exonic
ENSBTAT00000080186	ENSBTAG00000050766	NA	NA	NA	NA	NA	0	0	0	3	11	70835449	+	782	ENSBTAG00000050766	ENSBTAT00000080186	sense	genic	0	containing	exonic
ENSBTAT00000080199	ENSBTAG00000050286	NA	NA	NA	NA	NA	0.063008	0.0745917	0.0523154	2	27	26383630	+	1160	ENSBTAG00000050286	ENSBTAT00000080199	sense	genic	0	containing	exonic
ENSBTAT00000080223	ENSBTAG00000054148	NA	NA	NA	NA	NA	0.018548	0.012575	0.0240615	3	25	2533792	+	1840	ENSBTAG00000054148	ENSBTAT00000068184	sense	genic	0	containing	exonic
ENSBTAT00000080224	ENSBTAG00000054995	NA	NA	NA	NA	NA	0.000848	0	0.00163077	2	8	97162258	-	1009	ENSBTAG00000054995	ENSBTAT00000080224	sense	genic	0	containing	exonic
ENSBTAT00000080225	ENSBTAG00000053846	NA	NA	NA	NA	NA	0.00728	0.00656667	0.00793846	2	23	36666891	+	1378	ENSBTAG00000053846	ENSBTAT00000080225	sense	genic	0	containing	exonic
ENSBTAT00000080239	MSTRG.1657	ENSBTAG00000052066	NA	-0.0119169	0.950836	0.985386	0.142696	0.142942	0.142469	4	10	53835013	+	2407	ENSBTAG00000052066	ENSBTAT00000080239	sense	genic	0	containing	exonic
ENSBTAT00000080255	ENSBTAG00000052117	NA	NA	NA	NA	NA	0	0	0	3	12	82558026	-	703	ENSBTAG00000052117	ENSBTAT00000080255	sense	genic	0	containing	exonic
ENSBTAT00000080265	ENSBTAG00000052552	NA	NA	NA	NA	NA	0	0	0	3	29	42783002	-	1327	ENSBTAG00000052552	ENSBTAT00000080265	sense	genic	0	containing	exonic
ENSBTAT00000080283	MSTRG.10779	ENSBTAG00000052650	NA	0.0889267	0.641226	0.870736	0.3185	0.330733	0.307208	2	20	35949939	-	1270	ENSBTAG00000052650	ENSBTAT00000080283	sense	genic	0	containing	exonic
ENSBTAT00000080320	MSTRG.14790	NA	NA	0.128074	0.0690299	0.353595	3.22864	3.40687	3.06413	2	28	3594488	-	5308	ENSBTAG00000050452	ENSBTAT00000080320	sense	genic	0	containing	exonic
ENSBTAT00000080323	MSTRG.10626	ENSBTAG00000052104	NA	0.165057	0.819997	0.945712	0.25282	0.270958	0.236077	3	20	10871695	+	399	ENSBTAG00000052104	ENSBTAT00000080323	sense	genic	0	containing	exonic
ENSBTAT00000080363	ENSBTAG00000050995	NA	NA	NA	NA	NA	0.04408	0.032175	0.0550692	2	22	12593966	+	1336	ENSBTAG00000050995	ENSBTAT00000080363	sense	genic	0	containing	exonic
ENSBTAT00000080390	MSTRG.17829	NA	NA	NA	NA	NA	0.006668	0.010125	0.00347692	3	5	8441343	+	6681	ENSBTAG00000054750	ENSBTAT00000080390	sense	genic	0	containing	exonic
ENSBTAT00000080402	MSTRG.6767	NA	NA	NA	NA	NA	0.025796	0.0266	0.0250538	2	17	61082425	-	1429	ENSBTAG00000050125	ENSBTAT00000080402	sense	genic	0	containing	exonic
ENSBTAT00000080410	MSTRG.6945	NA	NA	NA	NA	NA	0.058896	0.0548583	0.0626231	2	17	70144524	+	1256	ENSBTAG00000048754	ENSBTAT00000080410	sense	genic	0	containing	exonic
ENSBTAT00000080423	MSTRG.21155	ENSBTAG00000051875	NA	-0.387299	0.0678897	0.351328	1.55116	1.34909	1.73768	4	7	109307588	+	1457	ENSBTAG00000051875	ENSBTAT00000080423	sense	genic	0	containing	exonic
ENSBTAT00000080462	MSTRG.11626	NA	NA	NA	NA	NA	0	0	0	2	22	129536	-	286	ENSBTAG00000054457	ENSBTAT00000080462	sense	genic	0	containing	exonic
ENSBTAT00000080463	ENSBTAG00000054956	NA	NA	NA	NA	NA	0.087424	0.0807583	0.0935769	5	22	22587158	+	871	ENSBTAG00000054956	ENSBTAT00000080463	sense	genic	0	containing	exonic
ENSBTAT00000080472	MSTRG.13955	ENSBTAG00000052527	NA	-0.24331	0.209398	0.575733	0.413708	0.38215	0.442838	2	25	37952815	-	1217	ENSBTAG00000052527	ENSBTAT00000080472	sense	genic	0	containing	exonic
ENSBTAT00000080477	ENSBTAG00000052294	NA	NA	NA	NA	NA	0.002916	0.001525	0.0042	2	23	30026121	-	1006	ENSBTAG00000052294	ENSBTAT00000080477	sense	genic	0	containing	exonic
ENSBTAT00000080479	MSTRG.16940	ENSBTAG00000050807	NA	-0.0168214	0.940428	0.982869	0.130932	0.131067	0.130808	3	3	119949840	-	1834	ENSBTAG00000050807	ENSBTAT00000080479	sense	genic	0	containing	exonic
ENSBTAT00000080543	MSTRG.1132	NA	NA	0.0861647	0.154559	0.50769	6.56384	6.82915	6.31894	2	10	12163699	-	16930	ENSBTAG00000051359	ENSBTAT00000080543	sense	genic	0	containing	exonic
ENSBTAT00000080570	MSTRG.14885	ENSBTAG00000048611	NA	-0.315492	0.0877108	0.394904	0.114608	0.102575	0.125715	3	28	18765937	-	3606	ENSBTAG00000048611	ENSBTAT00000080570	sense	genic	0	containing	exonic
ENSBTAT00000080577	ENSBTAG00000048319	NA	NA	NA	NA	NA	0.016956	0.017925	0.0160615	2	13	23527416	-	1895	ENSBTAG00000048319	ENSBTAT00000080577	sense	genic	0	containing	exonic
ENSBTAT00000080606	MSTRG.2998	NA	NA	NA	NA	NA	0.096196	0.0964167	0.0959923	4	11	103916535	+	1428	ENSBTAG00000054363	ENSBTAT00000080606	sense	genic	0	containing	exonic
ENSBTAT00000080614	ENSBTAG00000053704	ENSBTAG00000053704	NA	0.0178944	0.962267	0.987375	0.32608	0.333075	0.319623	3	20	37930504	-	635	ENSBTAG00000053704	ENSBTAT00000080614	sense	genic	0	containing	exonic
ENSBTAT00000080647	ENSBTAG00000052739	NA	NA	NA	NA	NA	0.0183	0.0177917	0.0187692	3	5	99713384	+	1978	ENSBTAG00000052739	ENSBTAT00000080647	sense	genic	0	containing	exonic
ENSBTAT00000080666	ENSBTAG00000048986	NA	NA	NA	NA	NA	0	0	0	4	29	50099755	+	626	ENSBTAG00000048986	ENSBTAT00000074271	sense	genic	0	containing	exonic
ENSBTAT00000080678	ENSBTAG00000050310	NA	NA	NA	NA	NA	0.029668	0.03475	0.0249769	3	24	34019397	-	1122	ENSBTAG00000050310	ENSBTAT00000080678	sense	genic	0	containing	exonic
ENSBTAT00000080681	ENSBTAG00000053312	NA	NA	NA	NA	NA	0	0	0	3	17	66959482	-	314	ENSBTAG00000053312	ENSBTAT00000080681	sense	genic	0	containing	exonic
ENSBTAT00000080692	ENSBTAG00000055238	ENSBTAG00000055238	NA	-0.0167908	0.92696	0.978886	0.718592	0.719592	0.717669	3	9	36526475	+	2007	ENSBTAG00000055238	ENSBTAT00000080692	sense	genic	0	containing	exonic
ENSBTAT00000080721	ENSBTAG00000048411	NA	NA	NA	NA	NA	0	0	0	3	18	16158319	-	598	ENSBTAG00000048411	ENSBTAT00000080721	sense	genic	0	containing	exonic
ENSBTAT00000080752	MSTRG.9736	NA	NA	NA	NA	NA	0.04036	0.0222333	0.0570923	2	2	30499790	+	1472	ENSBTAG00000051923	ENSBTAT00000080752	sense	genic	0	containing	exonic
ENSBTAT00000080754	ENSBTAG00000052706	NA	NA	NA	NA	NA	0.00528	0.006425	0.00422308	2	6	117702305	-	1661	ENSBTAG00000052706	ENSBTAT00000080754	sense	genic	0	containing	exonic
ENSBTAT00000080780	MSTRG.22875	ENSBTAG00000051018	NA	0.127556	0.729768	0.913298	0.129608	0.137142	0.122654	4	X	3323827	+	764	ENSBTAG00000051018	ENSBTAT00000080780	sense	genic	0	containing	exonic
ENSBTAT00000080800	ENSBTAG00000051294	NA	NA	NA	NA	NA	0.001704	0.00183333	0.00158462	2	3	107854072	-	1056	ENSBTAG00000051294	ENSBTAT00000080800	sense	genic	0	containing	exonic
ENSBTAT00000080803	MSTRG.4607	NA	NA	0.142082	0.149508	0.500992	0.451048	0.47825	0.425938	2	14	30211580	-	14854	ENSBTAG00000053011	ENSBTAT00000080803	sense	genic	0	containing	exonic
ENSBTAT00000080804	MSTRG.17436	ENSBTAG00000051408	NA	1.07354	0.0130069	0.16538	0.252488	0.349042	0.163362	2	4	79279928	+	1998	ENSBTAG00000051408	ENSBTAT00000080804	sense	genic	0	containing	exonic
ENSBTAT00000080812	MSTRG.18080	NA	NA	NA	NA	NA	0.016224	0.0192083	0.0134692	2	5	32333604	+	18675	ENSBTAG00000048867	ENSBTAT00000080812	sense	genic	0	containing	exonic
ENSBTAT00000080814	ENSBTAG00000049789	NA	NA	NA	NA	NA	0	0	0	3	14	62942473	+	370	ENSBTAG00000049789	ENSBTAT00000080814	sense	genic	0	containing	exonic
ENSBTAT00000080853	MSTRG.6515	NA	NA	NA	NA	NA	0.04976	0.06595	0.0348154	3	17	29188651	-	562	ENSBTAG00000054056	ENSBTAT00000080853	sense	genic	0	containing	exonic
ENSBTAT00000080869	MSTRG.17771	ENSBTAG00000052920	NA	-0.45237	0.134381	0.478339	1.92962	1.64083	2.19619	3	4	118038804	-	453	ENSBTAG00000052920	ENSBTAT00000080869	sense	genic	0	containing	exonic
ENSBTAT00000080877	ENSBTAG00000054869	ENSBTAG00000054869	NA	-0.462034	0.280327	0.644639	0.28462	0.239992	0.325815	3	10	57691317	+	298	ENSBTAG00000054869	ENSBTAT00000080877	sense	genic	0	containing	exonic
ENSBTAT00000080878	ENSBTAG00000053525	NA	NA	NA	NA	NA	0.089612	0.0802	0.0983	2	X	18497848	+	1323	ENSBTAG00000053525	ENSBTAT00000080878	sense	genic	0	containing	exonic
ENSBTAT00000080889	ENSBTAG00000053055	NA	NA	NA	NA	NA	0.001544	0.00321667	0	2	17	58377229	-	1145	ENSBTAG00000053055	ENSBTAT00000080889	sense	genic	0	containing	exonic
ENSBTAT00000080906	ENSBTAG00000050252	NA	NA	NA	NA	NA	0.018184	0.0183	0.0180769	3	29	46603761	+	802	ENSBTAG00000050252	ENSBTAT00000080906	sense	genic	0	containing	exonic
ENSBTAT00000080910	ENSBTAG00000053306	NA	NA	NA	NA	NA	0.00526	0.004875	0.00561538	2	2	104792733	+	1186	ENSBTAG00000053306	ENSBTAT00000080910	sense	genic	0	containing	exonic
ENSBTAT00000080931	ENSBTAG00000052839	NA	NA	NA	NA	NA	0.001096	0	0.00210769	3	8	22680433	-	792	ENSBTAG00000052839	ENSBTAT00000080181	sense	genic	0	overlapping	exonic
ENSBTAT00000080977	ENSBTAG00000050765	NA	NA	NA	NA	NA	0.016876	0.020625	0.0134154	3	7	43148595	-	900	ENSBTAG00000050765	ENSBTAT00000080977	sense	genic	0	containing	exonic
ENSBTAT00000080982	ENSBTAG00000050985	NA	NA	NA	NA	NA	0.037512	0.0450583	0.0305462	3	28	1329113	+	1592	ENSBTAG00000050985	ENSBTAT00000074949	sense	genic	0	overlapping	exonic
ENSBTAT00000080988	ENSBTAG00000055308	NA	NA	NA	NA	NA	0.001376	0.00124167	0.0015	2	26	49964030	+	3159	ENSBTAG00000055308	ENSBTAT00000080988	sense	genic	0	containing	exonic
ENSBTAT00000081014	MSTRG.4804	ENSBTAG00000051195	NA	-0.0896865	0.689461	0.894501	0.429768	0.420425	0.438392	2	14	69052293	-	1019	ENSBTAG00000051195	ENSBTAT00000081014	sense	genic	0	containing	exonic
ENSBTAT00000081038	MSTRG.9087	NA	NA	NA	NA	NA	0	0	0	3	19	42387164	+	828	ENSBTAG00000052763	ENSBTAT00000081038	sense	genic	0	containing	exonic
ENSBTAT00000081052	MSTRG.6410	NA	NA	NA	NA	NA	0.000676	0.000483333	0.000853846	3	17	4972379	-	637	ENSBTAG00000048590	ENSBTAT00000081052	sense	genic	0	containing	exonic
ENSBTAT00000081057	MSTRG.5748	NA	NA	NA	NA	NA	0.008392	0.0121833	0.00489231	3	16	13080542	-	345	ENSBTAG00000051553	ENSBTAT00000081057	sense	genic	0	containing	exonic
ENSBTAT00000081059	MSTRG.9521	NA	NA	-0.0328237	0.664377	0.882464	1.53972	1.53768	1.54159	3	19	62280319	-	5096	ENSBTAG00000054102	ENSBTAT00000067594	sense	genic	0	overlapping	exonic
ENSBTAT00000081092	ENSBTAG00000052376	ENSBTAG00000052376	NA	0.765231	0.0446086	0.290781	0.134324	0.171067	0.100408	5	17	33991881	-	769	ENSBTAG00000052376	ENSBTAT00000069863	sense	genic	0	overlapping	exonic
ENSBTAT00000081115	ENSBTAG00000050275	NA	NA	NA	NA	NA	0.002808	0.00585	0	3	12	17282090	+	379	ENSBTAG00000050275	ENSBTAT00000081115	sense	genic	0	containing	exonic
ENSBTAT00000081122	MSTRG.10415	ENSBTAG00000054645	NA	-0.00714519	0.976965	0.991683	0.184168	0.182883	0.185354	2	2	128245546	-	1170	ENSBTAG00000054645	ENSBTAT00000081122	sense	genic	0	containing	exonic
ENSBTAT00000081131	ENSBTAG00000049400	NA	NA	NA	NA	NA	0	0	0	2	14	1391590	-	953	ENSBTAG00000049400	ENSBTAT00000081131	sense	genic	0	containing	exonic
ENSBTAT00000081195	MSTRG.17628	NA	NA	NA	NA	NA	0	0	0	3	4	106431235	-	897	ENSBTAG00000052365	ENSBTAT00000081195	sense	genic	0	containing	exonic
ENSBTAT00000081230	MSTRG.11532	NA	NA	NA	NA	NA	0.0742	0.0991917	0.0511308	4	21	65885568	+	1731	ENSBTAG00000050196	ENSBTAT00000087444	sense	genic	0	overlapping	exonic
ENSBTAT00000081235	MSTRG.23174	ENSBTAG00000050958	NA	0.172699	0.573663	0.835307	0.217552	0.231433	0.204738	3	X	54922617	+	604	ENSBTAG00000050958	ENSBTAT00000081235	sense	genic	0	containing	exonic
ENSBTAT00000081240	MSTRG.7153	ENSBTAG00000050036	NA	0.24216	0.224565	0.589671	1.38198	1.51339	1.26067	3	18	8570465	-	1103	ENSBTAG00000050036	ENSBTAT00000081240	sense	genic	0	containing	exonic
ENSBTAT00000081245	MSTRG.5475	ENSBTAG00000055167	NA	-0.230848	0.37761	0.721253	0.129268	0.12025	0.137592	4	15	73677333	+	1862	ENSBTAG00000055167	ENSBTAT00000081245	sense	genic	0	containing	exonic
ENSBTAT00000081248	MSTRG.19810	ENSBTAG00000049230	NA	-0.507699	0.0328631	0.255737	0.19436	0.160392	0.225715	4	6	117184429	-	1233	ENSBTAG00000049230	ENSBTAT00000081248	sense	genic	0	containing	exonic
ENSBTAT00000081270	MSTRG.19737	NA	NA	-0.0428472	0.338983	0.692073	3.81477	3.79088	3.83683	2	6	110818025	-	13647	ENSBTAG00000051635	ENSBTAT00000081270	sense	genic	0	containing	exonic
ENSBTAT00000081281	ENSBTAG00000055211	NA	NA	NA	NA	NA	0.001552	0.00175	0.00136923	3	8	87447816	+	1203	ENSBTAG00000055211	ENSBTAT00000081281	sense	genic	0	containing	exonic
ENSBTAT00000081292	MSTRG.22616	ENSBTAG00000055006	NA	-0.797012	0.030291	0.247639	0.13512	0.1002	0.167354	3	NKLS02000412.1	155151	-	676	ENSBTAG00000055006	ENSBTAT00000081292	sense	genic	0	containing	exonic
ENSBTAT00000081295	MSTRG.8986	NA	NA	-0.0383922	0.698212	0.898199	0.391576	0.389133	0.393831	3	19	38795095	+	6264	ENSBTAG00000053289	ENSBTAT00000081295	sense	genic	0	containing	exonic
ENSBTAT00000081302	MSTRG.14450	NA	NA	NA	NA	NA	0.01986	0.0206	0.0191769	3	26	49101703	+	1012	ENSBTAG00000054930	ENSBTAT00000081302	sense	genic	0	containing	exonic
ENSBTAT00000081318	MSTRG.19104	NA	NA	NA	NA	NA	0	0	0	3	6	1349181	+	621	ENSBTAG00000051456	ENSBTAT00000081318	sense	genic	0	containing	exonic
ENSBTAT00000081336	ENSBTAG00000055018	NA	NA	NA	NA	NA	0	0	0	2	26	15220063	-	289	ENSBTAG00000055018	ENSBTAT00000081336	sense	genic	0	containing	exonic
ENSBTAT00000081343	ENSBTAG00000050678	ENSBTAG00000050678	NA	-0.377671	0.299161	0.661513	0.107424	0.0935583	0.120223	2	5	84614210	-	1281	ENSBTAG00000050678	ENSBTAT00000081343	sense	genic	0	containing	exonic
ENSBTAT00000081350	ENSBTAG00000050478	NA	NA	NA	NA	NA	0.010728	0.00903333	0.0122923	2	1	145195194	-	2427	ENSBTAG00000050478	ENSBTAT00000081350	sense	genic	0	containing	exonic
ENSBTAT00000081363	MSTRG.14874	NA	NA	NA	NA	NA	0.002868	0.002425	0.00327692	2	28	16149886	+	1616	ENSBTAG00000050407	ENSBTAT00000081363	sense	genic	0	containing	exonic
ENSBTAT00000081365	ENSBTAG00000054263	NA	NA	NA	NA	NA	0.001164	0	0.00223846	5	21	36012637	-	713	ENSBTAG00000054263	ENSBTAT00000081365	sense	genic	0	containing	exonic
ENSBTAT00000081401	MSTRG.6581	NA	NA	-0.15673	0.0129385	0.165017	2.85757	2.72062	2.98399	4	17	44000826	+	4285	ENSBTAG00000054451	ENSBTAT00000081401	sense	genic	0	containing	exonic
ENSBTAT00000081435	ENSBTAG00000054163	NA	NA	NA	NA	NA	0.005208	0.00460833	0.00576154	2	15	27056447	-	1170	ENSBTAG00000054163	ENSBTAT00000081435	sense	genic	0	containing	exonic
ENSBTAT00000081442	ENSBTAG00000052558	NA	NA	NA	NA	NA	0.001156	0	0.00222308	2	26	42981774	-	1425	ENSBTAG00000052558	ENSBTAT00000081442	sense	genic	0	containing	exonic
ENSBTAT00000081444	ENSBTAG00000049151	NA	NA	NA	NA	NA	0.013796	0.00769167	0.0194308	3	27	8664638	+	723	ENSBTAG00000049151	ENSBTAT00000081444	sense	genic	0	containing	exonic
ENSBTAT00000081449	ENSBTAG00000050854	NA	NA	NA	NA	NA	0.066484	0.0376	0.0931462	3	19	40286269	+	483	ENSBTAG00000050854	ENSBTAT00000081449	sense	genic	0	containing	exonic
ENSBTAT00000081465	MSTRG.3784	ENSBTAG00000050269	NA	0.15461	0.116026	0.447064	37.2738	39.7524	34.9859	3	13	38024463	-	5730	ENSBTAG00000050269	ENSBTAT00000081465	sense	genic	0	containing	exonic
ENSBTAT00000081466	ENSBTAG00000049057	NA	NA	NA	NA	NA	0.01192	0.018	0.00630769	2	16	30393168	+	1304	ENSBTAG00000049057	ENSBTAT00000081466	sense	genic	0	containing	exonic
ENSBTAT00000081473	MSTRG.1676	ENSBTAG00000053915	NA	-0.242797	0.00109118	0.0535194	2.94412	2.71754	3.15328	4	10	57590716	+	1624	ENSBTAG00000053915	ENSBTAT00000081473	sense	genic	0	containing	exonic
ENSBTAT00000081506	MSTRG.21331	NA	NA	0.0979337	0.287831	0.651226	3.77723	3.948	3.61959	2	8	30110859	+	13557	ENSBTAG00000050261	ENSBTAT00000081506	sense	genic	0	containing	exonic
ENSBTAT00000081518	ENSBTAG00000053539	NA	NA	NA	NA	NA	0	0	0	3	9	99521383	+	414	ENSBTAG00000053539	ENSBTAT00000081518	sense	genic	0	containing	exonic
ENSBTAT00000081526	ENSBTAG00000024437	NA	NA	NA	NA	NA	0	0	0	3	3	17076678	+	825	ENSBTAG00000024437	ENSBTAT00000081526	sense	genic	0	containing	exonic
ENSBTAT00000081540	MSTRG.13306	NA	NA	NA	NA	NA	0.006808	0.00645	0.00713846	3	24	62124947	+	2221	ENSBTAG00000055063	ENSBTAT00000081540	sense	genic	0	containing	exonic
ENSBTAT00000081550	ENSBTAG00000051108	NA	NA	NA	NA	NA	0.004764	0.00760833	0.00213846	2	7	24377572	+	1547	ENSBTAG00000051108	ENSBTAT00000081550	sense	genic	0	containing	exonic
ENSBTAT00000081583	ENSBTAG00000055199	NA	NA	NA	NA	NA	0	0	0	3	14	22058467	-	927	ENSBTAG00000055199	ENSBTAT00000081583	sense	genic	0	containing	exonic
ENSBTAT00000081584	MSTRG.1216	NA	NA	NA	NA	NA	0.021652	0.0265083	0.0171692	2	10	20705151	-	1686	ENSBTAG00000053926	ENSBTAT00000081584	sense	genic	0	containing	exonic
ENSBTAT00000081587	ENSBTAG00000052775	NA	NA	NA	NA	NA	0.009576	0.00820833	0.0108385	2	10	101830189	+	1372	ENSBTAG00000052775	ENSBTAT00000081587	sense	genic	0	containing	exonic
ENSBTAT00000081601	ENSBTAG00000050701	NA	NA	NA	NA	NA	0.034352	0.0401583	0.0289923	3	7	22613261	+	430	ENSBTAG00000050701	ENSBTAT00000081601	sense	genic	0	containing	exonic
ENSBTAT00000081604	ENSBTAG00000053559	NA	NA	NA	NA	NA	0	0	0	3	1	150539707	-	853	ENSBTAG00000053559	ENSBTAT00000068891	sense	genic	0	containing	exonic
ENSBTAT00000081614	MSTRG.19583	ENSBTAG00000051518	NA	0.0134439	0.973151	0.991202	3.16544	3.22238	3.11288	3	6	88720502	+	425	ENSBTAG00000051518	ENSBTAT00000081614	sense	genic	0	containing	exonic
ENSBTAT00000081645	MSTRG.3265	NA	NA	NA	NA	NA	0.04976	0.0675083	0.0333769	3	12	26625368	+	427	ENSBTAG00000049023	ENSBTAT00000081645	sense	genic	0	containing	exonic
ENSBTAT00000081657	MSTRG.2027	ENSBTAG00000049859	NA	0.101909	0.628633	0.864149	0.49314	0.515383	0.472608	3	10	100816545	+	914	ENSBTAG00000049859	ENSBTAT00000081657	sense	genic	0	containing	exonic
ENSBTAT00000081713	ENSBTAG00000049738	NA	NA	NA	NA	NA	0	0	0	2	11	8916821	-	1267	ENSBTAG00000049738	ENSBTAT00000081713	sense	genic	0	containing	exonic
ENSBTAT00000081715	ENSBTAG00000054159	NA	NA	NA	NA	NA	0	0	0	2	4	117548325	+	1451	ENSBTAG00000054159	ENSBTAT00000081715	sense	genic	0	containing	exonic
ENSBTAT00000081718	ENSBTAG00000051091	NA	NA	NA	NA	NA	0.003624	0.0054	0.00198462	3	10	34283930	+	672	ENSBTAG00000051091	ENSBTAT00000081718	sense	genic	0	containing	exonic
ENSBTAT00000081719	MSTRG.23078	ENSBTAG00000052040	NA	-0.148362	0.164858	0.520763	2.33799	2.2388	2.42955	5	X	37435433	-	2451	ENSBTAG00000052040	ENSBTAT00000083330	sense	genic	0	containing	exonic
ENSBTAT00000081721	ENSBTAG00000054651	NA	NA	NA	NA	NA	0.001476	0.00120833	0.00172308	2	20	22858616	-	1833	ENSBTAG00000054651	ENSBTAT00000081721	sense	genic	0	containing	exonic
ENSBTAT00000081722	ENSBTAG00000050928	NA	NA	NA	NA	NA	0.002252	0.001125	0.00329231	3	11	105134087	-	1379	ENSBTAG00000050928	ENSBTAT00000081722	sense	genic	0	containing	exonic
ENSBTAT00000081727	ENSBTAG00000054682	NA	NA	NA	NA	NA	0.0466	0.0327083	0.0594231	4	7	63654018	+	406	ENSBTAG00000054682	ENSBTAT00000081727	sense	genic	0	containing	exonic
ENSBTAT00000081786	MSTRG.16413	NA	NA	NA	NA	NA	0.033052	0.03445	0.0317615	3	3	58498171	+	3457	ENSBTAG00000052722	ENSBTAT00000073101	sense	genic	0	overlapping	exonic
ENSBTAT00000081799	MSTRG.9499	NA	NA	NA	NA	NA	0.024492	0.0273417	0.0218615	4	19	60991106	-	572	ENSBTAG00000049077	ENSBTAT00000081799	sense	genic	0	containing	exonic
ENSBTAT00000081806	MSTRG.10737	NA	NA	-0.0048763	0.925983	0.978623	2.60479	2.62352	2.5875	2	20	31300181	+	3776	ENSBTAG00000049623	ENSBTAT00000081806	sense	genic	0	containing	exonic
ENSBTAT00000081811	MSTRG.4663	NA	NA	NA	NA	NA	0.017344	0.0226917	0.0124077	2	14	37314661	+	2000	ENSBTAG00000054912	ENSBTAT00000081811	sense	genic	0	containing	exonic
ENSBTAT00000081812	MSTRG.4980	NA	NA	NA	NA	NA	0.01726	0.0137833	0.0204692	3	15	20160194	+	629	ENSBTAG00000049602	ENSBTAT00000081812	sense	genic	0	containing	exonic
ENSBTAT00000081825	MSTRG.14582	NA	NA	NA	NA	NA	0	0	0	4	27	17260791	-	515	ENSBTAG00000049149	ENSBTAT00000081825	sense	genic	0	containing	exonic
ENSBTAT00000081837	ENSBTAG00000054787	ENSBTAG00000054787	NA	-0.3416	0.178781	0.538022	0.668984	0.596525	0.735869	3	18	6582538	-	918	ENSBTAG00000054787	ENSBTAT00000081837	sense	genic	0	containing	exonic
ENSBTAT00000081838	MSTRG.12511	NA	NA	NA	NA	NA	0	0	0	2	23	24559298	+	2795	ENSBTAG00000050626	ENSBTAT00000081838	sense	genic	0	containing	exonic
ENSBTAT00000081855	MSTRG.2718	ENSBTAG00000053277	NA	-0.383244	0.136051	0.481038	0.1556	0.136517	0.173215	3	11	78618779	-	2053	ENSBTAG00000053277	ENSBTAT00000069246	sense	genic	0	containing	exonic
ENSBTAT00000081856	MSTRG.18672	NA	NA	NA	NA	NA	0.035524	0.0382083	0.0330462	4	5	99025895	+	1655	ENSBTAG00000052617	ENSBTAT00000081856	sense	genic	0	containing	exonic
ENSBTAT00000081858	ENSBTAG00000048442	NA	NA	NA	NA	NA	0	0	0	4	1	121263775	+	582	ENSBTAG00000048442	ENSBTAT00000081858	sense	genic	0	containing	exonic
ENSBTAT00000081872	MSTRG.22534	ENSBTAG00000048502	NA	-0.0415375	0.545442	0.820972	17.1859	17.0867	17.2774	3	9	99054550	+	2200	ENSBTAG00000048502	ENSBTAT00000081872	sense	genic	0	containing	exonic
ENSBTAT00000081909	ENSBTAG00000049572	NA	NA	NA	NA	NA	0	0	0	4	5	98454673	-	1036	ENSBTAG00000049572	ENSBTAT00000081909	sense	genic	0	containing	exonic
ENSBTAT00000081929	ENSBTAG00000052640	NA	NA	NA	NA	NA	0.005152	0.00491667	0.00536923	2	10	58937411	-	1156	ENSBTAG00000052640	ENSBTAT00000081929	sense	genic	0	containing	exonic
ENSBTAT00000081969	MSTRG.14477	ENSBTAG00000049786	NA	1.04244	0.00725444	0.127824	0.330164	0.452983	0.216792	4	27	4270279	-	1264	ENSBTAG00000049786	ENSBTAT00000081969	sense	genic	0	containing	exonic
ENSBTAT00000081972	ENSBTAG00000055234	NA	NA	NA	NA	NA	0.054712	0.05225	0.0569846	3	21	11770003	+	534	ENSBTAG00000055234	ENSBTAT00000081972	sense	genic	0	containing	exonic
ENSBTAT00000081973	ENSBTAG00000051209	NA	NA	NA	NA	NA	0	0	0	3	6	22446218	+	379	ENSBTAG00000051209	ENSBTAT00000081973	sense	genic	0	containing	exonic
ENSBTAT00000081974	ENSBTAG00000050654	ENSBTAG00000050654	NA	-0.493154	0.0272928	0.235009	0.105708	0.08815	0.121915	4	18	4429593	+	2720	ENSBTAG00000050654	ENSBTAT00000073479	sense	genic	0	overlapping	exonic
ENSBTAT00000081982	ENSBTAG00000049337	NA	NA	NA	NA	NA	0	0	0	3	2	109376924	-	1005	ENSBTAG00000049337	ENSBTAT00000081982	sense	genic	0	containing	exonic
ENSBTAT00000082000	MSTRG.12890	NA	NA	NA	NA	NA	0.01846	0.0195167	0.0174846	2	23	49096876	-	1408	ENSBTAG00000051873	ENSBTAT00000082000	sense	genic	0	containing	exonic
ENSBTAT00000082034	ENSBTAG00000053462	NA	NA	NA	NA	NA	0	0	0	3	26	50789940	+	309	ENSBTAG00000053462	ENSBTAT00000082034	sense	genic	0	containing	exonic
ENSBTAT00000082046	ENSBTAG00000050792	NA	NA	NA	NA	NA	0	0	0	3	17	61556405	-	358	ENSBTAG00000050792	ENSBTAT00000068038	sense	genic	0	containing	exonic
ENSBTAT00000082059	ENSBTAG00000050177	NA	NA	NA	NA	NA	0.057	0.066375	0.0483462	4	14	19755862	+	723	ENSBTAG00000050177	ENSBTAT00000082059	sense	genic	0	containing	exonic
ENSBTAT00000082066	ENSBTAG00000052403	NA	NA	NA	NA	NA	0.001028	0.00214167	0	3	21	33529696	+	903	ENSBTAG00000052403	ENSBTAT00000082066	sense	genic	0	containing	exonic
ENSBTAT00000082101	ENSBTAG00000050816	NA	NA	NA	NA	NA	0.026244	0.00836667	0.0427462	3	27	32397477	+	496	ENSBTAG00000050816	ENSBTAT00000082101	sense	genic	0	containing	exonic
ENSBTAT00000082112	ENSBTAG00000054494	ENSBTAG00000054494	NA	0.224436	0.662645	0.881627	0.259372	0.284333	0.236331	3	1	63893356	+	365	ENSBTAG00000054494	ENSBTAT00000082112	sense	genic	0	containing	exonic
ENSBTAT00000082125	MSTRG.12745	NA	NA	NA	NA	NA	0.044908	0.0455583	0.0443077	2	23	36493500	-	1297	ENSBTAG00000050671	ENSBTAT00000082125	sense	genic	0	containing	exonic
ENSBTAT00000082137	ENSBTAG00000052225	NA	NA	NA	NA	NA	0.014904	0.009	0.0203538	3	12	16904675	+	392	ENSBTAG00000052225	ENSBTAT00000082137	sense	genic	0	containing	exonic
ENSBTAT00000082143	MSTRG.21080	ENSBTAG00000050772	NA	0.0552292	0.813137	0.943406	0.204592	0.210233	0.199385	3	7	92889243	-	1305	ENSBTAG00000050772	ENSBTAT00000082143	sense	genic	0	containing	exonic
ENSBTAT00000082161	ENSBTAG00000049548	NA	NA	NA	NA	NA	0.003848	0.00380833	0.00388462	3	10	101964655	-	407	ENSBTAG00000049548	ENSBTAT00000082161	sense	genic	0	containing	exonic
ENSBTAT00000082178	ENSBTAG00000050487	NA	NA	NA	NA	NA	0.013284	0.0150333	0.0116692	4	7	52852396	-	1828	ENSBTAG00000050487	ENSBTAT00000082178	sense	genic	0	containing	exonic
ENSBTAT00000082181	MSTRG.9269	ENSBTAG00000048918	NA	0.0562695	0.691353	0.895144	0.439544	0.453617	0.426554	3	19	50079855	+	1255	ENSBTAG00000048918	ENSBTAT00000082181	sense	genic	0	containing	exonic
ENSBTAT00000082187	ENSBTAG00000053535	ENSBTAG00000053535	NA	-0.348266	0.365669	0.712107	0.081352	0.0719917	0.0899923	4	13	20039051	-	1161	ENSBTAG00000053535	ENSBTAT00000082187	sense	genic	0	containing	exonic
ENSBTAT00000082200	ENSBTAG00000048529	NA	NA	NA	NA	NA	0.002384	0.001125	0.00354615	4	23	51776796	+	2734	ENSBTAG00000048529	ENSBTAT00000082200	sense	genic	0	containing	exonic
ENSBTAT00000082201	MSTRG.2679	NA	NA	NA	NA	NA	0.019572	0.0162083	0.0226769	3	11	73955064	-	837	ENSBTAG00000050309	ENSBTAT00000082201	sense	genic	0	containing	exonic
ENSBTAT00000082254	MSTRG.21113	NA	NA	0.160542	0.406978	0.740515	0.574884	0.613725	0.539031	2	7	98006642	+	6692	ENSBTAG00000050406	ENSBTAT00000082254	sense	genic	0	containing	exonic
ENSBTAT00000082267	ENSBTAG00000050069	NA	NA	NA	NA	NA	0	0	0	3	12	65451295	+	386	ENSBTAG00000050069	ENSBTAT00000082267	sense	genic	0	containing	exonic
ENSBTAT00000082278	ENSBTAG00000055177	NA	NA	NA	NA	NA	0.001976	0.00306667	0.000969231	2	X	24454626	+	1408	ENSBTAG00000055177	ENSBTAT00000082278	sense	genic	0	containing	exonic
ENSBTAT00000082286	ENSBTAG00000049395	NA	NA	NA	NA	NA	0.0035	0.00254167	0.00438462	4	5	115851687	-	1813	ENSBTAG00000049395	ENSBTAT00000085493	sense	genic	0	containing	exonic
ENSBTAT00000082301	MSTRG.13992	NA	NA	NA	NA	NA	0.021228	0.029725	0.0133846	3	25	39208045	-	1106	ENSBTAG00000050145	ENSBTAT00000082301	sense	genic	0	containing	exonic
ENSBTAT00000082316	ENSBTAG00000048700	NA	NA	NA	NA	NA	0	0	0	4	12	36011639	-	996	ENSBTAG00000048700	ENSBTAT00000082316	sense	genic	0	containing	exonic
ENSBTAT00000082362	ENSBTAG00000053064	NA	NA	NA	NA	NA	0.000708	0	0.00136154	2	X	32679615	+	1241	ENSBTAG00000053064	ENSBTAT00000082362	sense	genic	0	containing	exonic
ENSBTAT00000082375	MSTRG.8054	ENSBTAG00000049736	NA	-0.0534874	0.406548	0.740499	3.28732	3.25153	3.32035	4	18	58390922	+	9684	ENSBTAG00000049736	ENSBTAT00000082375	sense	genic	0	containing	exonic
ENSBTAT00000082403	ENSBTAG00000051933	NA	NA	NA	NA	NA	0.000596	0	0.00114615	3	16	36218494	+	1385	ENSBTAG00000051933	ENSBTAT00000082403	sense	genic	0	containing	exonic
ENSBTAT00000082416	MSTRG.12962	NA	NA	0.153346	0.506176	0.798162	1.79285	1.90662	1.68783	3	24	2973404	+	2251	ENSBTAG00000054593	ENSBTAT00000082416	sense	genic	0	containing	exonic
ENSBTAT00000082419	ENSBTAG00000054718	NA	NA	NA	NA	NA	0	0	0	3	13	44422479	-	573	ENSBTAG00000054718	ENSBTAT00000082419	sense	genic	0	containing	exonic
ENSBTAT00000082425	MSTRG.21216	NA	NA	NA	NA	NA	8e-05	0.000166667	0	2	8	8227843	+	1073	ENSBTAG00000054405	ENSBTAT00000082425	sense	genic	0	containing	exonic
ENSBTAT00000082435	ENSBTAG00000049187	ENSBTAG00000049187	NA	-0.0547422	0.699832	0.89849	3.25927	3.23207	3.28438	3	22	58420147	+	289	ENSBTAG00000049187	ENSBTAT00000082435	sense	genic	0	containing	exonic
ENSBTAT00000082487	MSTRG.3499	NA	NA	NA	NA	NA	0.002652	0.00415	0.00126923	2	12	78293637	+	1254	ENSBTAG00000050162	ENSBTAT00000082487	sense	genic	0	containing	exonic
ENSBTAT00000082491	MSTRG.4160	NA	NA	0.145556	0.212556	0.578791	0.325764	0.345558	0.307492	2	13	65202706	+	9124	ENSBTAG00000053403	ENSBTAT00000082491	sense	genic	0	containing	exonic
ENSBTAT00000082502	ENSBTAG00000053556	NA	NA	NA	NA	NA	0.013412	0.0192583	0.00801538	2	25	3465598	-	1244	ENSBTAG00000053556	ENSBTAT00000082502	sense	genic	0	containing	exonic
ENSBTAT00000082559	ENSBTAG00000054657	NA	NA	NA	NA	NA	0.000592	0.00123333	0	2	20	37819257	+	1535	ENSBTAG00000054657	ENSBTAT00000082559	sense	genic	0	containing	exonic
ENSBTAT00000082562	ENSBTAG00000048404	NA	NA	NA	NA	NA	0.003128	0.00651667	0	3	11	85349853	+	280	ENSBTAG00000048404	ENSBTAT00000082562	sense	genic	0	containing	exonic
ENSBTAT00000082586	ENSBTAG00000049087	ENSBTAG00000049087	NA	-0.519321	0.0729791	0.362142	0.177396	0.148025	0.204508	2	13	69239616	-	1256	ENSBTAG00000049087	ENSBTAT00000082586	sense	genic	0	containing	exonic
ENSBTAT00000082616	MSTRG.17895	NA	NA	0.0734563	0.774323	0.92929	1.6836	1.74097	1.63065	3	5	23673800	-	2645	ENSBTAG00000049886	ENSBTAT00000082616	sense	genic	0	containing	exonic
ENSBTAT00000082624	ENSBTAG00000051113	NA	NA	NA	NA	NA	0.001464	0	0.00281538	3	22	37674118	-	1147	ENSBTAG00000051113	ENSBTAT00000082624	sense	genic	0	containing	exonic
ENSBTAT00000082626	ENSBTAG00000049355	NA	NA	NA	NA	NA	0.00962	0.0126167	0.00685385	2	20	14333575	+	1504	ENSBTAG00000049355	ENSBTAT00000082626	sense	genic	0	containing	exonic
ENSBTAT00000082628	ENSBTAG00000048403	NA	NA	NA	NA	NA	0.001192	0.00248333	0	4	5	61701966	+	618	ENSBTAG00000048403	ENSBTAT00000082628	sense	genic	0	containing	exonic
ENSBTAT00000082639	ENSBTAG00000050153	ENSBTAG00000050153	NA	0.0357226	0.888737	0.966825	0.394932	0.401875	0.388523	2	NKLS02001366.1	2701	+	1339	ENSBTAG00000050153	ENSBTAT00000082639	sense	genic	0	containing	exonic
ENSBTAT00000082665	MSTRG.22858	NA	NA	NA	NA	NA	0.024392	0.0184083	0.0299154	4	X	405983	+	1720	ENSBTAG00000053288	ENSBTAT00000076774	sense	genic	0	containing	exonic
ENSBTAT00000082668	ENSBTAG00000050280	NA	NA	NA	NA	NA	0	0	0	3	19	14055692	-	1730	ENSBTAG00000050280	ENSBTAT00000082668	sense	genic	0	containing	exonic
ENSBTAT00000082724	MSTRG.15006	ENSBTAG00000051443	NA	-0.437179	0.0140463	0.170996	0.221292	0.188567	0.2515	2	28	31130350	+	2346	ENSBTAG00000051443	ENSBTAT00000082724	sense	genic	0	containing	exonic
ENSBTAT00000082727	ENSBTAG00000052860	NA	NA	NA	NA	NA	0	0	0	3	11	66118942	+	288	ENSBTAG00000052860	ENSBTAT00000082727	sense	genic	0	containing	exonic
ENSBTAT00000082732	MSTRG.90	ENSBTAG00000054337	NA	0.300804	0.0616204	0.337514	1.12878	1.25954	1.00807	3	1	20436469	-	1245	ENSBTAG00000054337	ENSBTAT00000082732	sense	genic	0	containing	exonic
ENSBTAT00000082748	ENSBTAG00000051737	NA	NA	NA	NA	NA	0	0	0	3	17	60953614	-	893	ENSBTAG00000051737	ENSBTAT00000082748	sense	genic	0	containing	exonic
ENSBTAT00000082750	MSTRG.11350	NA	NA	-0.539493	0.0346641	0.262869	0.121312	0.0994917	0.141454	2	21	54970087	-	1606	ENSBTAG00000048520	ENSBTAT00000082750	sense	genic	0	containing	exonic
ENSBTAT00000082805	ENSBTAG00000050698	ENSBTAG00000050698	NA	-0.499944	0.302475	0.664408	0.187584	0.155142	0.217531	3	14	76762728	+	1341	ENSBTAG00000050698	ENSBTAT00000082805	sense	genic	0	containing	exonic
ENSBTAT00000082835	MSTRG.17540	NA	NA	NA	NA	NA	0.012836	0.0109833	0.0145462	4	4	94961149	-	3520	ENSBTAG00000049664	ENSBTAT00000082835	sense	genic	0	containing	exonic
ENSBTAT00000082845	ENSBTAG00000052022	NA	NA	NA	NA	NA	0.001316	0.001475	0.00116923	4	21	67903237	-	3989	ENSBTAG00000052022	ENSBTAT00000084318	sense	genic	0	overlapping	exonic
ENSBTAT00000082860	ENSBTAG00000050524	NA	NA	NA	NA	NA	9.6e-05	0.0002	0	3	21	63927109	-	2635	ENSBTAG00000050524	ENSBTAT00000082860	sense	genic	0	containing	exonic
ENSBTAT00000082874	ENSBTAG00000053780	NA	NA	NA	NA	NA	0.022128	0.0369083	0.00848462	3	15	22688283	+	764	ENSBTAG00000053780	ENSBTAT00000082874	sense	genic	0	containing	exonic
ENSBTAT00000082907	MSTRG.11574	NA	NA	NA	NA	NA	0.007724	0.00925	0.00631538	2	21	68188793	+	1023	ENSBTAG00000051798	ENSBTAT00000082907	sense	genic	0	containing	exonic
ENSBTAT00000082922	ENSBTAG00000052081	ENSBTAG00000052081	NA	0.049068	0.835254	0.950706	0.162876	0.167892	0.158246	2	8	6536827	+	2197	ENSBTAG00000052081	ENSBTAT00000082922	sense	genic	0	containing	exonic
ENSBTAT00000082945	MSTRG.11309	NA	NA	NA	NA	NA	0.02308	0.019725	0.0261769	2	21	45986113	+	600	ENSBTAG00000049674	ENSBTAT00000082945	sense	genic	0	containing	exonic
ENSBTAT00000082997	ENSBTAG00000048568	NA	NA	NA	NA	NA	0	0	0	2	26	41419862	-	1949	ENSBTAG00000048568	ENSBTAT00000082997	sense	genic	0	containing	exonic
ENSBTAT00000083001	MSTRG.11884	ENSBTAG00000050113	NA	0.0388305	0.840419	0.952865	0.373584	0.381317	0.366446	3	22	36470944	-	3140	ENSBTAG00000050113	ENSBTAT00000085037	sense	genic	0	containing	exonic
ENSBTAT00000083003	ENSBTAG00000051354	NA	NA	NA	NA	NA	0	0	0	3	22	44531859	-	284	ENSBTAG00000051354	ENSBTAT00000083003	sense	genic	0	containing	exonic
ENSBTAT00000083014	MSTRG.17371	NA	NA	NA	NA	NA	0.001172	0.00244167	0	3	4	70153381	-	792	ENSBTAG00000050039	ENSBTAT00000083014	sense	genic	0	containing	exonic
ENSBTAT00000083044	MSTRG.7409	NA	NA	NA	NA	NA	0.024224	0.0178917	0.0300692	3	18	35091552	+	860	ENSBTAG00000049049	ENSBTAT00000083044	sense	genic	0	containing	exonic
ENSBTAT00000083068	MSTRG.4581	NA	NA	NA	NA	NA	0.027912	0.0261333	0.0295538	2	14	24580308	-	1270	ENSBTAG00000051748	ENSBTAT00000083068	sense	genic	0	containing	exonic
ENSBTAT00000083080	MSTRG.10956	ENSBTAG00000049003	NA	0.168905	0.0525156	0.314095	15.404	16.475	14.4155	4	21	2093503	+	3923	ENSBTAG00000053856	ENSBTAT00000083080	sense	genic	0	containing	exonic
ENSBTAT00000083086	MSTRG.14333	NA	NA	NA	NA	NA	0.018692	0.0265833	0.0114077	2	26	31611161	+	1242	ENSBTAG00000054236	ENSBTAT00000083086	sense	genic	0	containing	exonic
ENSBTAT00000083112	MSTRG.22428	NA	NA	NA	NA	NA	0.021856	0.0137083	0.0293769	3	9	86897048	+	540	ENSBTAG00000049901	ENSBTAT00000083112	sense	genic	0	containing	exonic
ENSBTAT00000083122	ENSBTAG00000053295	NA	NA	NA	NA	NA	0	0	0	3	3	116044911	-	1036	ENSBTAG00000053295	ENSBTAT00000083122	sense	genic	0	containing	exonic
ENSBTAT00000083147	ENSBTAG00000048387	NA	NA	NA	NA	NA	0	0	0	2	18	3028940	+	1653	ENSBTAG00000048387	ENSBTAT00000083147	sense	genic	0	containing	exonic
ENSBTAT00000083166	ENSBTAG00000053791	NA	NA	NA	NA	NA	0.040956	0.0485667	0.0339308	2	16	50503873	-	1390	ENSBTAG00000053791	ENSBTAT00000083166	sense	genic	0	containing	exonic
ENSBTAT00000083167	MSTRG.19712	NA	NA	-0.497529	0.069942	0.356094	0.595404	0.4955	0.687623	4	6	102954780	-	3691	ENSBTAG00000048770	ENSBTAT00000070053	sense	genic	0	containing	exonic
ENSBTAT00000083187	ENSBTAG00000052078	NA	NA	NA	NA	NA	0.008724	0.0120833	0.00562308	4	25	34334337	+	2351	ENSBTAG00000052078	ENSBTAT00000083187	sense	genic	0	containing	exonic
ENSBTAT00000083197	MSTRG.17896	NA	NA	NA	NA	NA	0.011216	0.00533333	0.0166462	4	5	23899622	-	844	ENSBTAG00000050045	ENSBTAT00000072059	sense	genic	0	containing	exonic
ENSBTAT00000083214	ENSBTAG00000049826	NA	NA	NA	NA	NA	0.004856	0.00563333	0.00413846	2	8	104148385	+	1111	ENSBTAG00000049826	ENSBTAT00000083214	sense	genic	0	containing	exonic
ENSBTAT00000083242	MSTRG.12830	NA	NA	0.0377739	0.648274	0.874452	2.57249	2.63022	2.51919	4	23	40416808	+	16522	ENSBTAG00000048460	ENSBTAT00000083242	sense	genic	0	containing	exonic
ENSBTAT00000083284	MSTRG.6561	ENSBTAG00000052509	NA	-0.31117	0.608116	NA	0.11266	0.100225	0.124138	3	17	40783167	-	258	ENSBTAG00000052509	ENSBTAT00000083284	sense	genic	0	containing	exonic
ENSBTAT00000083286	MSTRG.21548	NA	NA	NA	NA	NA	0	0	0	3	8	63025993	-	208	ENSBTAG00000049409	ENSBTAT00000083286	sense	genic	0	containing	exonic
ENSBTAT00000083297	MSTRG.563	ENSBTAG00000055042	NA	-0.0010582	0.998827	NA	0.1133	0.114317	0.112362	3	1	92874984	-	264	ENSBTAG00000055042	ENSBTAT00000083297	sense	genic	0	containing	exonic
ENSBTAT00000083310	ENSBTAG00000050042	NA	NA	NA	NA	NA	0.043088	0.0520667	0.0348	3	6	69903779	-	293	ENSBTAG00000050042	ENSBTAT00000083310	sense	genic	0	containing	exonic
ENSBTAT00000083313	ENSBTAG00000052352	ENSBTAG00000052352	NA	0.121629	0.639297	0.869962	0.324528	0.343158	0.307331	2	23	7737026	+	1082	ENSBTAG00000052352	ENSBTAT00000083313	sense	genic	0	containing	exonic
ENSBTAT00000083327	MSTRG.22240	NA	NA	NA	NA	NA	0.000496	0.000616667	0.000384615	3	9	53762297	-	14210	ENSBTAG00000052032	ENSBTAT00000083327	sense	genic	0	containing	exonic
ENSBTAT00000083338	ENSBTAG00000050775	NA	NA	NA	NA	NA	0	0	0	2	25	42070624	+	1392	ENSBTAG00000050775	ENSBTAT00000083338	sense	genic	0	containing	exonic
ENSBTAT00000083360	ENSBTAG00000049927	ENSBTAG00000049927	NA	0.212399	0.576718	0.836747	1.72031	1.86595	1.58588	3	2	114323416	-	390	ENSBTAG00000049927	ENSBTAT00000083360	sense	genic	0	containing	exonic
ENSBTAT00000083373	ENSBTAG00000055263	NA	NA	NA	NA	NA	0.035944	0.04365	0.0288308	2	22	29081745	+	1088	ENSBTAG00000055263	ENSBTAT00000083373	sense	genic	0	containing	exonic
ENSBTAT00000083382	MSTRG.11126	NA	NA	NA	NA	NA	0.034484	0.0436917	0.0259846	4	21	26635117	+	1920	ENSBTAG00000049375	ENSBTAT00000083382	sense	genic	0	containing	exonic
ENSBTAT00000083398	MSTRG.6567	NA	NA	NA	NA	NA	0.044792	0.074025	0.0178077	2	17	42581950	+	1660	ENSBTAG00000054886	ENSBTAT00000083398	sense	genic	0	containing	exonic
ENSBTAT00000083401	ENSBTAG00000049100	NA	NA	NA	NA	NA	0	0	0	3	10	68172973	+	251	ENSBTAG00000049100	ENSBTAT00000083401	sense	genic	0	containing	exonic
ENSBTAT00000083431	ENSBTAG00000051237	NA	NA	NA	NA	NA	0.007176	0.0038	0.0102923	3	16	36199250	-	474	ENSBTAG00000051237	ENSBTAT00000083431	sense	genic	0	containing	exonic
ENSBTAT00000083443	MSTRG.4869	ENSBTAG00000052927	NA	0.340229	0.394788	0.732446	0.344964	0.390342	0.303077	4	14	80370677	-	1456	ENSBTAG00000052927	ENSBTAT00000083443	sense	genic	0	containing	exonic
ENSBTAT00000083458	MSTRG.525	NA	NA	NA	NA	NA	0	0	0	3	1	85315389	+	756	ENSBTAG00000049095	ENSBTAT00000083458	sense	genic	0	containing	exonic
ENSBTAT00000083473	ENSBTAG00000051264	NA	NA	NA	NA	NA	0.00412	0.00623333	0.00216923	3	18	12502993	-	2193	ENSBTAG00000051264	ENSBTAT00000083473	sense	genic	0	containing	exonic
ENSBTAT00000083496	ENSBTAG00000051229	NA	NA	NA	NA	NA	0	0	0	3	29	91608	-	637	ENSBTAG00000051229	ENSBTAT00000083496	sense	genic	0	containing	exonic
ENSBTAT00000083516	MSTRG.8062	ENSBTAG00000051227	NA	-0.181096	0.315839	0.67405	0.346456	0.327033	0.364385	2	18	58815912	-	1048	ENSBTAG00000051227	ENSBTAT00000083516	sense	genic	0	containing	exonic
ENSBTAT00000083519	ENSBTAG00000051175	NA	NA	NA	NA	NA	0.023232	0.018025	0.0280385	2	8	1318380	+	1418	ENSBTAG00000051175	ENSBTAT00000083519	sense	genic	0	containing	exonic
ENSBTAT00000083525	ENSBTAG00000052897	NA	NA	NA	NA	NA	0	0	0	2	14	6899234	-	1777	ENSBTAG00000052897	ENSBTAT00000083525	sense	genic	0	containing	exonic
ENSBTAT00000083536	ENSBTAG00000054415	NA	NA	NA	NA	NA	0.003032	0.00241667	0.0036	2	22	17875652	+	1667	ENSBTAG00000054415	ENSBTAT00000083536	sense	genic	0	containing	exonic
ENSBTAT00000083556	ENSBTAG00000051765	ENSBTAG00000051765	NA	0.312866	0.269972	0.634012	0.116572	0.129608	0.104538	3	3	16832974	+	1289	ENSBTAG00000051765	ENSBTAT00000085478	sense	genic	0	containing	exonic
ENSBTAT00000083589	ENSBTAG00000054798	NA	NA	NA	NA	NA	0.042732	0.0452833	0.0403769	3	17	14019854	+	431	ENSBTAG00000054798	ENSBTAT00000083589	sense	genic	0	containing	exonic
ENSBTAT00000083601	MSTRG.13660	NA	NA	NA	NA	NA	0.0222	0.03285	0.0123692	2	25	25899988	-	1080	ENSBTAG00000053850	ENSBTAT00000083601	sense	genic	0	containing	exonic
ENSBTAT00000083607	MSTRG.12935	NA	NA	NA	NA	NA	0.01936	0.023775	0.0152846	4	23	52016534	-	1235	ENSBTAG00000051427	ENSBTAT00000083607	sense	genic	0	containing	exonic
ENSBTAT00000083634	MSTRG.9494	NA	NA	NA	NA	NA	0.001104	0.00106667	0.00113846	2	19	59544583	-	1448	ENSBTAG00000048685	ENSBTAT00000083634	sense	genic	0	containing	exonic
ENSBTAT00000083646	ENSBTAG00000048449	NA	NA	NA	NA	NA	0.01402	0.00943333	0.0182538	3	11	62739121	-	611	ENSBTAG00000048449	ENSBTAT00000083646	sense	genic	0	containing	exonic
ENSBTAT00000083660	MSTRG.11008	NA	NA	NA	NA	NA	0.013052	0.0271917	0	3	21	13850720	-	255	ENSBTAG00000049690	ENSBTAT00000083660	sense	genic	0	containing	exonic
ENSBTAT00000083661	ENSBTAG00000053964	NA	NA	NA	NA	NA	0.010216	0.0212833	0	3	4	59762231	+	289	ENSBTAG00000053964	ENSBTAT00000083661	sense	genic	0	containing	exonic
ENSBTAT00000083680	ENSBTAG00000049267	NA	NA	NA	NA	NA	0.025228	0.021625	0.0285538	3	9	18706677	+	1316	ENSBTAG00000049267	ENSBTAT00000083680	sense	genic	0	containing	exonic
ENSBTAT00000083689	ENSBTAG00000051539	NA	NA	NA	NA	NA	0.008296	0.00969167	0.00700769	2	23	28965395	+	1922	ENSBTAG00000051539	ENSBTAT00000083689	sense	genic	0	containing	exonic
ENSBTAT00000083690	MSTRG.15163	NA	NA	NA	NA	NA	0	0	0	3	29	10837798	-	559	ENSBTAG00000050024	ENSBTAT00000083690	sense	genic	0	containing	exonic
ENSBTAT00000083697	ENSBTAG00000053010	NA	NA	NA	NA	NA	0	0	0	3	16	75825896	-	464	ENSBTAG00000053010	ENSBTAT00000083697	sense	genic	0	containing	exonic
ENSBTAT00000083713	MSTRG.6411	NA	NA	NA	NA	NA	0.008316	0.010225	0.00655385	3	17	4980950	-	411	ENSBTAG00000054071	ENSBTAT00000083713	sense	genic	0	containing	exonic
ENSBTAT00000083716	MSTRG.12184	ENSBTAG00000050620	NA	0.0149761	0.959937	0.987051	0.144568	0.146692	0.142608	3	22	57370586	+	1001	ENSBTAG00000050620	ENSBTAT00000083716	sense	genic	0	containing	exonic
ENSBTAT00000083765	ENSBTAG00000050298	NA	NA	NA	NA	NA	0.010016	0.00874167	0.0111923	3	25	2192654	-	445	ENSBTAG00000050298	ENSBTAT00000083765	sense	genic	0	containing	exonic
ENSBTAT00000083768	ENSBTAG00000051693	NA	NA	NA	NA	NA	0.034924	0.0452167	0.0254231	3	7	11482974	+	506	ENSBTAG00000051693	ENSBTAT00000083768	sense	genic	0	containing	exonic
ENSBTAT00000083802	MSTRG.2013	ENSBTAG00000048887	NA	-0.489089	0.0844569	0.387363	0.1349	0.1129	0.155208	2	10	97166379	+	3827	ENSBTAG00000048887	ENSBTAT00000083802	sense	genic	0	containing	exonic
ENSBTAT00000083807	MSTRG.2729	NA	NA	0.400749	0.0156829	0.180043	0.804316	0.927642	0.690477	3	11	80654320	-	3609	ENSBTAG00000051528	ENSBTAT00000083807	sense	genic	0	containing	exonic
ENSBTAT00000083863	ENSBTAG00000050044	NA	NA	NA	NA	NA	0.003032	0.00271667	0.00332308	2	16	50729233	+	1281	ENSBTAG00000050044	ENSBTAT00000083863	sense	genic	0	containing	exonic
ENSBTAT00000083864	ENSBTAG00000055184	ENSBTAG00000055184	NA	-0.00971609	0.957815	0.986266	0.65682	0.660517	0.653408	4	16	79121510	+	1995	ENSBTAG00000055184	ENSBTAT00000083864	sense	genic	0	containing	exonic
ENSBTAT00000083882	ENSBTAG00000051895	NA	NA	NA	NA	NA	0	0	0	3	11	12516746	-	879	ENSBTAG00000051895	ENSBTAT00000083882	sense	genic	0	containing	exonic
ENSBTAT00000083890	ENSBTAG00000052412	NA	NA	NA	NA	NA	0.010608	0.0221	0	3	16	24487907	+	264	ENSBTAG00000052412	ENSBTAT00000083890	sense	genic	0	containing	exonic
ENSBTAT00000083903	MSTRG.17170	NA	NA	NA	NA	NA	0.037604	0.02375	0.0503923	3	4	43764414	+	1158	ENSBTAG00000053154	ENSBTAT00000075116	sense	genic	0	containing	exonic
ENSBTAT00000083922	MSTRG.14393	NA	NA	NA	NA	NA	0.046508	0.043675	0.0491231	3	26	41825834	+	322	ENSBTAG00000048561	ENSBTAT00000083922	sense	genic	0	containing	exonic
ENSBTAT00000083924	MSTRG.20348	NA	NA	NA	NA	NA	0.053624	0.055625	0.0517769	2	7	19829048	-	6328	ENSBTAG00000050565	ENSBTAT00000083924	sense	genic	0	containing	exonic
ENSBTAT00000084013	ENSBTAG00000055044	NA	NA	NA	NA	NA	0.00044	0	0.000846154	2	24	41067634	-	1612	ENSBTAG00000055044	ENSBTAT00000084013	sense	genic	0	containing	exonic
ENSBTAT00000084019	MSTRG.14833	NA	NA	NA	NA	NA	0	0	0	2	28	9277938	-	1541	ENSBTAG00000054871	ENSBTAT00000084019	sense	genic	0	containing	exonic
ENSBTAT00000084038	ENSBTAG00000053667	ENSBTAG00000053667	NA	0.345687	0.285265	0.649286	0.223612	0.252883	0.196592	5	25	2415420	+	855	ENSBTAG00000053667	ENSBTAT00000069943	sense	genic	0	containing	exonic
ENSBTAT00000084039	MSTRG.210	ENSBTAG00000054558	NA	0.0703071	0.840672	0.952906	0.08402	0.0867583	0.0814923	2	1	55892105	-	1024	ENSBTAG00000054558	ENSBTAT00000084039	sense	genic	0	containing	exonic
ENSBTAT00000084051	MSTRG.291	NA	NA	NA	NA	NA	0.00052	0.00108333	0	2	1	66084500	-	1651	ENSBTAG00000052248	ENSBTAT00000084051	sense	genic	0	containing	exonic
ENSBTAT00000084064	ENSBTAG00000049748	NA	NA	NA	NA	NA	0	0	0	2	5	33764988	-	1053	ENSBTAG00000049748	ENSBTAT00000084064	sense	genic	0	containing	exonic
ENSBTAT00000084070	ENSBTAG00000052976	NA	NA	NA	NA	NA	0.000324	0	0.000623077	4	11	86724136	+	2337	ENSBTAG00000052976	ENSBTAT00000084070	sense	genic	0	containing	exonic
ENSBTAT00000084089	ENSBTAG00000050047	ENSBTAG00000050047	NA	-0.113851	0.538193	0.816602	0.294136	0.28515	0.302431	2	18	17021651	+	1236	ENSBTAG00000050047	ENSBTAT00000084089	sense	genic	0	containing	exonic
ENSBTAT00000084142	ENSBTAG00000049561	NA	NA	NA	NA	NA	0.015516	0.0218	0.00971538	3	19	10389940	+	1843	ENSBTAG00000049561	ENSBTAT00000084142	sense	genic	0	containing	exonic
ENSBTAT00000084153	MSTRG.4883	NA	NA	NA	NA	NA	0.015096	0.0187	0.0117692	2	14	81494754	-	2060	ENSBTAG00000049791	ENSBTAT00000084153	sense	genic	0	containing	exonic
ENSBTAT00000084154	ENSBTAG00000053333	NA	NA	NA	NA	NA	0	0	0	3	4	36705851	+	746	ENSBTAG00000053333	ENSBTAT00000084154	sense	genic	0	containing	exonic
ENSBTAT00000084160	MSTRG.1440	NA	NA	NA	NA	NA	0.006372	0.00670833	0.00606154	3	10	29394115	+	272	ENSBTAG00000054000	ENSBTAT00000084160	sense	genic	0	containing	exonic
ENSBTAT00000084169	ENSBTAG00000051732	NA	NA	NA	NA	NA	0	0	0	2	X	24268119	+	1920	ENSBTAG00000051732	ENSBTAT00000084169	sense	genic	0	containing	exonic
ENSBTAT00000084178	MSTRG.6916	NA	NA	NA	NA	NA	0.02242	0.0192167	0.0253769	3	17	69111637	-	1089	ENSBTAG00000050802	ENSBTAT00000084178	sense	genic	0	containing	exonic
ENSBTAT00000084189	ENSBTAG00000053520	NA	NA	NA	NA	NA	0	0	0	3	17	60854290	-	360	ENSBTAG00000053520	ENSBTAT00000084189	sense	genic	0	containing	exonic
ENSBTAT00000084202	ENSBTAG00000053737	NA	NA	NA	NA	NA	0.001388	0	0.00266923	3	12	20250564	-	618	ENSBTAG00000053737	ENSBTAT00000084202	sense	genic	0	containing	exonic
ENSBTAT00000084221	ENSBTAG00000054784	NA	NA	NA	NA	NA	0	0	0	3	3	18046144	-	532	ENSBTAG00000054784	ENSBTAT00000084221	sense	genic	0	containing	exonic
ENSBTAT00000084240	ENSBTAG00000052755	ENSBTAG00000052755	NA	-0.12562	0.644114	0.871831	0.241788	0.23285	0.250038	3	17	60006222	-	1854	ENSBTAG00000052755	ENSBTAT00000086874	sense	genic	0	overlapping	exonic
ENSBTAT00000084272	ENSBTAG00000048816	NA	NA	NA	NA	NA	0	0	0	3	16	73849082	-	329	ENSBTAG00000048816	ENSBTAT00000084272	sense	genic	0	containing	exonic
ENSBTAT00000084298	MSTRG.20680	ENSBTAG00000050332	NA	-0.00959075	0.962624	0.987595	0.220252	0.220142	0.220354	2	7	46122495	+	1869	ENSBTAG00000050332	ENSBTAT00000084298	sense	genic	0	containing	exonic
ENSBTAT00000084305	ENSBTAG00000052434	NA	NA	NA	NA	NA	0.00294	0.00486667	0.00116154	2	11	89823864	-	1151	ENSBTAG00000052434	ENSBTAT00000084305	sense	genic	0	containing	exonic
ENSBTAT00000084307	MSTRG.22348	NA	NA	NA	NA	NA	0.010776	0.0133583	0.00839231	5	9	72475668	+	5919	ENSBTAG00000048577	ENSBTAT00000084307	sense	genic	0	containing	exonic
ENSBTAT00000084355	MSTRG.20145	NA	NA	NA	NA	NA	0.01288	0.0102833	0.0152769	2	7	14318023	-	1252	ENSBTAG00000053733	ENSBTAT00000084355	sense	genic	0	containing	exonic
ENSBTAT00000084368	ENSBTAG00000051304	NA	NA	NA	NA	NA	0	0	0	2	24	5049736	-	1211	ENSBTAG00000051304	ENSBTAT00000084368	sense	genic	0	containing	exonic
ENSBTAT00000084380	ENSBTAG00000050734	NA	NA	NA	NA	NA	0.02502	0.0245917	0.0254154	2	25	38864946	+	1315	ENSBTAG00000050734	ENSBTAT00000084380	sense	genic	0	containing	exonic
ENSBTAT00000084394	ENSBTAG00000053444	NA	NA	NA	NA	NA	0.003312	0	0.00636923	3	20	17663574	-	259	ENSBTAG00000053444	ENSBTAT00000084394	sense	genic	0	containing	exonic
ENSBTAT00000084396	ENSBTAG00000050448	NA	NA	NA	NA	NA	0	0	0	3	10	50263412	-	470	ENSBTAG00000050448	ENSBTAT00000084396	sense	genic	0	containing	exonic
ENSBTAT00000084397	ENSBTAG00000051854	NA	NA	NA	NA	NA	0	0	0	3	6	7441167	+	449	ENSBTAG00000051854	ENSBTAT00000084397	sense	genic	0	containing	exonic
ENSBTAT00000084400	ENSBTAG00000052712	NA	NA	NA	NA	NA	0	0	0	3	4	5630597	-	300	ENSBTAG00000052712	ENSBTAT00000084400	sense	genic	0	containing	exonic
ENSBTAT00000084450	ENSBTAG00000054036	NA	NA	NA	NA	NA	0	0	0	2	2	20239938	+	1011	ENSBTAG00000054036	ENSBTAT00000084450	sense	genic	0	containing	exonic
ENSBTAT00000084459	MSTRG.15038	ENSBTAG00000052322	NA	0.438027	0.123271	0.460251	0.384328	0.44915	0.324492	3	28	35651633	-	1030	ENSBTAG00000052322	ENSBTAT00000066892	sense	genic	0	containing	exonic
ENSBTAT00000084498	ENSBTAG00000050198	NA	NA	NA	NA	NA	0	0	0	2	1	89468342	+	1131	ENSBTAG00000050198	ENSBTAT00000084498	sense	genic	0	containing	exonic
ENSBTAT00000084517	MSTRG.2061	NA	NA	NA	NA	NA	0.05926	0.0794667	0.0406077	3	11	928157	+	866	ENSBTAG00000049271	ENSBTAT00000084517	sense	genic	0	containing	exonic
ENSBTAT00000084532	MSTRG.9845	NA	NA	NA	NA	NA	0.001052	0	0.00202308	3	2	53635079	+	672	ENSBTAG00000053082	ENSBTAT00000084532	sense	genic	0	containing	exonic
ENSBTAT00000084536	ENSBTAG00000053932	NA	NA	NA	NA	NA	0.006772	0.007775	0.00584615	3	26	28762496	-	771	ENSBTAG00000053932	ENSBTAT00000084536	sense	genic	0	containing	exonic
ENSBTAT00000084542	MSTRG.4915	ENSBTAG00000051392	NA	-0.146309	0.482652	0.78756	0.186468	0.178742	0.1936	3	15	6475411	+	2018	ENSBTAG00000051392	ENSBTAT00000084542	sense	genic	0	containing	exonic
ENSBTAT00000084563	ENSBTAG00000051007	NA	NA	NA	NA	NA	0.011548	0.010875	0.0121692	3	1	145346095	+	361	ENSBTAG00000051007	ENSBTAT00000084563	sense	genic	0	containing	exonic
ENSBTAT00000084596	MSTRG.15592	NA	NA	NA	NA	NA	0.01386	0.0130833	0.0145769	2	29	49550909	-	1686	ENSBTAG00000053603	ENSBTAT00000084596	sense	genic	0	containing	exonic
ENSBTAT00000084604	ENSBTAG00000048322	NA	NA	NA	NA	NA	0.008124	0.0141167	0.00259231	2	12	82486084	+	1368	ENSBTAG00000048322	ENSBTAT00000084604	sense	genic	0	containing	exonic
ENSBTAT00000084621	ENSBTAG00000050434	NA	NA	NA	NA	NA	0	0	0	3	15	21753121	+	371	ENSBTAG00000050434	ENSBTAT00000084621	sense	genic	0	containing	exonic
ENSBTAT00000084655	ENSBTAG00000052737	NA	NA	NA	NA	NA	0	0	0	2	21	63132710	-	1154	ENSBTAG00000052737	ENSBTAT00000084655	sense	genic	0	containing	exonic
ENSBTAT00000084664	ENSBTAG00000054456	NA	NA	NA	NA	NA	0.00044	0.000916667	0	3	8	79929295	+	1986	ENSBTAG00000054456	ENSBTAT00000084664	sense	genic	0	containing	exonic
ENSBTAT00000084703	MSTRG.11753	NA	NA	NA	NA	NA	0.049176	0.0460667	0.0520462	2	22	14398282	-	3819	ENSBTAG00000054498	ENSBTAT00000084703	sense	genic	0	containing	exonic
ENSBTAT00000084732	ENSBTAG00000049175	NA	NA	NA	NA	NA	0	0	0	2	24	1080155	+	1783	ENSBTAG00000049175	ENSBTAT00000084732	sense	genic	0	containing	exonic
ENSBTAT00000084749	MSTRG.3988	ENSBTAG00000051012	NA	0.0378857	0.8811	0.964793	0.3487	0.355475	0.342446	3	13	54695881	+	827	ENSBTAG00000051012	ENSBTAT00000084749	sense	genic	0	containing	exonic
ENSBTAT00000084753	MSTRG.22083	NA	NA	NA	NA	NA	0.024628	0.0248333	0.0244385	4	9	28091724	+	4291	ENSBTAG00000052115	ENSBTAT00000082280	sense	genic	0	containing	exonic
ENSBTAT00000084779	MSTRG.1912	NA	NA	NA	NA	NA	0.032304	0.0381333	0.0269231	2	10	83456389	+	1369	ENSBTAG00000052724	ENSBTAT00000084779	sense	genic	0	containing	exonic
ENSBTAT00000084794	MSTRG.19936	NA	NA	NA	NA	NA	0.025556	0.0325667	0.0190846	2	7	4759093	+	2047	ENSBTAG00000053194	ENSBTAT00000084794	sense	genic	0	containing	exonic
ENSBTAT00000084812	MSTRG.6004	NA	NA	0.150832	0.445412	0.767263	2.79877	2.98007	2.63142	4	16	45207835	+	795	ENSBTAG00000050082	ENSBTAT00000084812	sense	genic	0	containing	exonic
ENSBTAT00000084822	MSTRG.16640	NA	NA	-0.536526	0.00721835	0.127824	0.90556	0.7417	1.05682	3	3	98834629	+	2242	ENSBTAG00000051070	ENSBTAT00000084822	sense	genic	0	containing	exonic
ENSBTAT00000084834	MSTRG.21570	NA	NA	NA	NA	NA	0.096324	0.0839333	0.107762	2	8	64283292	-	3301	ENSBTAG00000054262	ENSBTAT00000084834	sense	genic	0	containing	exonic
ENSBTAT00000084840	MSTRG.17817	NA	NA	NA	NA	NA	0.040884	0.0506083	0.0319077	3	5	5234178	-	310	ENSBTAG00000050164	ENSBTAT00000084840	sense	genic	0	containing	exonic
ENSBTAT00000084851	MSTRG.7600	NA	NA	-0.143875	0.0376412	0.2718	1.88003	1.80099	1.95299	2	18	46924820	-	7419	ENSBTAG00000050486	ENSBTAT00000084851	sense	genic	0	containing	exonic
ENSBTAT00000084876	MSTRG.3285	NA	NA	NA	NA	NA	0.073288	0.0734083	0.0731769	2	12	30343824	-	1053	ENSBTAG00000053560	ENSBTAT00000084876	sense	genic	0	containing	exonic
ENSBTAT00000084885	MSTRG.12117	NA	NA	0.0467632	0.752315	0.920656	0.504104	0.518825	0.490515	3	22	53047437	-	5634	ENSBTAG00000055019	ENSBTAT00000078753	sense	genic	0	containing	exonic
ENSBTAT00000084887	ENSBTAG00000053101	NA	NA	NA	NA	NA	0.00452	0.004725	0.00433077	5	27	17112507	-	386	ENSBTAG00000053101	ENSBTAT00000084887	sense	genic	0	containing	exonic
ENSBTAT00000084889	MSTRG.10237	NA	NA	NA	NA	NA	0.037116	0.0415917	0.0329846	2	2	119361737	-	3032	ENSBTAG00000054422	ENSBTAT00000084889	sense	genic	0	containing	exonic
ENSBTAT00000084900	ENSBTAG00000051385	NA	NA	NA	NA	NA	0.060516	0.068875	0.0528	3	19	62036841	+	3857	ENSBTAG00000051385	ENSBTAT00000084900	sense	genic	0	containing	exonic
ENSBTAT00000084902	MSTRG.17711	ENSBTAG00000053931	NA	-0.372065	0.12081	0.455585	0.583088	0.511033	0.6496	2	4	112814840	-	1211	ENSBTAG00000053931	ENSBTAT00000084902	sense	genic	0	containing	exonic
ENSBTAT00000084904	MSTRG.8143	NA	NA	NA	NA	NA	0.063544	0.0666167	0.0607077	3	18	62206129	-	1260	ENSBTAG00000049905	ENSBTAT00000084904	sense	genic	0	containing	exonic
ENSBTAT00000084908	ENSBTAG00000055027	NA	NA	NA	NA	NA	0	0	0	2	13	2530736	-	3896	ENSBTAG00000055027	ENSBTAT00000084908	sense	genic	0	containing	exonic
ENSBTAT00000084933	MSTRG.16326	NA	NA	NA	NA	NA	0.00206	0.003025	0.00116923	2	3	48875067	+	1411	ENSBTAG00000048808	ENSBTAT00000084933	sense	genic	0	containing	exonic
ENSBTAT00000084943	MSTRG.9747	ENSBTAG00000049251	NA	-0.511291	0.0575526	0.326224	0.142644	0.118983	0.164485	2	2	31679914	+	1312	ENSBTAG00000049251	ENSBTAT00000084943	sense	genic	0	containing	exonic
ENSBTAT00000084946	ENSBTAG00000052764	ENSBTAG00000052764	NA	0.11597	0.848408	0.954747	0.200036	0.212142	0.188862	3	8	49254876	-	297	ENSBTAG00000052764	ENSBTAT00000084946	sense	genic	0	containing	exonic
ENSBTAT00000084947	ENSBTAG00000049064	NA	NA	NA	NA	NA	0.00058	0	0.00111538	2	26	41018706	+	1296	ENSBTAG00000049064	ENSBTAT00000084947	sense	genic	0	containing	exonic
ENSBTAT00000084962	ENSBTAG00000050592	NA	NA	NA	NA	NA	0.007088	0.00624167	0.00786923	2	15	75540084	-	1446	ENSBTAG00000050592	ENSBTAT00000084962	sense	genic	0	containing	exonic
ENSBTAT00000084969	MSTRG.17936	NA	NA	NA	NA	NA	0	0	0	2	5	26025735	+	1048	ENSBTAG00000053232	ENSBTAT00000084969	sense	genic	0	containing	exonic
ENSBTAT00000084986	ENSBTAG00000053285	NA	NA	NA	NA	NA	0.014884	0.0171833	0.0127615	2	28	34593957	+	1573	ENSBTAG00000053285	ENSBTAT00000084986	sense	genic	0	containing	exonic
ENSBTAT00000084990	ENSBTAG00000051557	NA	NA	NA	NA	NA	0.016772	0.02235	0.0116231	3	13	47827734	+	976	ENSBTAG00000051557	ENSBTAT00000084990	sense	genic	0	containing	exonic
ENSBTAT00000085002	MSTRG.19584	ENSBTAG00000052772	NA	0.360633	0.412102	0.74342	0.240084	0.276758	0.206231	2	6	88782746	+	1139	ENSBTAG00000052772	ENSBTAT00000085002	sense	genic	0	containing	exonic
ENSBTAT00000085017	ENSBTAG00000050041	NA	NA	NA	NA	NA	0	0	0	2	4	118613135	+	1220	ENSBTAG00000050041	ENSBTAT00000085017	sense	genic	0	containing	exonic
ENSBTAT00000085018	MSTRG.10239	ENSBTAG00000051671	NA	-0.289398	0.36969	0.714793	0.293364	0.263075	0.321323	2	2	119407678	+	1086	ENSBTAG00000051671	ENSBTAT00000085018	sense	genic	0	containing	exonic
ENSBTAT00000085021	MSTRG.3371	NA	NA	NA	NA	NA	0.010104	0.0134667	0.007	2	12	46548659	+	3030	ENSBTAG00000054990	ENSBTAT00000085021	sense	genic	0	containing	exonic
ENSBTAT00000085069	ENSBTAG00000049647	NA	NA	NA	NA	NA	0	0	0	3	8	97293782	+	453	ENSBTAG00000049647	ENSBTAT00000085069	sense	genic	0	containing	exonic
ENSBTAT00000085079	ENSBTAG00000054648	NA	NA	NA	NA	NA	0	0	0	4	15	29997613	+	1137	ENSBTAG00000054648	ENSBTAT00000085079	sense	genic	0	containing	exonic
ENSBTAT00000085099	ENSBTAG00000053094	ENSBTAG00000053094	NA	0.122772	0.744082	0.918854	0.197188	0.207567	0.187608	3	28	33414344	-	602	ENSBTAG00000053094	ENSBTAT00000085099	sense	genic	0	containing	exonic
ENSBTAT00000085118	MSTRG.13084	NA	NA	-0.108707	0.203081	0.567634	1.66377	1.61397	1.70974	5	24	34194689	+	6367	ENSBTAG00000054127	ENSBTAT00000067411	sense	genic	0	containing	exonic
ENSBTAT00000085127	MSTRG.994	ENSBTAG00000055206	NA	-0.27726	0.341849	0.694629	0.174988	0.158742	0.189985	3	1	157501070	-	909	ENSBTAG00000055206	ENSBTAT00000085127	sense	genic	0	containing	exonic
ENSBTAT00000085138	ENSBTAG00000051368	ENSBTAG00000051368	NA	-0.270178	0.0890981	0.396793	2.2018	2.00755	2.38112	3	11	25322317	-	514	ENSBTAG00000051368	ENSBTAT00000085138	sense	genic	0	containing	exonic
ENSBTAT00000085156	ENSBTAG00000053979	NA	NA	NA	NA	NA	0.01858	0.01625	0.0207308	3	3	104475204	+	828	ENSBTAG00000053979	ENSBTAT00000085156	sense	genic	0	containing	exonic
ENSBTAT00000085208	ENSBTAG00000052996	NA	NA	NA	NA	NA	0.002832	0.0019	0.00369231	2	X	4534291	+	1047	ENSBTAG00000052996	ENSBTAT00000085208	sense	genic	0	containing	exonic
ENSBTAT00000085218	MSTRG.22235	NA	NA	NA	NA	NA	0.004296	0.00633333	0.00241538	2	9	52957058	-	2460	ENSBTAG00000049129	ENSBTAT00000085218	sense	genic	0	containing	exonic
ENSBTAT00000085253	ENSBTAG00000054877	NA	NA	NA	NA	NA	0.001112	0.001125	0.0011	2	11	105632433	+	1362	ENSBTAG00000054877	ENSBTAT00000085253	sense	genic	0	containing	exonic
ENSBTAT00000085281	MSTRG.4025	ENSBTAG00000054495	NA	0.405251	0.0724817	0.361048	0.132012	0.151783	0.113762	2	13	57548558	+	1823	ENSBTAG00000054495	ENSBTAT00000070184	sense	genic	0	nested	exonic
ENSBTAT00000085298	ENSBTAG00000052367	NA	NA	NA	NA	NA	0.012868	0.00779167	0.0175538	3	26	37999932	+	274	ENSBTAG00000052367	ENSBTAT00000085298	sense	genic	0	containing	exonic
ENSBTAT00000085301	ENSBTAG00000051829	NA	NA	NA	NA	NA	0.0026	0.0038	0.00149231	2	7	107778263	+	1005	ENSBTAG00000051829	ENSBTAT00000085301	sense	genic	0	containing	exonic
ENSBTAT00000085336	MSTRG.12412	NA	NA	NA	NA	NA	0.00272	0.00140833	0.00393077	3	23	15817994	-	1518	ENSBTAG00000054479	ENSBTAT00000085336	sense	genic	0	containing	exonic
ENSBTAT00000085355	MSTRG.17542	ENSBTAG00000050548	NA	0.0553182	0.806956	0.942807	0.123164	0.126783	0.119823	3	4	95023570	-	1775	ENSBTAG00000050548	ENSBTAT00000085355	sense	genic	0	containing	exonic
ENSBTAT00000085397	ENSBTAG00000052207	NA	NA	NA	NA	NA	0	0	0	3	4	6210958	+	651	ENSBTAG00000052207	ENSBTAT00000085397	sense	genic	0	containing	exonic
ENSBTAT00000085427	ENSBTAG00000048588	NA	NA	NA	NA	NA	0.040712	0.0396583	0.0416846	4	18	20027143	-	2033	ENSBTAG00000048588	ENSBTAT00000085427	sense	genic	0	containing	exonic
ENSBTAT00000085444	MSTRG.23240	NA	NA	NA	NA	NA	0.025972	0.0354083	0.0172615	3	X	67903652	-	253	ENSBTAG00000054253	ENSBTAT00000085444	sense	genic	0	containing	exonic
ENSBTAT00000085450	ENSBTAG00000048578	NA	NA	NA	NA	NA	0	0	0	3	1	23167949	+	521	ENSBTAG00000048578	ENSBTAT00000085450	sense	genic	0	containing	exonic
ENSBTAT00000085464	ENSBTAG00000050137	NA	NA	NA	NA	NA	0.000132	0	0.000253846	3	3	18507581	+	1236	ENSBTAG00000050137	ENSBTAT00000085464	sense	genic	0	containing	exonic
ENSBTAT00000085491	MSTRG.15861	NA	NA	0.184467	0.0392725	0.275545	1.56912	1.68928	1.45821	2	3	14773121	+	17296	ENSBTAG00000053867	ENSBTAT00000085491	sense	genic	0	containing	exonic
ENSBTAT00000085512	ENSBTAG00000048363	NA	NA	NA	NA	NA	0.00098	0.00204167	0	3	17	31426211	-	893	ENSBTAG00000048363	ENSBTAT00000085512	sense	genic	0	containing	exonic
ENSBTAT00000085588	ENSBTAG00000051244	NA	NA	NA	NA	NA	0.00532	0.00538333	0.00526154	2	11	47115379	+	1486	ENSBTAG00000051244	ENSBTAT00000085588	sense	genic	0	containing	exonic
ENSBTAT00000085594	ENSBTAG00000053383	NA	NA	NA	NA	NA	0.051832	0.0528583	0.0508846	2	22	12615630	+	2267	ENSBTAG00000053383	ENSBTAT00000085594	sense	genic	0	containing	exonic
ENSBTAT00000085606	MSTRG.1452	NA	NA	NA	NA	NA	0.0744	0.080575	0.0687	3	10	30457618	+	2654	ENSBTAG00000050739	ENSBTAT00000085606	sense	genic	0	containing	exonic
ENSBTAT00000085622	MSTRG.23627	ENSBTAG00000049489	NA	-0.191392	0.189963	0.553712	0.449508	0.419983	0.476762	2	X	127831674	+	1208	ENSBTAG00000049489	ENSBTAT00000085622	sense	genic	0	containing	exonic
ENSBTAT00000085631	ENSBTAG00000049908	NA	NA	NA	NA	NA	0.066492	0.0671667	0.0658692	3	28	14565686	+	952	ENSBTAG00000049908	ENSBTAT00000081351	sense	genic	0	containing	exonic
ENSBTAT00000085645	MSTRG.15677	NA	NA	NA	NA	NA	0.009312	0.0114083	0.00737692	3	3	3060134	+	1140	ENSBTAG00000053742	ENSBTAT00000085645	sense	genic	0	containing	exonic
ENSBTAT00000085661	ENSBTAG00000048324	NA	NA	NA	NA	NA	0.025556	0.0224	0.0284692	3	12	2939251	+	775	ENSBTAG00000048324	ENSBTAT00000085661	sense	genic	0	containing	exonic
ENSBTAT00000085677	MSTRG.13858	ENSBTAG00000048776	NA	-0.321326	0.39106	0.72963	0.109352	0.098275	0.119577	2	25	35418970	+	1380	ENSBTAG00000048776	ENSBTAT00000085677	sense	genic	0	containing	exonic
ENSBTAT00000085681	MSTRG.12213	ENSBTAG00000050387	NA	-0.0308402	0.874158	0.963684	0.415792	0.415467	0.416092	2	22	59108487	+	2323	ENSBTAG00000050387	ENSBTAT00000085681	sense	genic	0	containing	exonic
ENSBTAT00000085715	MSTRG.12395	ENSBTAG00000048842	NA	-0.238452	0.458608	0.774988	0.119936	0.110642	0.128515	3	23	14286405	+	1506	ENSBTAG00000048842	ENSBTAT00000084877	sense	genic	0	containing	exonic
ENSBTAT00000085734	MSTRG.8263	NA	NA	0.0479566	0.659229	0.880204	1.03999	1.0673	1.01478	3	18	65702278	+	1746	ENSBTAG00000052922	ENSBTAT00000085734	sense	genic	0	containing	exonic
ENSBTAT00000085739	ENSBTAG00000051735	NA	NA	NA	NA	NA	0.005532	0.00560833	0.00546154	4	26	34450629	-	2321	ENSBTAG00000051735	ENSBTAT00000085739	sense	genic	0	containing	exonic
ENSBTAT00000085755	MSTRG.2400	NA	NA	NA	NA	NA	0.001784	0.00371667	0	2	11	43309958	+	510	ENSBTAG00000050163	ENSBTAT00000085755	sense	genic	0	containing	exonic
ENSBTAT00000085800	ENSBTAG00000052941	NA	NA	NA	NA	NA	0	0	0	2	10	34194106	-	1551	ENSBTAG00000052941	ENSBTAT00000085800	sense	genic	0	containing	exonic
ENSBTAT00000085841	MSTRG.4367	NA	NA	NA	NA	NA	0.003288	0.00108333	0.00532308	3	13	81623006	+	1745	ENSBTAG00000052392	ENSBTAT00000072164	sense	genic	0	containing	exonic
ENSBTAT00000085845	ENSBTAG00000054227	NA	NA	NA	NA	NA	0.0162	0.0168583	0.0155923	3	9	36560776	+	1166	ENSBTAG00000054227	ENSBTAT00000085845	sense	genic	0	containing	exonic
ENSBTAT00000085862	ENSBTAG00000052364	NA	NA	NA	NA	NA	0.028536	0.030225	0.0269769	2	3	76986509	-	1192	ENSBTAG00000052364	ENSBTAT00000085862	sense	genic	0	containing	exonic
ENSBTAT00000085895	ENSBTAG00000054366	NA	NA	NA	NA	NA	0	0	0	3	27	7246447	+	1017	ENSBTAG00000054366	ENSBTAT00000085895	sense	genic	0	containing	exonic
ENSBTAT00000085910	MSTRG.23446	NA	NA	NA	NA	NA	0.001724	0.00100833	0.00238462	3	X	90380619	-	989	ENSBTAG00000053562	ENSBTAT00000085910	sense	genic	0	containing	exonic
ENSBTAT00000085936	ENSBTAG00000052148	NA	NA	NA	NA	NA	0	0	0	3	14	61672701	-	754	ENSBTAG00000052148	ENSBTAT00000085936	sense	genic	0	containing	exonic
ENSBTAT00000085977	MSTRG.3775	ENSBTAG00000053140	NA	-0.40524	0.24	0.60522	0.198532	0.172242	0.2228	3	13	37847829	-	456	ENSBTAG00000053140	ENSBTAT00000085977	sense	genic	0	containing	exonic
ENSBTAT00000085994	ENSBTAG00000051122	NA	NA	NA	NA	NA	0	0	0	2	16	3195450	+	1241	ENSBTAG00000051122	ENSBTAT00000085994	sense	genic	0	containing	exonic
ENSBTAT00000086032	ENSBTAG00000048544	NA	NA	NA	NA	NA	0.075364	0.078475	0.0724923	4	23	36224039	-	2225	ENSBTAG00000048544	ENSBTAT00000086032	sense	genic	0	containing	exonic
ENSBTAT00000086041	ENSBTAG00000049837	NA	NA	NA	NA	NA	0.01332	0.00895	0.0173538	3	5	25895898	-	865	ENSBTAG00000049837	ENSBTAT00000086041	sense	genic	0	containing	exonic
ENSBTAT00000086047	MSTRG.10857	NA	NA	NA	NA	NA	0.004352	0.00256667	0.006	2	20	58932615	+	1442	ENSBTAG00000049583	ENSBTAT00000086047	sense	genic	0	containing	exonic
ENSBTAT00000086048	ENSBTAG00000050708	NA	NA	NA	NA	NA	0	0	0	3	6	83827949	-	244	ENSBTAG00000050708	ENSBTAT00000086048	sense	genic	0	containing	exonic
ENSBTAT00000086071	ENSBTAG00000054141	NA	NA	NA	NA	NA	0.02708	0.0278833	0.0263385	4	19	57206354	+	2050	ENSBTAG00000054141	ENSBTAT00000078668	sense	genic	0	containing	exonic
ENSBTAT00000086151	MSTRG.3763	ENSBTAG00000055169	NA	0.385881	0.218511	0.58294	0.66708	0.768142	0.573792	4	13	35352919	-	690	ENSBTAG00000055169	ENSBTAT00000086151	sense	genic	0	containing	exonic
ENSBTAT00000086163	MSTRG.22804	ENSBTAG00000052325	NA	0.528545	0.125395	0.464041	0.082736	0.0982833	0.0683846	2	NKLS02002204.1	148375	+	1163	ENSBTAG00000052325	ENSBTAT00000086163	sense	genic	0	containing	exonic
ENSBTAT00000086207	ENSBTAG00000053660	NA	NA	NA	NA	NA	0.00064	0	0.00123077	2	20	55525762	-	1354	ENSBTAG00000053660	ENSBTAT00000086207	sense	genic	0	containing	exonic
ENSBTAT00000086211	MSTRG.18565	NA	NA	NA	NA	NA	0.076988	0.0686833	0.0846538	5	5	84004295	+	1422	ENSBTAG00000053615	ENSBTAT00000086211	sense	genic	0	containing	exonic
ENSBTAT00000086255	MSTRG.9850	NA	NA	NA	NA	NA	0	0	0	3	2	57764006	+	320	ENSBTAG00000052556	ENSBTAT00000086255	sense	genic	0	containing	exonic
ENSBTAT00000086278	MSTRG.23651	NA	NA	-0.0577823	0.702109	0.899897	0.957048	0.947508	0.965854	3	X	130716916	-	6823	ENSBTAG00000051562	ENSBTAT00000086278	sense	genic	0	containing	exonic
ENSBTAT00000086280	ENSBTAG00000052475	NA	NA	NA	NA	NA	0.042444	0.0564083	0.0295538	3	10	2296684	+	1077	ENSBTAG00000052475	ENSBTAT00000086280	sense	genic	0	containing	exonic
ENSBTAT00000086295	ENSBTAG00000048476	NA	NA	NA	NA	NA	0.006464	0.00493333	0.00787692	2	6	20468513	-	1160	ENSBTAG00000048476	ENSBTAT00000086295	sense	genic	0	containing	exonic
ENSBTAT00000086326	MSTRG.11	NA	NA	NA	NA	NA	0.028384	0.037025	0.0204077	2	1	1376211	-	1259	ENSBTAG00000054497	ENSBTAT00000073763	sense	genic	0	nested	exonic
ENSBTAT00000086334	ENSBTAG00000054150	NA	NA	NA	NA	NA	0.014516	0.0145083	0.0145231	3	22	53288522	+	1481	ENSBTAG00000054150	ENSBTAT00000086334	sense	genic	0	containing	exonic
ENSBTAT00000086340	MSTRG.19173	ENSBTAG00000051202	NA	-0.0501599	0.877492	0.964037	0.200032	0.199342	0.200669	2	6	15002105	+	1302	ENSBTAG00000051202	ENSBTAT00000086340	sense	genic	0	containing	exonic
ENSBTAT00000086350	MSTRG.12187	ENSBTAG00000053422	NA	-0.0394598	0.888961	0.966913	0.188012	0.1865	0.189408	3	22	57627793	+	916	ENSBTAG00000053422	ENSBTAT00000079093	sense	genic	0	containing	exonic
ENSBTAT00000086351	MSTRG.3410	ENSBTAG00000049853	NA	-0.317417	0.00579339	0.115064	0.690644	0.619825	0.756015	2	12	55347984	+	1456	ENSBTAG00000049853	ENSBTAT00000086351	sense	genic	0	containing	exonic
ENSBTAT00000086355	MSTRG.3003	ENSBTAG00000053674	NA	0.61187	0.0383028	0.273648	0.250924	0.308642	0.197646	2	11	104101032	+	1986	ENSBTAG00000053674	ENSBTAT00000086355	sense	genic	0	containing	exonic
ENSBTAT00000086390	MSTRG.15299	NA	NA	0.0435018	0.405949	0.74023	4.10038	4.2042	4.00455	3	29	37242100	-	3205	ENSBTAG00000054996	ENSBTAT00000076705	sense	genic	0	containing	exonic
ENSBTAT00000086422	ENSBTAG00000049137	ENSBTAG00000049137	NA	-0.336404	0.106663	0.429528	0.24124	0.215025	0.265438	2	26	51822724	+	1628	ENSBTAG00000049137	ENSBTAT00000086422	sense	genic	0	containing	exonic
ENSBTAT00000086423	ENSBTAG00000053530	ENSBTAG00000053530	NA	-0.307958	0.253956	0.618832	0.354652	0.31875	0.387792	3	28	42219353	-	1095	ENSBTAG00000053530	ENSBTAT00000086423	sense	genic	0	containing	exonic
ENSBTAT00000086430	ENSBTAG00000051954	NA	NA	NA	NA	NA	0.008744	0.00400833	0.0131154	3	20	22561143	+	524	ENSBTAG00000051954	ENSBTAT00000086430	sense	genic	0	containing	exonic
ENSBTAT00000086440	MSTRG.5388	NA	NA	NA	NA	NA	0.085864	0.093675	0.0786538	2	15	55625742	+	1642	ENSBTAG00000050371	ENSBTAT00000086440	sense	genic	0	containing	exonic
ENSBTAT00000086446	MSTRG.15437	ENSBTAG00000051191	NA	0.157627	0.352716	0.702901	81.7745	87.2455	76.7244	4	29	43612214	+	1415	ENSBTAG00000051191	ENSBTAT00000086446	sense	genic	0	containing	exonic
ENSBTAT00000086473	MSTRG.3144	NA	NA	NA	NA	NA	0	0	0	3	12	14018691	+	1212	ENSBTAG00000048435	ENSBTAT00000086473	sense	genic	0	containing	exonic
ENSBTAT00000086499	MSTRG.10974	ENSBTAG00000048764	NA	0.230809	0.186711	0.549226	0.25812	0.281433	0.2366	2	21	2221441	+	2076	ENSBTAG00000048764	ENSBTAT00000086499	sense	genic	0	containing	exonic
ENSBTAT00000086533	ENSBTAG00000055256	NA	NA	NA	NA	NA	0	0	0	3	27	42152056	-	629	ENSBTAG00000055256	ENSBTAT00000086533	sense	genic	0	containing	exonic
ENSBTAT00000086536	ENSBTAG00000055219	NA	NA	NA	NA	NA	0.015956	0.021175	0.0111385	2	11	89883798	-	1257	ENSBTAG00000055219	ENSBTAT00000086536	sense	genic	0	containing	exonic
ENSBTAT00000086568	MSTRG.21329	ENSBTAG00000054032	NA	0.407025	0.246692	0.612167	0.125008	0.143542	0.1079	3	8	29809239	-	685	ENSBTAG00000054032	ENSBTAT00000086568	sense	genic	0	containing	exonic
ENSBTAT00000086571	ENSBTAG00000052077	NA	NA	NA	NA	NA	0	0	0	3	28	1827235	+	218	ENSBTAG00000052077	ENSBTAT00000086571	sense	genic	0	containing	exonic
ENSBTAT00000086582	ENSBTAG00000052302	NA	NA	NA	NA	NA	0.018172	0.0141083	0.0219231	3	28	27102927	+	1417	ENSBTAG00000052302	ENSBTAT00000086582	sense	genic	0	containing	exonic
ENSBTAT00000086586	ENSBTAG00000053494	NA	NA	NA	NA	NA	0.000644	0.00134167	0	4	6	102435182	-	1333	ENSBTAG00000053494	ENSBTAT00000086586	sense	genic	0	containing	exonic
ENSBTAT00000086590	MSTRG.22859	NA	NA	NA	NA	NA	0.00854	0.00654167	0.0103846	2	X	412576	-	1198	ENSBTAG00000054028	ENSBTAT00000086590	sense	genic	0	containing	exonic
ENSBTAT00000086619	ENSBTAG00000052398	NA	NA	NA	NA	NA	0.024968	0.0255417	0.0244385	3	17	17462679	-	613	ENSBTAG00000052398	ENSBTAT00000086619	sense	genic	0	containing	exonic
ENSBTAT00000086646	MSTRG.7300	NA	NA	NA	NA	NA	0.000672	0.00085	0.000507692	3	18	23189389	-	2610	ENSBTAG00000054639	ENSBTAT00000079558	sense	genic	0	containing	exonic
ENSBTAT00000086660	MSTRG.19233	NA	NA	NA	NA	NA	0.021776	0.021275	0.0222385	3	6	23435894	-	595	ENSBTAG00000050777	ENSBTAT00000067022	sense	genic	0	containing	exonic
ENSBTAT00000086677	MSTRG.6474	ENSBTAG00000049218	NA	0.376556	0.384277	0.725604	0.355132	0.406767	0.307469	4	17	14933986	+	4065	ENSBTAG00000049218	ENSBTAT00000086677	sense	genic	0	containing	exonic
ENSBTAT00000086690	MSTRG.11003	NA	NA	NA	NA	NA	0.002468	0.00313333	0.00185385	2	21	10600964	-	1783	ENSBTAG00000048512	ENSBTAT00000086690	sense	genic	0	containing	exonic
ENSBTAT00000086717	MSTRG.20933	ENSBTAG00000052642	NA	-0.421113	0.126696	0.465872	0.200596	0.1724	0.226623	2	7	62970551	-	1231	ENSBTAG00000052642	ENSBTAT00000086717	sense	genic	0	containing	exonic
ENSBTAT00000086727	ENSBTAG00000053579	NA	NA	NA	NA	NA	0.026424	0.0251	0.0276462	3	23	51760848	+	2030	ENSBTAG00000053579	ENSBTAT00000086727	sense	genic	0	containing	exonic
ENSBTAT00000086747	ENSBTAG00000048392	NA	NA	NA	NA	NA	0.012704	0.0159583	0.0097	2	1	114490631	-	1092	ENSBTAG00000048392	ENSBTAT00000086747	sense	genic	0	containing	exonic
ENSBTAT00000086752	ENSBTAG00000051365	NA	NA	NA	NA	NA	0.020908	0.0150083	0.0263538	3	5	57517950	+	377	ENSBTAG00000051365	ENSBTAT00000086752	sense	genic	0	containing	exonic
ENSBTAT00000086759	MSTRG.16601	NA	NA	NA	NA	NA	0.0404	0.033825	0.0464692	3	3	93406962	+	370	ENSBTAG00000052303	ENSBTAT00000086759	sense	genic	0	containing	exonic
ENSBTAT00000086769	ENSBTAG00000050048	ENSBTAG00000050048	NA	-0.761393	0.0181422	0.192867	0.127256	0.094525	0.157469	2	21	33915674	+	1595	ENSBTAG00000050048	ENSBTAT00000086769	sense	genic	0	containing	exonic
ENSBTAT00000086802	ENSBTAG00000051605	NA	NA	NA	NA	NA	0	0	0	3	11	86655496	+	384	ENSBTAG00000051605	ENSBTAT00000086802	sense	genic	0	containing	exonic
ENSBTAT00000086808	ENSBTAG00000052757	NA	NA	NA	NA	NA	0.02394	0.025875	0.0221538	2	12	85283603	+	1173	ENSBTAG00000052757	ENSBTAT00000086808	sense	genic	0	containing	exonic
ENSBTAT00000086814	ENSBTAG00000052797	ENSBTAG00000052797	NA	-0.454114	0.112064	0.439039	0.107384	0.0908917	0.122608	7	28	42127568	-	6225	ENSBTAG00000052797	ENSBTAT00000086814	sense	genic	0	containing	exonic
ENSBTAT00000086828	ENSBTAG00000053434	NA	NA	NA	NA	NA	0.030008	0.0330417	0.0272077	2	X	93104060	+	1433	ENSBTAG00000053434	ENSBTAT00000086828	sense	genic	0	containing	exonic
ENSBTAT00000086831	MSTRG.23278	NA	NA	0.0166171	0.831879	0.949779	1.2706	1.28927	1.25336	2	X	75818036	+	3647	ENSBTAG00000052760	ENSBTAT00000086831	sense	genic	0	containing	exonic
ENSBTAT00000086835	MSTRG.13806	NA	NA	0.175964	0.238573	0.604446	0.187592	0.200883	0.175323	2	25	33130456	-	6563	ENSBTAG00000052143	ENSBTAT00000086835	sense	genic	0	containing	exonic
ENSBTAT00000086847	ENSBTAG00000049289	NA	NA	NA	NA	NA	0.000832	0.00173333	0	5	8	59950294	+	2074	ENSBTAG00000049289	ENSBTAT00000066631	sense	genic	0	containing	exonic
ENSBTAT00000086852	MSTRG.6799	NA	NA	NA	NA	NA	0.019864	0.0188	0.0208462	2	17	62335359	-	1168	ENSBTAG00000053705	ENSBTAT00000086852	sense	genic	0	containing	exonic
ENSBTAT00000086905	ENSBTAG00000053409	ENSBTAG00000053409	NA	0.11689	0.673332	0.886119	0.133392	0.1409	0.126462	2	10	75886539	+	1074	ENSBTAG00000053409	ENSBTAT00000086905	sense	genic	0	containing	exonic
ENSBTAT00000086914	MSTRG.3264	NA	NA	NA	NA	NA	0.008764	0.013625	0.00427692	3	12	26441669	+	1887	ENSBTAG00000053773	ENSBTAT00000086914	sense	genic	0	containing	exonic
ENSBTAT00000086922	MSTRG.21103	NA	NA	NA	NA	NA	0.07196	0.0655333	0.0778923	3	7	95791030	+	1082	ENSBTAG00000049969	ENSBTAT00000086922	sense	genic	0	containing	exonic
ENSBTAT00000087013	MSTRG.14716	NA	NA	NA	NA	NA	0.0107	0.012375	0.00915385	2	27	36809044	+	1023	ENSBTAG00000053764	ENSBTAT00000087013	sense	genic	0	containing	exonic
ENSBTAT00000087055	ENSBTAG00000049852	NA	NA	NA	NA	NA	0.005244	0.00708333	0.00354615	2	9	49904082	-	1958	ENSBTAG00000049852	ENSBTAT00000087055	sense	genic	0	containing	exonic
ENSBTAT00000087074	MSTRG.6537	ENSBTAG00000055005	NA	-0.237448	0.564172	0.830895	0.528044	0.484817	0.567946	4	17	32530928	+	231	ENSBTAG00000055005	ENSBTAT00000087074	sense	genic	0	containing	exonic
ENSBTAT00000087118	ENSBTAG00000048805	NA	NA	NA	NA	NA	0.008368	0.007875	0.00882308	4	15	56020063	-	1521	ENSBTAG00000048805	ENSBTAT00000087118	sense	genic	0	containing	exonic
ENSBTAT00000087124	MSTRG.11757	NA	NA	NA	NA	NA	0.082776	0.0667583	0.0975615	2	22	14700052	+	2281	ENSBTAG00000048844	ENSBTAT00000087124	sense	genic	0	containing	exonic
ENSBTAT00000087125	MSTRG.11281	NA	NA	NA	NA	NA	0	0	0	3	21	44652884	+	3624	ENSBTAG00000051703	ENSBTAT00000087125	sense	genic	0	containing	exonic
ENSBTAT00000087126	MSTRG.11849	ENSBTAG00000052330	NA	0.0824391	0.573933	0.835405	0.227676	0.2356	0.220362	3	22	30112475	+	5611	ENSBTAG00000052330	ENSBTAT00000087126	sense	genic	0	containing	exonic
ENSBTAT00000087141	ENSBTAG00000053994	NA	NA	NA	NA	NA	0	0	0	4	18	39648305	+	828	ENSBTAG00000053994	ENSBTAT00000087141	sense	genic	0	containing	exonic
ENSBTAT00000087148	ENSBTAG00000052017	NA	NA	NA	NA	NA	0.035412	0.0273083	0.0428923	2	23	49971491	+	1470	ENSBTAG00000052017	ENSBTAT00000087148	sense	genic	0	containing	exonic
ENSBTAT00000087159	ENSBTAG00000048527	NA	NA	NA	NA	NA	0.036716	0.0291917	0.0436615	2	X	130603783	+	1309	ENSBTAG00000048527	ENSBTAT00000087159	sense	genic	0	containing	exonic
ENSBTAT00000087175	ENSBTAG00000050519	NA	NA	NA	NA	NA	0.055736	0.0686917	0.0437769	3	13	38130438	-	329	ENSBTAG00000050519	ENSBTAT00000087175	sense	genic	0	containing	exonic
ENSBTAT00000087177	MSTRG.5661	NA	NA	0.0813963	0.0395615	0.276093	9.65026	10.0198	9.30912	3	16	1581030	+	13557	ENSBTAG00000050748	ENSBTAT00000087177	sense	genic	0	containing	exonic
ENSBTAT00000087188	MSTRG.14132	ENSBTAG00000052863	NA	-0.307219	0.0614547	0.337058	3.33938	3.00056	3.65214	3	26	15206141	+	352	ENSBTAG00000052863	ENSBTAT00000087188	sense	genic	0	containing	exonic
ENSBTAT00000087195	MSTRG.14291	NA	NA	NA	NA	NA	0	0	0	5	26	26879487	-	840	ENSBTAG00000055185	ENSBTAT00000087195	sense	genic	0	containing	exonic
ENSBTAT00000087210	ENSBTAG00000050640	NA	NA	NA	NA	NA	0.00196	0.00266667	0.00130769	2	29	36931893	+	1260	ENSBTAG00000050640	ENSBTAT00000087210	sense	genic	0	containing	exonic
ENSBTAT00000087243	ENSBTAG00000050944	NA	NA	NA	NA	NA	0.034208	0.04475	0.0244769	7	18	62363963	+	1924	ENSBTAG00000050944	ENSBTAT00000087243	sense	genic	0	containing	exonic
ENSBTAT00000087264	ENSBTAG00000049632	ENSBTAG00000049632	NA	0.0862775	0.675786	0.88722	0.137008	0.142292	0.132131	2	NKLS02002204.1	54070	-	2271	ENSBTAG00000049632	ENSBTAT00000087264	sense	genic	0	containing	exonic
ENSBTAT00000087268	ENSBTAG00000048783	NA	NA	NA	NA	NA	0.01038	0.0116583	0.0092	2	9	41430999	-	1628	ENSBTAG00000048783	ENSBTAT00000087268	sense	genic	0	containing	exonic
ENSBTAT00000087290	ENSBTAG00000049279	NA	NA	NA	NA	NA	0	0	0	2	20	22451775	-	1311	ENSBTAG00000049279	ENSBTAT00000087290	sense	genic	0	containing	exonic
ENSBTAT00000087311	ENSBTAG00000049605	NA	NA	NA	NA	NA	0.000736	0	0.00141538	3	5	108881354	+	1274	ENSBTAG00000049605	ENSBTAT00000087311	sense	genic	0	containing	exonic
ENSBTAT00000087320	MSTRG.10693	NA	NA	0.00217754	0.96826	0.989538	39.7769	40.1789	39.4058	2	20	23104056	+	8636	ENSBTAG00000051655	ENSBTAT00000087320	sense	genic	0	containing	exonic
ENSBTAT00000087335	ENSBTAG00000051705	NA	NA	NA	NA	NA	0.005936	0.00438333	0.00736923	3	5	113347881	-	411	ENSBTAG00000051705	ENSBTAT00000073073	sense	genic	0	containing	exonic
ENSBTAT00000087336	ENSBTAG00000049332	NA	NA	NA	NA	NA	0.07258	0.0830333	0.0629308	2	21	59189365	-	1528	ENSBTAG00000049332	ENSBTAT00000087336	sense	genic	0	containing	exonic
ENSBTAT00000087373	ENSBTAG00000052758	NA	NA	NA	NA	NA	0.013012	0.0134417	0.0126154	3	13	38842695	-	1472	ENSBTAG00000052758	ENSBTAT00000087373	sense	genic	0	containing	exonic
ENSBTAT00000087377	ENSBTAG00000049439	NA	NA	NA	NA	NA	0.001028	0	0.00197692	3	21	24704949	-	845	ENSBTAG00000049439	ENSBTAT00000087377	sense	genic	0	containing	exonic
ENSBTAT00000087409	ENSBTAG00000053541	NA	NA	NA	NA	NA	0	0	0	3	1	71842568	+	694	ENSBTAG00000053541	ENSBTAT00000087409	sense	genic	0	containing	exonic
ENSBTAT00000087438	MSTRG.16735	NA	NA	NA	NA	NA	0.006268	0.0130583	0	3	3	103291353	+	305	ENSBTAG00000054737	ENSBTAT00000087438	sense	genic	0	containing	exonic
ENSBTAT00000087440	ENSBTAG00000049296	NA	NA	NA	NA	NA	0.122716	0.119492	0.125692	4	3	104109103	+	929	ENSBTAG00000049296	ENSBTAT00000083995	sense	genic	0	containing	exonic
ENSBTAT00000087467	ENSBTAG00000053180	ENSBTAG00000053180	NA	0.0705471	0.812728	0.943406	0.141436	0.146	0.137223	3	12	51811339	+	1208	ENSBTAG00000053180	ENSBTAT00000087467	sense	genic	0	containing	exonic
ENSBTAT00000087495	MSTRG.524	NA	NA	NA	NA	NA	0.0015	0.003125	0	2	1	85299579	-	3290	ENSBTAG00000052565	ENSBTAT00000087495	sense	genic	0	containing	exonic
ENSBTAT00000087504	ENSBTAG00000052063	NA	NA	NA	NA	NA	0.003492	0.00475	0.00233077	3	11	75943590	+	849	ENSBTAG00000052063	ENSBTAT00000087504	sense	genic	0	containing	exonic
MSTRG.10028.1	MSTRG.10028	NA	NA	1.64006	0.0482653	0.301555	0.228176	0.354758	0.111331	3	2	95638702	+	412	NA	NA	NA	NA	NA	NA	NA
MSTRG.10034.1	MSTRG.10034	NA	NA	-0.46024	0.000680674	0.0414688	3.03035	2.56638	3.45862	6	2	94490157	-	1405	ENSBTAG00000021979	ENSBTAT00000078391	antisense	genic	0	overlapping	exonic
MSTRG.10045.1	MSTRG.10045	NA	NA	0.0308074	0.87207	0.963418	1.17342	1.1999	1.14897	10	2	96510421	+	2308	ENSBTAG00000020527	ENSBTAT00000027348	antisense	genic	0	nested	exonic
MSTRG.10056.1	MSTRG.10056	NA	NA	NA	NA	NA	0.001312	0	0.00252308	7	2	98099823	+	1605	ENSBTAG00000009707	ENSBTAT00000054271	antisense	genic	0	containing	exonic
MSTRG.10061.1	MSTRG.10061	NA	NA	-0.457537	0.000182115	0.0209802	17.4565	14.7966	19.9118	39	2	98315116	-	5977	ENSBTAG00000016662	ENSBTAT00000022158	antisense	genic	0	containing	exonic
MSTRG.10068.1	MSTRG.10068	NA	NA	NA	NA	NA	0	0	0	2	2	100297079	-	9410	ENSBTAG00000043939	ENSBTAT00000060931	antisense	intergenic	71361	convergent	downstream
MSTRG.10070.5	MSTRG.10070	NA	NA	NA	NA	NA	0.018912	0.0194917	0.0183769	3	2	100440797	-	125388	NA	NA	NA	NA	NA	NA	NA
MSTRG.10074.1	MSTRG.10074	NA	NA	0.0419458	0.96745	0.989416	0.564716	0.581992	0.548769	2	2	101388169	-	224	ENSBTAG00000018549	ENSBTAT00000024688	antisense	genic	0	overlapping	intronic
MSTRG.10079.1	MSTRG.10079	NA	NA	NA	NA	NA	0.276044	0.199117	0.347054	2	2	102795155	+	284	ENSBTAG00000033690	ENSBTAT00000047858	antisense	genic	0	nested	intronic
MSTRG.10081.1	MSTRG.10081	NA	NA	-0.141603	0.257457	0.622436	7.13253	6.84514	7.39782	44	2	103361563	+	7838	ENSBTAG00000008300	ENSBTAT00000010925	antisense	genic	0	overlapping	exonic
MSTRG.10085.1	MSTRG.10085	NA	NA	0.525192	0.0292844	0.24359	0.67884	0.811717	0.556185	2	2	103514190	-	3267	ENSBTAG00000008300	ENSBTAT00000010926	sense	intergenic	82718	same_strand	upstream
MSTRG.10090.1	MSTRG.10090	NA	NA	-0.444968	0.00132478	0.0591152	3.2698	2.78793	3.7146	8	2	104068127	+	1364	ENSBTAG00000006821	ENSBTAT00000008962	antisense	genic	0	containing	exonic
MSTRG.10095.1	MSTRG.10095	NA	NA	-0.248791	0.0405068	0.278754	8.44378	7.77787	9.05848	4	2	104487344	-	733	ENSBTAG00000051254	ENSBTAT00000071825	antisense	genic	0	overlapping	exonic
MSTRG.10097.1	MSTRG.10097	NA	NA	-1.13455	0.000620353	0.0398954	1.58051	0.9883	2.12716	4	2	104620062	-	1221	ENSBTAG00000005596	ENSBTAT00000007349	antisense	genic	0	nested	exonic
MSTRG.10105.1	MSTRG.10105	NA	NA	-0.281684	0.0576098	0.326224	1.5303	1.39493	1.65525	11	2	106256751	-	1500	ENSBTAG00000010386	ENSBTAT00000070600	antisense	genic	0	overlapping	exonic
MSTRG.10113.1	MSTRG.10113	NA	NA	-1.73509	0.000300644	0.026688	2.06506	0.938408	3.10504	3	2	106379395	-	3392	ENSBTAG00000003944	ENSBTAT00000005147	antisense	genic	0	overlapping	exonic
MSTRG.10126.1	MSTRG.10126	NA	NA	-0.521182	0.00063829	0.0398954	2.0443	1.68851	2.37272	9	2	106739973	-	1816	ENSBTAG00000013489	ENSBTAT00000017935	antisense	genic	0	nested	exonic
MSTRG.10146.1	MSTRG.10146	NA	NA	NA	NA	NA	0.063568	0.06825	0.0592462	9	2	107351806	-	2990	ENSBTAG00000005353	ENSBTAT00000007041	antisense	genic	0	overlapping	exonic
MSTRG.10158.140	MSTRG.10158	NA	NA	NA	NA	NA	0.011968	0.00865	0.0150308	334	2	18061224	-	121110	ENSBTAG00000053974	ENSBTAT00000078119	antisense	genic	0	containing	exonic
MSTRG.1016.1	MSTRG.1016	NA	NA	0.32519	0.0488498	0.303099	25.5295	28.7427	22.5634	4	10	1814412	-	897	ENSBTAG00000014750	ENSBTAT00000082803	antisense	genic	0	overlapping	exonic
MSTRG.10181.2	MSTRG.10181	NA	NA	NA	NA	NA	0.001944	0.00248333	0.00144615	2	2	113470098	+	25634	ENSBTAG00000019152	ENSBTAT00000025490	sense	intergenic	54457	same_strand	upstream
MSTRG.10186.1	MSTRG.10186	NA	NA	-0.229159	0.0518266	0.312349	1.60215	1.48749	1.70798	2	2	114685358	-	503	NA	NA	NA	NA	NA	NA	NA
MSTRG.10188.1	MSTRG.10188	NA	NA	0.0480845	0.7758	0.929652	0.404348	0.414225	0.395231	2	2	114972088	-	12906	ENSBTAG00000021308	ENSBTAT00000028392	sense	intergenic	3492	same_strand	downstream
MSTRG.102.12	MSTRG.102	NA	NA	-0.219503	0.0315486	0.253222	53.8962	50.264	57.2489	3	1	23043362	+	891	ENSBTAG00000038422	ENSBTAT00000053129	sense	genic	0	containing	exonic
MSTRG.10233.1	MSTRG.10233	NA	NA	-0.190367	0.106217	0.428611	1.30766	1.23374	1.37588	14	2	119227073	+	2642	ENSBTAG00000016174	ENSBTAT00000021529	antisense	genic	0	nested	exonic
MSTRG.10240.1	MSTRG.10240	NA	NA	-0.246131	0.0128585	0.164592	7.11396	6.56353	7.62205	6	2	119411561	-	1452	ENSBTAG00000002549	ENSBTAT00000003305	antisense	genic	0	containing	exonic
MSTRG.10243.1	MSTRG.10243	NA	NA	-0.100981	0.447941	0.768431	3.0074	2.92533	3.08315	2	2	119472298	+	274	ENSBTAG00000019480	ENSBTAT00000025947	antisense	genic	0	nested	intronic
MSTRG.10252.2	MSTRG.10252	NA	NA	0.151213	0.547344	0.822188	2.31386	2.45649	2.18219	3	2	120430484	+	904	ENSBTAG00000012629	ENSBTAT00000016763	antisense	genic	0	nested	exonic
MSTRG.10254.2	MSTRG.10254	NA	NA	-0.0148309	0.909043	0.973509	2.55723	2.57147	2.54408	4	2	120556260	+	4675	ENSBTAG00000050972	ENSBTAT00000079391	sense	genic	0	containing	exonic
MSTRG.10257.1	MSTRG.10257	NA	NA	-0.31096	0.107403	0.430444	1.72024	1.54603	1.88105	7	2	120653541	-	1960	ENSBTAG00000017605	ENSBTAT00000023406	antisense	genic	0	overlapping	exonic
MSTRG.10275.1	MSTRG.10275	NA	NA	-0.25669	0.138676	0.484953	0.662084	0.607433	0.712531	5	2	121225742	+	839	ENSBTAG00000012698	ENSBTAT00000085007	antisense	genic	0	nested	exonic
MSTRG.10287.2	MSTRG.10287	NA	NA	-0.843748	0.0946418	0.408361	84.3885	61.2615	105.736	2	2	121574942	+	1403	ENSBTAG00000051364	ENSBTAT00000081135	antisense	genic	0	overlapping	exonic
MSTRG.10289.2	MSTRG.10289	NA	NA	-0.249235	0.000534659	0.0369565	2.43459	2.24188	2.61247	6	2	121791328	-	4149	ENSBTAG00000039121	ENSBTAT00000054758	antisense	genic	0	containing	exonic
MSTRG.10297.1	MSTRG.10297	NA	NA	-0.502984	0.0141882	0.171432	0.423088	0.352583	0.488169	2	2	122283666	-	1151	ENSBTAG00000016819	ENSBTAT00000022375	antisense	genic	0	overlapping	intronic
MSTRG.10308.1	MSTRG.10308	NA	NA	-0.192479	0.291455	0.65417	0.376788	0.35525	0.396669	8	2	122806786	-	2843	ENSBTAG00000005477	ENSBTAT00000007204	antisense	genic	0	containing	exonic
MSTRG.10313.1	MSTRG.10313	NA	NA	-0.123529	0.498097	0.793926	0.573552	0.556283	0.589492	5	2	124391132	-	1137	ENSBTAG00000013309	ENSBTAT00000067183	antisense	genic	0	nested	exonic
MSTRG.10327.1	MSTRG.10327	NA	NA	0.0501799	0.578447	0.838188	4.73619	4.86333	4.61883	4	2	124914345	-	1333	ENSBTAG00000050344	ENSBTAT00000075506	sense	genic	0	containing	intronic
MSTRG.10328.3	MSTRG.10328	NA	NA	-0.0410905	0.83997	0.95255	121.705	121.121	122.245	2	2	124915536	-	666	ENSBTAG00000050344	ENSBTAT00000075506	sense	genic	0	containing	exonic
MSTRG.10329.1	MSTRG.10329	NA	NA	-0.306104	0.224303	0.589484	2.65264	2.38793	2.89698	2	2	124916438	+	259	ENSBTAG00000051053	ENSBTAT00000059667	antisense	genic	0	containing	exonic
MSTRG.10337.1	MSTRG.10337	NA	NA	-0.430542	0.00343809	0.0904474	1.21248	1.04286	1.36906	3	2	125145437	+	722	ENSBTAG00000006342	ENSBTAT00000008319	antisense	genic	0	overlapping	exonic
MSTRG.10351.1	MSTRG.10351	NA	NA	-0.154552	0.618014	0.85753	1.4111	1.34603	1.47116	5	2	125662191	-	637	ENSBTAG00000007554	ENSBTAT00000009939	antisense	genic	0	overlapping	exonic
MSTRG.10366.1	MSTRG.10366	NA	NA	NA	NA	NA	0.070856	0.0843667	0.0583846	2	2	126223903	-	883	ENSBTAG00000054719	ENSBTAT00000075038	sense	intergenic	55	same_strand	downstream
MSTRG.10380.4	MSTRG.10380	NA	NA	-0.0925317	0.501394	0.795862	0.682632	0.665275	0.698654	3	2	126612041	+	6740	ENSBTAG00000014447	ENSBTAT00000037922	antisense	genic	0	overlapping	intronic
MSTRG.10381.1	MSTRG.10381	NA	NA	0.0749712	0.315816	0.67405	14.0435	14.5666	13.5607	8	2	126652824	-	6394	ENSBTAG00000003235	ENSBTAT00000010328	sense	intergenic	1422	same_strand	downstream
MSTRG.10382.1	MSTRG.10382	NA	NA	-0.155244	0.0715868	0.360008	1.7225	1.64405	1.79492	7	2	126660897	+	1581	ENSBTAG00000003235	ENSBTAT00000010328	antisense	intergenic	1384	convergent	downstream
MSTRG.1039.1	MSTRG.1039	NA	NA	-0.123302	0.399051	0.73574	2.68167	2.5933	2.76325	3	10	4461654	+	1236	ENSBTAG00000035030	ENSBTAT00000049503	antisense	genic	0	overlapping	exonic
MSTRG.10398.1	MSTRG.10398	NA	NA	NA	NA	NA	0.04598	0.0458333	0.0461154	5	2	127178305	-	968	ENSBTAG00000013761	ENSBTAT00000079833	antisense	genic	0	nested	exonic
MSTRG.104.1	MSTRG.104	NA	NA	0.391641	0.0477154	0.29962	0.265104	0.303808	0.229377	2	1	22150814	+	4198	ENSBTAG00000052575	ENSBTAT00000072612	sense	genic	0	nested	intronic
MSTRG.10410.1	MSTRG.10410	NA	NA	-0.374362	0.0264288	0.231413	0.890032	0.778292	0.993177	7	2	127662307	+	652	ENSBTAG00000001296	ENSBTAT00000001706	antisense	genic	0	overlapping	exonic
MSTRG.1042.1	MSTRG.1042	NA	NA	-0.413223	0.000208009	0.0224783	4.96409	4.28444	5.59145	5	10	4659614	+	2241	ENSBTAG00000017442	ENSBTAT00000023186	antisense	genic	0	containing	exonic
MSTRG.10423.1	MSTRG.10423	NA	NA	0.0572142	0.826914	0.948182	1.2487	1.2867	1.21363	2	2	128736194	-	4093	ENSBTAG00000001101	ENSBTAT00000001456	antisense	genic	0	nested	exonic
MSTRG.10433.1	MSTRG.10433	NA	NA	-0.327263	0.0407883	0.279198	0.756084	0.677558	0.828569	9	2	129091569	-	1760	ENSBTAG00000021832	ENSBTAT00000029103	antisense	genic	0	nested	exonic
MSTRG.10439.1	MSTRG.10439	NA	NA	-0.286772	0.129552	0.471698	3.5943	3.26972	3.89391	7	2	129192287	+	678	ENSBTAG00000020905	ENSBTAT00000072489	antisense	genic	0	overlapping	exonic
MSTRG.10446.1	MSTRG.10446	NA	NA	0.0554902	0.740168	0.91734	2.53461	2.60472	2.4699	3	2	129547617	-	1412	ENSBTAG00000040329	ENSBTAT00000054307	antisense	intergenic	7750	divergent	upstream
MSTRG.10450.1	MSTRG.10450	NA	NA	NA	NA	NA	0	0	0	2	2	130133018	+	840	ENSBTAG00000007153	ENSBTAT00000040146	antisense	genic	0	containing	intronic
MSTRG.10452.1	MSTRG.10452	NA	NA	-0.419657	0.0198319	0.201939	2.33959	2.01872	2.63578	3	2	130166369	+	1322	ENSBTAG00000011196	ENSBTAT00000014871	antisense	genic	0	overlapping	exonic
MSTRG.10455.1	MSTRG.10455	NA	NA	-0.257327	0.141116	0.488117	3.33776	3.07004	3.58488	3	2	130189863	+	990	ENSBTAG00000007153	ENSBTAT00000009415	antisense	genic	0	nested	exonic
MSTRG.10461.1	MSTRG.10461	NA	NA	-0.208879	0.0661342	0.347965	1.32885	1.2439	1.40726	6	2	130733560	+	2301	ENSBTAG00000001700	ENSBTAT00000072639	antisense	genic	0	overlapping	exonic
MSTRG.10463.1	MSTRG.10463	NA	NA	0.0985845	0.375141	0.719037	2.59684	2.71299	2.48962	2	2	130802039	+	1022	ENSBTAG00000040602	ENSBTAT00000056243	antisense	genic	0	overlapping	exonic
MSTRG.10470.1	MSTRG.10470	NA	NA	-0.262141	0.0516768	0.311844	1.13634	1.03773	1.22736	3	2	131319092	-	3716	ENSBTAG00000002977	ENSBTAT00000076810	antisense	intergenic	257	divergent	upstream
MSTRG.10487.2	MSTRG.10487	NA	NA	NA	NA	NA	0.000832	0.00173333	0	5	2	132685904	-	1149	ENSBTAG00000002700	ENSBTAT00000003496	antisense	genic	0	overlapping	exonic
MSTRG.10489.2	MSTRG.10489	NA	NA	NA	NA	NA	0	0	0	6	2	132707815	-	1929	ENSBTAG00000013039	ENSBTAT00000017333	antisense	genic	0	containing	exonic
MSTRG.10503.2	MSTRG.10503	NA	NA	-0.34246	0.308202	0.668106	1.63944	1.45206	1.81242	7	2	133398780	+	1235	ENSBTAG00000026758	ENSBTAT00000073347	antisense	intergenic	1505	divergent	upstream
MSTRG.10517.1	MSTRG.10517	NA	NA	-0.466977	0.000411889	0.0320105	1.80057	1.52275	2.05702	8	2	135549091	-	1038	ENSBTAG00000008314	ENSBTAT00000072816	antisense	genic	0	overlapping	exonic
MSTRG.10528.1	MSTRG.10528	NA	NA	0.00569872	0.984466	0.993884	0.160876	0.162458	0.159415	2	2	135889631	-	1703	ENSBTAG00000005670	ENSBTAT00000007450	antisense	intergenic	236	divergent	upstream
MSTRG.1053.2	MSTRG.1053	NA	NA	0.154018	0.28511	0.649102	4.05812	4.32071	3.81572	3	10	5028668	+	2379	ENSBTAG00000034998	ENSBTAT00000020753	antisense	genic	0	nested	intronic
MSTRG.10552.1	MSTRG.10552	NA	NA	-0.214718	0.173615	0.531942	1.06597	0.9954	1.13111	10	20	3205468	-	955	ENSBTAG00000015316	ENSBTAT00000020363	antisense	genic	0	overlapping	exonic
MSTRG.10554.1	MSTRG.10554	NA	NA	-0.532309	0.000151599	0.0194309	2.18191	1.79786	2.53642	2	20	3735273	+	782	ENSBTAG00000015376	ENSBTAT00000075176	antisense	genic	0	nested	intronic
MSTRG.10560.2	MSTRG.10560	NA	NA	NA	NA	NA	0.000768	0.00156667	3.07692e-05	3	20	4336647	-	3873	ENSBTAG00000001429	ENSBTAT00000001872	antisense	intergenic	63516	divergent	upstream
MSTRG.1057.1	MSTRG.1057	NA	NA	NA	NA	NA	0.00274	0.00570833	0	3	10	5507127	-	1145	ENSBTAG00000052972	ENSBTAT00000072045	sense	intergenic	26188	same_strand	upstream
MSTRG.10575.1	MSTRG.10575	NA	NA	NA	NA	NA	0.002164	0.000833333	0.00339231	3	20	5490442	+	1867	ENSBTAG00000049683	ENSBTAT00000081904	sense	genic	0	containing	exonic
MSTRG.10582.1	MSTRG.10582	NA	NA	NA	NA	NA	0	0	0	2	20	5780774	+	831	ENSBTAG00000000564	ENSBTAT00000000737	sense	genic	0	nested	intronic
MSTRG.106.1	MSTRG.106	NA	NA	NA	NA	NA	0.000664	0.00130833	6.92308e-05	2	1	25507463	+	5003	NA	NA	NA	NA	NA	NA	NA
MSTRG.10629.2	MSTRG.10629	NA	NA	0.718419	0.00668033	0.123045	0.950088	1.20166	0.717869	3	20	11709459	+	4778	ENSBTAG00000034170	ENSBTAT00000064169	sense	intergenic	54572	same_strand	upstream
MSTRG.10631.1	MSTRG.10631	NA	NA	0.264102	0.129608	0.471716	1.21865	1.34492	1.10209	2	20	12259522	+	3830	ENSBTAG00000055154	ENSBTAT00000080485	antisense	intergenic	50438	divergent	upstream
MSTRG.10632.1	MSTRG.10632	NA	NA	NA	NA	NA	0.000576	0.0012	0	2	20	12356818	+	2881	ENSBTAG00000006360	ENSBTAT00000008348	sense	intergenic	53445	same_strand	upstream
MSTRG.10638.1	MSTRG.10638	NA	NA	-0.423787	0.00143194	0.0611703	0.642352	0.551675	0.726054	10	20	13440871	+	1863	ENSBTAG00000007321	ENSBTAT00000009630	antisense	genic	0	nested	exonic
MSTRG.10659.2	MSTRG.10659	NA	NA	0.0633779	0.74044	0.91734	2.03522	2.10085	1.97464	2	20	17619771	+	522	ENSBTAG00000053672	ENSBTAT00000071588	sense	intergenic	290	same_strand	upstream
MSTRG.10674.2	MSTRG.10674	NA	NA	NA	NA	NA	0.013796	0.0198167	0.00823846	2	20	18741345	-	699	ENSBTAG00000048636	ENSBTAT00000079008	sense	genic	0	containing	exonic
MSTRG.10691.1	MSTRG.10691	NA	NA	-0.0477639	0.883411	0.965562	0.222328	0.219192	0.225223	2	20	23040264	-	734	ENSBTAG00000001001	ENSBTAT00000001325	antisense	genic	0	nested	intronic
MSTRG.10709.1	MSTRG.10709	NA	NA	NA	NA	NA	0.001	0	0.00192308	5	20	24023916	+	1538	ENSBTAG00000027865	ENSBTAT00000040181	antisense	genic	0	overlapping	exonic
MSTRG.10725.1	MSTRG.10725	NA	NA	0.13148	0.215238	0.581015	1.38557	1.46302	1.31408	2	20	26269191	+	2649	ENSBTAG00000003268	ENSBTAT00000004233	antisense	genic	0	overlapping	exonic
MSTRG.10735.1	MSTRG.10735	NA	NA	-0.297112	0.071775	0.360019	2.27206	2.05486	2.47255	4	20	31153029	+	1683	ENSBTAG00000011885	ENSBTAT00000015769	antisense	genic	0	overlapping	exonic
MSTRG.10738.9	MSTRG.10738	NA	NA	-0.0266786	0.754308	0.921431	1.52598	1.52586	1.5261	2	20	31384142	+	8601	ENSBTAG00000001557	ENSBTAT00000002036	sense	genic	0	nested	intronic
MSTRG.1074.1	MSTRG.1074	NA	NA	-0.246008	0.00660413	0.122551	3.95714	3.64633	4.24404	36	10	7625511	-	5782	ENSBTAG00000000897	ENSBTAT00000001190	antisense	genic	0	nested	exonic
MSTRG.10740.1	MSTRG.10740	NA	NA	-0.160917	0.555844	0.827108	2.78674	2.65552	2.90787	11	20	31431232	-	4777	ENSBTAG00000011839	ENSBTAT00000085392	antisense	genic	0	nested	exonic
MSTRG.10748.1	MSTRG.10748	NA	NA	-0.337502	0.00360709	0.09148	4.07443	3.62309	4.49105	10	20	31867773	+	4203	ENSBTAG00000001335	ENSBTAT00000036771	antisense	genic	0	containing	exonic
MSTRG.10754.1	MSTRG.10754	NA	NA	NA	NA	NA	0.00196	0.00124167	0.00262308	3	20	33151247	-	3055	ENSBTAG00000010822	ENSBTAT00000014357	antisense	genic	0	nested	intronic
MSTRG.10755.1	MSTRG.10755	NA	NA	-0.356694	0.00182125	0.0663185	6.68108	5.89778	7.40412	19	20	33302226	-	4909	ENSBTAG00000014177	ENSBTAT00000018845	antisense	genic	0	containing	exonic
MSTRG.10759.1	MSTRG.10759	NA	NA	0.152351	0.48306	0.787915	0.781916	0.833433	0.734362	18	20	33536035	+	3663	ENSBTAG00000011766	ENSBTAT00000070246	antisense	genic	0	nested	exonic
MSTRG.10761.1	MSTRG.10761	NA	NA	-0.46009	0.000777348	0.0451035	3.02766	2.56505	3.45468	4	20	33652778	-	1519	ENSBTAG00000005142	ENSBTAT00000006781	antisense	genic	0	containing	exonic
MSTRG.10770.1	MSTRG.10770	NA	NA	-0.556042	1.89021e-05	0.00628621	23.3919	19.0248	27.423	12	20	35065604	-	2757	ENSBTAG00000016149	ENSBTAT00000021495	antisense	genic	0	overlapping	exonic
MSTRG.10778.2	MSTRG.10778	NA	NA	NA	NA	NA	0.026144	0.0250333	0.0271692	3	20	35841605	+	1083	ENSBTAG00000010423	ENSBTAT00000013754	sense	genic	0	nested	intronic
MSTRG.10789.2	MSTRG.10789	NA	NA	0.0206298	0.808342	0.943065	0.53712	0.545742	0.529162	2	20	37370280	+	11350	ENSBTAG00000000579	ENSBTAT00000020129	antisense	genic	0	overlapping	exonic
MSTRG.10800.1	MSTRG.10800	NA	NA	-0.122756	0.338477	0.691642	1.92264	1.85658	1.98363	10	20	38972143	-	2904	ENSBTAG00000025035	ENSBTAT00000070069	antisense	genic	0	nested	exonic
MSTRG.10817.1	MSTRG.10817	NA	NA	-0.225208	0.215644	0.581113	0.841756	0.784392	0.894708	19	20	40309737	+	2605	ENSBTAG00000014261	ENSBTAT00000018947	antisense	genic	0	overlapping	exonic
MSTRG.10822.1	MSTRG.10822	NA	NA	0.312687	0.140435	0.487288	0.89584	1.00753	0.792738	2	20	40994142	+	3574	ENSBTAG00000007665	ENSBTAT00000074857	antisense	genic	0	overlapping	exonic
MSTRG.10824.1	MSTRG.10824	NA	NA	-0.190668	0.301042	0.66336	1.4111	1.32692	1.48881	5	20	41070659	+	521	ENSBTAG00000021965	ENSBTAT00000029284	antisense	genic	0	overlapping	exonic
MSTRG.10827.2	MSTRG.10827	NA	NA	-0.194504	0.183546	0.545654	1.98251	1.8648	2.09117	2	20	41336315	-	305	ENSBTAG00000012278	ENSBTAT00000060955	antisense	genic	0	nested	intronic
MSTRG.10842.1	MSTRG.10842	NA	NA	NA	NA	NA	0.056564	0.0625833	0.0510077	2	20	55933001	-	25676	ENSBTAG00000048565	ENSBTAT00000078276	sense	genic	0	nested	intronic
MSTRG.10845.1	MSTRG.10845	NA	NA	NA	NA	NA	0.083352	0.07035	0.0953538	7	20	56634202	-	1391	ENSBTAG00000016444	ENSBTAT00000021862	antisense	genic	0	overlapping	exonic
MSTRG.10856.1	MSTRG.10856	NA	NA	NA	NA	NA	0.041688	0.04635	0.0373846	2	20	58913240	-	4456	ENSBTAG00000049583	ENSBTAT00000086047	antisense	genic	0	containing	intronic
MSTRG.10858.1	MSTRG.10858	NA	NA	NA	NA	NA	0.080732	0.098375	0.0644462	2	20	58933443	-	16925	ENSBTAG00000049583	ENSBTAT00000086047	antisense	genic	0	overlapping	exonic
MSTRG.10867.1	MSTRG.10867	NA	NA	NA	NA	NA	0.019448	0.0279583	0.0115923	2	20	63346553	-	5772	NA	NA	NA	NA	NA	NA	NA
MSTRG.10873.1	MSTRG.10873	NA	NA	0.14859	0.218306	0.58294	1.23323	1.31013	1.16224	4	20	63640858	-	3649	ENSBTAG00000044500	ENSBTAT00000061933	sense	genic	0	containing	intronic
MSTRG.1089.1	MSTRG.1089	NA	NA	-0.36806	0.0254576	0.227912	1.86058	1.63373	2.06997	4	10	8804054	+	546	ENSBTAG00000003263	ENSBTAT00000004227	antisense	genic	0	containing	exonic
MSTRG.10895.7	MSTRG.10895	NA	NA	NA	NA	NA	0.001768	0.00288333	0.000738462	2	20	71194210	-	10071	ENSBTAG00000045695	ENSBTAT00000064818	sense	genic	0	nested	intronic
MSTRG.10897.2	MSTRG.10897	NA	NA	0.000399283	0.997015	0.998885	1.5921	1.60797	1.57745	3	20	71207239	+	10164	ENSBTAG00000053495	ENSBTAT00000075919	sense	genic	0	containing	exonic
MSTRG.10902.1	MSTRG.10902	NA	NA	0.376363	0.159444	0.513778	2.44881	2.79867	2.12586	4	20	71336921	-	6691	ENSBTAG00000049710	ENSBTAT00000087418	sense	genic	0	containing	intronic
MSTRG.10918.4	MSTRG.10918	NA	NA	0.249417	0.409589	0.7425	0.147588	0.162542	0.133785	6	21	69042	+	3914	ENSBTAG00000001219	ENSBTAT00000001613	antisense	genic	0	overlapping	exonic
MSTRG.10925.1	MSTRG.10925	NA	NA	NA	NA	NA	0.001696	0.001525	0.00185385	2	21	619372	+	1095	ENSBTAG00000054896	ENSBTAT00000078585	antisense	intergenic	17031	convergent	downstream
MSTRG.10932.1	MSTRG.10932	NA	NA	-1.3702	0.0572605	0.326042	0.52108	0.2934	0.731246	2	21	680256	+	336	ENSBTAG00000053473	ENSBTAT00000081107	antisense	intergenic	19901	divergent	upstream
MSTRG.10935.17	MSTRG.10935	NA	NA	NA	NA	NA	0.063484	0.069325	0.0580923	5	21	358250	-	3399	ENSBTAG00000053635	ENSBTAT00000081783	antisense	genic	0	overlapping	exonic
MSTRG.10938.1	MSTRG.10938	NA	NA	NA	NA	NA	0.033524	0.0256917	0.0407538	2	21	380171	-	381	ENSBTAG00000050088	ENSBTAT00000072091	antisense	genic	0	containing	intronic
MSTRG.10940.1	MSTRG.10940	NA	NA	0.00329702	0.993833	0.99772	0.23564	0.240233	0.2314	4	20	71902507	-	2560	ENSBTAG00000055240	ENSBTAT00000083559	antisense	genic	0	overlapping	exonic
MSTRG.10941.1	MSTRG.10941	NA	NA	NA	NA	NA	0.004432	0.00688333	0.00216923	4	20	71949213	-	1430	ENSBTAG00000047632	ENSBTAT00000065204	antisense	genic	0	overlapping	exonic
MSTRG.10942.1	MSTRG.10942	NA	NA	NA	NA	NA	0.046356	0.0572917	0.0362615	4	20	71959243	-	1523	ENSBTAG00000047700	ENSBTAT00000071761	antisense	genic	0	containing	exonic
MSTRG.10951.12	MSTRG.10951	NA	NA	0.154479	0.00231919	0.0759296	9.8037	10.4382	9.21805	5	21	1964407	+	16449	ENSBTAG00000047865	ENSBTAT00000065163	sense	genic	0	containing	exonic
MSTRG.10952.1	MSTRG.10952	NA	NA	0.0271853	0.770625	0.927779	1.26204	1.28659	1.23938	9	21	2016467	+	4029	ENSBTAG00000054948	ENSBTAT00000080575	sense	genic	0	containing	exonic
MSTRG.1097.1	MSTRG.1097	NA	NA	-0.376039	0.12393	0.460808	3.38238	2.97653	3.75701	8	10	10190943	-	3800	ENSBTAG00000002255	ENSBTAT00000002916	antisense	genic	0	containing	exonic
MSTRG.10977.10	MSTRG.10977	NA	NA	-0.0537488	0.323729	0.6801	5.35665	5.3037	5.40552	2	21	2369562	-	14753	ENSBTAG00000002487	ENSBTAT00000049743	sense	intergenic	3156	same_strand	upstream
MSTRG.10992.1	MSTRG.10992	NA	NA	NA	NA	NA	0.053976	0.0595083	0.0488692	5	21	7581583	+	3910	ENSBTAG00000011752	ENSBTAT00000015606	antisense	genic	0	nested	exonic
MSTRG.10995.1	MSTRG.10995	NA	NA	NA	NA	NA	0.036656	0.04675	0.0273385	2	21	7916041	+	12180	ENSBTAG00000021527	ENSBTAT00000028690	sense	genic	0	nested	intronic
MSTRG.11013.17	MSTRG.11013	NA	NA	0.0722118	0.0604683	0.334636	3.67074	3.79852	3.55279	5	21	14158003	-	27771	ENSBTAG00000054998	ENSBTAT00000072743	sense	intergenic	2254	same_strand	upstream
MSTRG.11023.1	MSTRG.11023	NA	NA	NA	NA	NA	0.001296	0.00150833	0.0011	2	21	17462573	+	14355	ENSBTAG00000049909	ENSBTAT00000078540	sense	genic	0	nested	intronic
MSTRG.11024.1	MSTRG.11024	NA	NA	NA	NA	NA	0.001316	0.00169167	0.000969231	2	21	17703644	+	9266	NA	NA	NA	NA	NA	NA	NA
MSTRG.11032.1	MSTRG.11032	NA	NA	0.109738	0.417524	0.748315	0.144688	0.152108	0.137838	3	21	19660769	-	16651	ENSBTAG00000045929	ENSBTAT00000036189	sense	genic	0	containing	intronic
MSTRG.11036.1	MSTRG.11036	NA	NA	NA	NA	NA	0.009916	0.010525	0.00935385	4	21	19892317	-	6683	ENSBTAG00000054230	ENSBTAT00000084909	antisense	intergenic	20872	divergent	upstream
MSTRG.11043.1	MSTRG.11043	NA	NA	-0.0670771	0.797843	0.938833	0.27404	0.269758	0.277992	3	21	20221875	-	2496	ENSBTAG00000048096	ENSBTAT00000063063	sense	intergenic	17982	same_strand	downstream
MSTRG.11046.1	MSTRG.11046	NA	NA	NA	NA	NA	0.022556	0.02035	0.0245923	10	21	20467450	+	2122	ENSBTAG00000003300	ENSBTAT00000004272	antisense	genic	0	nested	exonic
MSTRG.1105.2	MSTRG.1105	NA	NA	NA	NA	NA	0.05704	0.05165	0.0620154	14	10	10675278	-	13025	ENSBTAG00000006823	ENSBTAT00000076900	antisense	genic	0	overlapping	exonic
MSTRG.11059.1	MSTRG.11059	NA	NA	NA	NA	NA	0.009992	0.00879167	0.0111	20	21	21195648	+	3460	ENSBTAG00000016881	ENSBTAT00000068383	antisense	genic	0	overlapping	exonic
MSTRG.11065.1	MSTRG.11065	NA	NA	-0.415635	0.0367553	0.269363	0.292608	0.252742	0.329408	11	21	21478204	+	1795	ENSBTAG00000014093	ENSBTAT00000018741	antisense	genic	0	containing	exonic
MSTRG.11066.4	MSTRG.11066	NA	NA	0.0792516	0.452361	0.770574	0.36454	0.377908	0.3522	4	21	21519326	+	55900	ENSBTAG00000022947	ENSBTAT00000031184	antisense	genic	0	containing	exonic
MSTRG.11081.1	MSTRG.11081	NA	NA	-0.123684	0.34736	0.698922	4.71808	4.5597	4.86427	3	21	21793313	+	513	ENSBTAG00000002939	ENSBTAT00000082844	antisense	intergenic	142	divergent	upstream
MSTRG.11096.1	MSTRG.11096	NA	NA	-0.454479	0.00024394	0.0243507	11.2929	9.58563	12.8689	5	21	22839021	+	623	ENSBTAG00000000622	ENSBTAT00000000814	antisense	genic	0	overlapping	exonic
MSTRG.11099.1	MSTRG.11099	NA	NA	0.0281417	0.87915	0.964377	0.574884	0.582475	0.567877	3	21	23031903	+	1058	ENSBTAG00000050909	ENSBTAT00000084907	sense	genic	0	containing	intronic
MSTRG.11121.1	MSTRG.11121	NA	NA	0.0892981	0.489782	0.790483	7.843	8.1619	7.54864	4	21	26151085	-	7087	ENSBTAG00000053240	ENSBTAT00000077027	sense	genic	0	containing	exonic
MSTRG.11132.1	MSTRG.11132	NA	NA	NA	NA	NA	0.001196	0.00249167	0	2	21	26861908	-	1509	ENSBTAG00000011861	ENSBTAT00000081023	antisense	genic	0	overlapping	exonic
MSTRG.11146.1	MSTRG.11146	NA	NA	0.904956	0.0139271	0.170708	0.115544	0.150942	0.0828692	3	21	27774378	+	1009	ENSBTAG00000051487	ENSBTAT00000076440	antisense	genic	0	containing	intronic
MSTRG.11163.1	MSTRG.11163	NA	NA	-0.2709	0.532969	0.81335	0.532996	0.485142	0.577169	3	21	29174300	+	6618	ENSBTAG00000003957	ENSBTAT00000005175	antisense	genic	0	overlapping	exonic
MSTRG.11165.1	MSTRG.11165	NA	NA	-0.223247	0.613921	0.855991	0.400024	0.371067	0.426754	2	21	29232951	+	13804	ENSBTAG00000003957	ENSBTAT00000005175	antisense	genic	0	overlapping	exonic
MSTRG.11166.1	MSTRG.11166	NA	NA	-0.441851	0.00539476	0.110825	2.87964	2.44961	3.2766	3	21	29265888	+	12892	ENSBTAG00000003957	ENSBTAT00000005175	antisense	intergenic	29407	divergent	upstream
MSTRG.11179.1	MSTRG.11179	NA	NA	-0.349398	0.0266988	0.232392	1.05005	0.930983	1.15995	9	21	30919848	-	1508	ENSBTAG00000014440	ENSBTAT00000019203	antisense	genic	0	containing	exonic
MSTRG.11191.1	MSTRG.11191	NA	NA	-0.401105	0.00699149	0.125619	1.61164	1.39647	1.81025	12	21	31471389	+	1241	ENSBTAG00000012490	ENSBTAT00000016570	antisense	genic	0	nested	exonic
MSTRG.11195.1	MSTRG.11195	NA	NA	0.0336094	0.720048	0.908877	3.68431	3.76431	3.61047	7	21	32177531	+	2122	ENSBTAG00000002415	ENSBTAT00000003131	antisense	genic	0	containing	exonic
MSTRG.11197.1	MSTRG.11197	NA	NA	-0.0948468	0.583879	0.840599	1.24609	1.21126	1.27824	3	21	32203541	+	3858	ENSBTAG00000002415	ENSBTAT00000003131	antisense	genic	0	overlapping	intronic
MSTRG.112.1	MSTRG.112	NA	NA	0.697271	0.217397	0.582373	0.279516	0.351425	0.213138	10	1	29552148	+	20182	NA	NA	NA	NA	NA	NA	NA
MSTRG.11204.2	MSTRG.11204	NA	NA	-0.103074	0.269246	0.63344	1.47278	1.42911	1.51309	2	21	33217399	-	17925	ENSBTAG00000012219	ENSBTAT00000016206	antisense	genic	0	overlapping	exonic
MSTRG.11217.1	MSTRG.11217	NA	NA	-0.553576	0.00109927	0.0535194	0.850388	0.694767	0.994038	5	21	33765167	-	727	ENSBTAG00000017267	ENSBTAT00000022949	antisense	genic	0	overlapping	exonic
MSTRG.11245.1	MSTRG.11245	NA	NA	-0.563862	0.263605	0.628473	0.138048	0.109125	0.164746	2	21	34796684	+	316	ENSBTAG00000010828	ENSBTAT00000087347	antisense	intergenic	14291	convergent	downstream
MSTRG.11280.2	MSTRG.11280	NA	NA	NA	NA	NA	0.052916	0.052675	0.0531385	4	21	44593007	-	1167	ENSBTAG00000051703	ENSBTAT00000087125	antisense	genic	0	containing	intronic
MSTRG.11291.1	MSTRG.11291	NA	NA	-0.335733	0.291178	0.653881	0.46694	0.418325	0.511815	2	21	44999081	+	544	ENSBTAG00000012873	ENSBTAT00000017106	antisense	genic	0	nested	exonic
MSTRG.11293.1	MSTRG.11293	NA	NA	0.305065	0.228053	0.593648	0.13954	0.15635	0.124023	4	21	45099009	+	1628	ENSBTAG00000015053	ENSBTAT00000020036	antisense	genic	0	containing	exonic
MSTRG.1130.3	MSTRG.1130	NA	NA	-0.164534	0.0998936	0.417511	7.41755	7.06652	7.74158	2	10	12048094	+	397	ENSBTAG00000051351	ENSBTAT00000073197	antisense	genic	0	nested	intronic
MSTRG.11306.1	MSTRG.11306	NA	NA	-0.30494	0.231599	0.598295	0.739272	0.664658	0.808146	3	21	45639811	+	704	ENSBTAG00000016683	ENSBTAT00000022183	antisense	genic	0	nested	exonic
MSTRG.11314.1	MSTRG.11314	NA	NA	NA	NA	NA	0.000752	0.00156667	0	2	21	46856062	-	1363	ENSBTAG00000009186	ENSBTAT00000012105	antisense	intergenic	176	divergent	upstream
MSTRG.11354.4	MSTRG.11354	NA	NA	-0.0159526	0.83853	0.951824	14.8723	14.9274	14.8216	2	21	55091985	+	3176	ENSBTAG00000014476	ENSBTAT00000019248	sense	genic	0	nested	intronic
MSTRG.11366.1	MSTRG.11366	NA	NA	NA	NA	NA	0.00098	0.00113333	0.000838462	10	21	55322260	-	1882	ENSBTAG00000007502	ENSBTAT00000009871	antisense	genic	0	overlapping	exonic
MSTRG.11375.1	MSTRG.11375	NA	NA	-0.440974	0.0025729	0.0805505	3.99046	3.40824	4.52789	3	21	55412510	-	1083	ENSBTAG00000047694	ENSBTAT00000063708	antisense	genic	0	overlapping	exonic
MSTRG.11389.1	MSTRG.11389	NA	NA	-0.0599415	0.800076	0.939411	0.839348	0.825475	0.852154	3	21	56801816	+	325	ENSBTAG00000015156	ENSBTAT00000020160	antisense	genic	0	overlapping	exonic
MSTRG.11394.1	MSTRG.11394	NA	NA	-0.200874	0.26812	0.632309	3.84021	3.59455	4.06697	14	21	57378975	+	2033	ENSBTAG00000046979	ENSBTAT00000065983	antisense	genic	0	overlapping	exonic
MSTRG.11398.1	MSTRG.11398	NA	NA	NA	NA	NA	0.02106	0.0167583	0.0250308	8	21	57571751	-	1944	ENSBTAG00000009836	ENSBTAT00000069826	antisense	genic	0	containing	exonic
MSTRG.11408.1	MSTRG.11408	NA	NA	NA	NA	NA	0.001308	0.00141667	0.00120769	4	21	58579320	+	11584	ENSBTAG00000007109	ENSBTAT00000038558	antisense	intergenic	88	divergent	upstream
MSTRG.11421.1	MSTRG.11421	NA	NA	-0.211861	0.108343	0.432372	3.3762	3.1556	3.57982	5	21	58909542	+	4905	ENSBTAG00000009894	ENSBTAT00000084579	antisense	genic	0	overlapping	exonic
MSTRG.11426.3	MSTRG.11426	NA	NA	-0.250377	0.0112721	0.155105	36.027	33.2007	38.6359	6	21	59075344	+	1729	ENSBTAG00000018843	ENSBTAT00000072441	antisense	genic	0	nested	exonic
MSTRG.11427.1	MSTRG.11427	NA	NA	-0.233323	0.202708	0.567131	2.61471	2.43055	2.7847	5	21	59147745	+	1567	ENSBTAG00000038361	ENSBTAT00000025090	antisense	genic	0	overlapping	exonic
MSTRG.11430.1	MSTRG.11430	NA	NA	-0.208783	0.0349491	0.263591	2.405	2.24904	2.54896	3	21	59279562	-	1089	ENSBTAG00000051726	ENSBTAT00000084952	antisense	genic	0	overlapping	exonic
MSTRG.11432.1	MSTRG.11432	NA	NA	-0.399553	0.0374426	0.271143	1.97254	1.71412	2.21109	5	21	59317232	+	1620	ENSBTAG00000007041	ENSBTAT00000009261	antisense	genic	0	overlapping	exonic
MSTRG.11434.1	MSTRG.11434	NA	NA	-0.117911	0.278273	0.642357	3.53866	3.42408	3.64444	4	21	59460010	+	2155	ENSBTAG00000004063	ENSBTAT00000005307	antisense	genic	0	overlapping	exonic
MSTRG.11458.1	MSTRG.11458	NA	NA	-0.456494	0.216017	0.581406	0.994744	0.839908	1.13767	2	21	61423113	-	2676	ENSBTAG00000004054	ENSBTAT00000021001	antisense	intergenic	13146	convergent	downstream
MSTRG.11477.1	MSTRG.11477	NA	NA	-0.152137	0.620591	0.859543	0.438948	0.418025	0.458262	5	21	65228209	-	447	ENSBTAG00000008384	ENSBTAT00000068435	antisense	genic	0	nested	exonic
MSTRG.11483.2	MSTRG.11483	NA	NA	0.746909	0.000523734	0.0365846	0.316728	0.404	0.236169	7	21	65724271	+	13140	ENSBTAG00000048350	ENSBTAT00000083254	sense	genic	0	containing	exonic
MSTRG.11536.2	MSTRG.11536	NA	NA	-0.295179	0.0316849	0.253432	1.62218	1.46377	1.76841	6	21	66373640	-	6043	ENSBTAG00000054714	ENSBTAT00000085242	sense	genic	0	containing	exonic
MSTRG.1154.1	MSTRG.1154	NA	NA	-0.372103	0.00272302	0.0823257	6.54783	5.73992	7.29359	10	10	13357381	+	1498	ENSBTAG00000005211	ENSBTAT00000079626	antisense	genic	0	overlapping	exonic
MSTRG.11543.1	MSTRG.11543	NA	NA	-0.113917	0.503402	0.796522	3.96126	3.84397	4.06953	11	21	66939538	+	3079	ENSBTAG00000006270	ENSBTAT00000079542	antisense	genic	0	nested	exonic
MSTRG.11556.1	MSTRG.11556	NA	NA	-0.498647	0.021311	0.209015	0.932516	0.783767	1.06982	2	21	67663435	+	436	ENSBTAG00000016456	ENSBTAT00000080932	antisense	genic	0	nested	intronic
MSTRG.11558.2	MSTRG.11558	NA	NA	2.1546	6.76553e-05	0.0132499	0.115796	0.19575	0.0419923	2	21	67758000	+	4243	ENSBTAG00000026893	ENSBTAT00000038474	sense	intergenic	2986	same_strand	upstream
MSTRG.11559.14	MSTRG.11559	NA	NA	2.1225	4.0814e-08	0.000119898	0.147792	0.247783	0.0554923	4	21	67797495	+	12653	ENSBTAG00000049333	ENSBTAT00000068157	sense	intergenic	9701	same_strand	downstream
MSTRG.11569.1	MSTRG.11569	NA	NA	-0.291602	0.0149782	0.176357	1.72486	1.56367	1.87366	11	21	67988237	-	3873	ENSBTAG00000016282	ENSBTAT00000030275	antisense	genic	0	nested	exonic
MSTRG.11581.1	MSTRG.11581	NA	NA	0.0649472	0.751715	0.920376	0.474608	0.490117	0.460292	2	21	68318667	-	1302	ENSBTAG00000003556	ENSBTAT00000073944	antisense	genic	0	nested	intronic
MSTRG.11584.1	MSTRG.11584	NA	NA	-0.470949	0.0257134	0.228445	0.945792	0.794025	1.08588	4	21	68460862	+	354	ENSBTAG00000026886	ENSBTAT00000038460	antisense	genic	0	overlapping	exonic
MSTRG.11597.1	MSTRG.11597	NA	NA	-0.385631	0.239644	0.605157	2.16884	1.88625	2.42968	3	21	69189284	-	865	ENSBTAG00000007187	ENSBTAT00000012349	antisense	genic	0	overlapping	exonic
MSTRG.11602.2	MSTRG.11602	NA	NA	NA	NA	NA	0.039788	0.039675	0.0398923	2	21	69250343	-	1371	ENSBTAG00000017636	ENSBTAT00000023461	sense	intergenic	3059	same_strand	upstream
MSTRG.11603.4	MSTRG.11603	NA	NA	-0.108894	0.407479	0.740741	0.255604	0.2473	0.263269	2	21	69256958	+	5620	ENSBTAG00000005038	ENSBTAT00000044341	sense	intergenic	112	same_strand	downstream
MSTRG.11620.6	MSTRG.11620	NA	NA	-0.284015	0.06138	0.337058	6.0101	5.46133	6.51665	9	21	69743928	+	7529	ENSBTAG00000053646	ENSBTAT00000074338	sense	genic	0	containing	exonic
MSTRG.11622.1	MSTRG.11622	NA	NA	-0.485215	0.0147492	0.174852	0.372888	0.3112	0.429831	5	21	69754903	-	1513	ENSBTAG00000047229	ENSBTAT00000075410	antisense	genic	0	containing	exonic
MSTRG.11634.6	MSTRG.11634	NA	NA	0.0292777	0.380086	0.722506	5.51732	5.62983	5.41346	3	22	389626	+	7700	ENSBTAG00000014547	ENSBTAT00000019336	antisense	genic	0	containing	exonic
MSTRG.11642.1	MSTRG.11642	NA	NA	-0.385633	0.0882801	0.395332	0.932116	0.812183	1.04282	4	22	1459779	-	384	ENSBTAG00000014971	ENSBTAT00000019929	antisense	genic	0	overlapping	exonic
MSTRG.11657.2	MSTRG.11657	NA	NA	0.18914	0.0826572	0.38337	1.7876	1.92377	1.66192	2	22	4887205	-	1563	NA	NA	NA	NA	NA	NA	NA
MSTRG.11661.1	MSTRG.11661	NA	NA	NA	NA	NA	0.002452	0	0.00471538	2	22	6006402	+	338	ENSBTAG00000007438	ENSBTAT00000009782	sense	intergenic	26825	same_strand	upstream
MSTRG.11672.2	MSTRG.11672	NA	NA	-0.558537	0.00563536	0.113779	1.27844	1.03344	1.50458	9	22	6974115	+	1000	ENSBTAG00000014700	ENSBTAT00000019566	antisense	genic	0	nested	exonic
MSTRG.1169.1	MSTRG.1169	NA	NA	0.0795372	0.345836	0.697686	0.890724	0.925033	0.859054	2	10	14588009	+	2129	ENSBTAG00000000218	ENSBTAT00000000265	sense	genic	0	nested	intronic
MSTRG.11690.4	MSTRG.11690	NA	NA	NA	NA	NA	0.00324	0.00361667	0.00289231	2	22	9595660	+	52214	ENSBTAG00000007732	ENSBTAT00000072191	sense	intergenic	3177	same_strand	upstream
MSTRG.11692.1	MSTRG.11692	NA	NA	NA	NA	NA	0.000744	0.000658333	0.000823077	2	22	9703364	+	14840	ENSBTAG00000036357	ENSBTAT00000050857	sense	genic	0	containing	intronic
MSTRG.11698.2	MSTRG.11698	NA	NA	-0.199024	0.127088	0.466757	1.4567	1.36548	1.54091	2	22	10343864	-	4023	ENSBTAG00000016760	ENSBTAT00000022298	antisense	intergenic	71	divergent	upstream
MSTRG.11705.1	MSTRG.11705	NA	NA	0.00433451	0.986187	0.994085	1.05395	1.07063	1.03855	2	22	10875714	-	462	ENSBTAG00000016563	ENSBTAT00000022033	antisense	genic	0	nested	exonic
MSTRG.11716.1	MSTRG.11716	NA	NA	-0.282338	0.00644275	0.120838	4.5481	4.13438	4.93	12	22	11582434	+	1705	ENSBTAG00000018283	ENSBTAT00000024335	antisense	genic	0	nested	exonic
MSTRG.11724.1	MSTRG.11724	NA	NA	-0.252337	0.730304	0.913657	0.330856	0.305283	0.354462	3	22	11934328	-	3138	ENSBTAG00000009155	ENSBTAT00000069888	sense	intergenic	34119	same_strand	downstream
MSTRG.11731.1	MSTRG.11731	NA	NA	NA	NA	NA	0.040112	0.0346333	0.0451692	3	22	12509231	+	5885	ENSBTAG00000046512	ENSBTAT00000065632	antisense	genic	0	nested	exonic
MSTRG.11735.1	MSTRG.11735	NA	NA	-0.274535	0.0759359	0.369941	5.97236	5.44705	6.45727	7	22	12684232	-	1155	ENSBTAG00000009757	ENSBTAT00000078581	antisense	genic	0	overlapping	exonic
MSTRG.1174.1	MSTRG.1174	NA	NA	-0.289411	0.040859	0.279357	1.68608	1.52717	1.83277	4	10	15070120	-	2182	ENSBTAG00000008378	ENSBTAT00000011028	antisense	intergenic	2025	divergent	upstream
MSTRG.11743.1	MSTRG.11743	NA	NA	-0.398962	0.00317941	0.0876029	8.55768	7.4334	9.59548	6	22	13292659	-	873	ENSBTAG00000002038	ENSBTAT00000002642	antisense	genic	0	overlapping	exonic
MSTRG.1175.1	MSTRG.1175	NA	NA	NA	NA	NA	0.047212	0.0307583	0.0624	3	10	15342855	+	1588	ENSBTAG00000012681	ENSBTAT00000080431	sense	intergenic	67037	same_strand	upstream
MSTRG.1180.1	MSTRG.1180	NA	NA	-0.0854922	0.558333	0.82868	1.39238	1.36648	1.41628	2	10	15649619	+	449	ENSBTAG00000012365	ENSBTAT00000016410	antisense	genic	0	overlapping	exonic
MSTRG.11810.14	MSTRG.11810	NA	NA	0.21359	0.00079966	0.0457971	2.04145	2.21787	1.87859	2	22	17179327	-	14444	ENSBTAG00000019193	ENSBTAT00000025546	sense	intergenic	2998	same_strand	upstream
MSTRG.11811.2	MSTRG.11811	NA	NA	0.125126	0.109201	0.433705	0.886644	0.934558	0.842415	5	22	17209851	+	12693	ENSBTAG00000003112	ENSBTAT00000004047	antisense	genic	0	overlapping	exonic
MSTRG.11818.1	MSTRG.11818	NA	NA	NA	NA	NA	0.019064	0.0180917	0.0199615	6	22	17919381	+	1640	ENSBTAG00000005431	ENSBTAT00000007149	antisense	genic	0	nested	exonic
MSTRG.11823.1	MSTRG.11823	NA	NA	0.0402212	0.729573	0.913175	1.81593	1.86304	1.77244	6	22	21234747	+	765	ENSBTAG00000012902	ENSBTAT00000017150	antisense	genic	0	overlapping	exonic
MSTRG.11826.1	MSTRG.11826	NA	NA	NA	NA	NA	0.039052	0.0489917	0.0298769	3	22	21549191	+	780	ENSBTAG00000020455	ENSBTAT00000054653	antisense	genic	0	nested	exonic
MSTRG.11832.1	MSTRG.11832	NA	NA	0.195815	0.80579	0.942709	0.847108	0.90705	0.791777	2	22	22305172	-	305	ENSBTAG00000054357	ENSBTAT00000077850	sense	intergenic	25909	same_strand	downstream
MSTRG.1185.1	MSTRG.1185	NA	NA	-0.343919	0.00773905	0.13041	14.9473	13.2767	16.4893	4	10	16343779	-	635	ENSBTAG00000018320	ENSBTAT00000024376	antisense	genic	0	containing	exonic
MSTRG.11853.1	MSTRG.11853	NA	NA	-0.319041	0.0783829	0.375633	1.11501	0.999767	1.22139	2	22	30477120	-	1637	ENSBTAG00000016533	ENSBTAT00000077052	antisense	genic	0	nested	intronic
MSTRG.11859.1	MSTRG.11859	NA	NA	NA	NA	NA	0.039084	0.0383583	0.0397538	3	22	31548867	-	441	ENSBTAG00000006679	ENSBTAT00000008789	sense	intergenic	34908	same_strand	downstream
MSTRG.11873.1	MSTRG.11873	NA	NA	-0.383137	0.00169417	0.0639485	3.54427	3.09777	3.95642	11	22	33859666	-	2331	ENSBTAG00000009541	ENSBTAT00000012551	antisense	genic	0	nested	exonic
MSTRG.11879.2	MSTRG.11879	NA	NA	0.0171919	0.940345	0.982869	1.0909	1.1089	1.07428	2	22	35169081	-	1624	ENSBTAG00000037972	ENSBTAT00000076943	sense	genic	0	nested	intronic
MSTRG.11882.9	MSTRG.11882	NA	NA	0.0257341	0.707405	0.90268	1.63256	1.66347	1.60404	2	22	35552359	+	29877	ENSBTAG00000030082	ENSBTAT00000042461	sense	intergenic	957	same_strand	upstream
MSTRG.11890.8	MSTRG.11890	NA	NA	0.151763	0.0295318	0.244251	1.28734	1.36926	1.21172	3	22	37559642	-	22229	ENSBTAG00000032872	ENSBTAT00000070159	antisense	intergenic	279	divergent	upstream
MSTRG.11900.1	MSTRG.11900	NA	NA	-0.205684	0.367459	0.713229	0.240068	0.223358	0.255492	3	22	41089714	+	1125	ENSBTAG00000014418	ENSBTAT00000019177	sense	genic	0	nested	intronic
MSTRG.11901.1	MSTRG.11901	NA	NA	0.0816009	0.846785	0.954569	0.185696	0.193858	0.178162	2	22	41628435	+	486	ENSBTAG00000014418	ENSBTAT00000019177	sense	intergenic	23372	same_strand	downstream
MSTRG.11912.1	MSTRG.11912	NA	NA	-0.261063	0.104948	0.425688	0.594764	0.5452	0.640515	8	22	43096885	-	987	ENSBTAG00000018294	ENSBTAT00000024347	antisense	genic	0	nested	exonic
MSTRG.11917.1	MSTRG.11917	NA	NA	-0.0346574	0.806332	0.942807	0.2682	0.266392	0.269869	11	22	43321974	+	2265	ENSBTAG00000021164	ENSBTAT00000087239	antisense	genic	0	overlapping	exonic
MSTRG.11920.1	MSTRG.11920	NA	NA	0.249081	0.131164	0.474917	2.03231	2.23647	1.84385	6	22	43606501	-	1692	ENSBTAG00000016069	ENSBTAT00000021386	antisense	genic	0	containing	exonic
MSTRG.11935.5	MSTRG.11935	NA	NA	-0.0536184	0.515739	0.803231	94.1027	93.1107	95.0183	3	22	46918872	+	2222	ENSBTAG00000015149	ENSBTAT00000020152	sense	genic	0	containing	exonic
MSTRG.11952.1	MSTRG.11952	NA	NA	0.822248	0.0159292	0.181569	0.13426	0.175308	0.0963692	3	22	48055762	-	863	ENSBTAG00000032531	ENSBTAT00000046158	antisense	genic	0	containing	exonic
MSTRG.11954.1	MSTRG.11954	NA	NA	-0.591933	0.000548461	0.0376155	10.3342	8.28072	12.2298	23	22	48059518	-	4217	ENSBTAG00000007850	ENSBTAT00000010330	antisense	genic	0	overlapping	exonic
MSTRG.11956.1	MSTRG.11956	NA	NA	-0.178621	0.158892	0.513413	15.2497	14.4352	16.0016	23	22	48099185	+	3559	ENSBTAG00000007843	ENSBTAT00000083503	antisense	genic	0	containing	exonic
MSTRG.11971.1	MSTRG.11971	NA	NA	NA	NA	NA	0.000664	0	0.00127692	6	22	48434520	-	1064	ENSBTAG00000045757	ENSBTAT00000062950	antisense	genic	0	containing	exonic
MSTRG.11986.1	MSTRG.11986	NA	NA	-0.44678	0.0482803	0.301555	2.32383	1.98202	2.63934	11	22	48689714	+	2169	ENSBTAG00000004118	ENSBTAT00000005380	antisense	genic	0	nested	exonic
MSTRG.1199.1	MSTRG.1199	NA	NA	NA	NA	NA	0.083732	0.0821083	0.0852308	11	10	19137859	+	2609	ENSBTAG00000001601	ENSBTAT00000047412	antisense	genic	0	overlapping	exonic
MSTRG.11990.1	MSTRG.11990	NA	NA	-0.361314	0.000123251	0.0184104	1.76145	1.55228	1.95452	4	22	48944631	-	1688	ENSBTAG00000018628	ENSBTAT00000024788	antisense	genic	0	containing	exonic
MSTRG.11995.1	MSTRG.11995	NA	NA	-0.450995	8.251e-06	0.0039306	2.49623	2.12365	2.84015	4	22	48961606	-	1653	ENSBTAG00000037377	ENSBTAT00000024782	antisense	genic	0	containing	exonic
MSTRG.12048.1	MSTRG.12048	NA	NA	-0.549521	0.000509589	0.0357849	0.99236	0.813975	1.15702	2	22	50752677	-	778	ENSBTAG00000054195	ENSBTAT00000080370	antisense	genic	0	nested	exonic
MSTRG.12071.1	MSTRG.12071	NA	NA	0.253797	0.553068	0.825644	0.147896	0.162958	0.133992	2	22	51232875	-	497	ENSBTAG00000038381	ENSBTAT00000070991	antisense	genic	0	overlapping	exonic
MSTRG.12143.1	MSTRG.12143	NA	NA	NA	NA	NA	0.00186	0.001475	0.00221538	2	22	54506596	+	2277	ENSBTAG00000001305	ENSBTAT00000001723	antisense	genic	0	nested	intronic
MSTRG.12146.1	MSTRG.12146	NA	NA	NA	NA	NA	0.04828	0.0425	0.0536154	4	22	55168089	-	6410	ENSBTAG00000005857	ENSBTAT00000072556	antisense	intergenic	92150	convergent	downstream
MSTRG.12160.2	MSTRG.12160	NA	NA	-0.329592	0.0178508	0.191502	0.487164	0.434958	0.535354	5	22	56344635	-	9299	ENSBTAG00000015283	ENSBTAT00000020323	antisense	genic	0	overlapping	exonic
MSTRG.12168.1	MSTRG.12168	NA	NA	NA	NA	NA	0.006676	0.00756667	0.00585385	2	22	56675494	+	1307	ENSBTAG00000037980	ENSBTAT00000044043	antisense	intergenic	13765	divergent	upstream
MSTRG.12177.1	MSTRG.12177	NA	NA	NA	NA	NA	0.029668	0.03685	0.0230385	2	22	57158749	+	1719	ENSBTAG00000031115	ENSBTAT00000044029	sense	genic	0	nested	intronic
MSTRG.12181.1	MSTRG.12181	NA	NA	NA	NA	NA	0	0	0	2	22	57232944	-	518	ENSBTAG00000013723	ENSBTAT00000018234	antisense	genic	0	nested	intronic
MSTRG.12182.3	MSTRG.12182	NA	NA	0.165862	0.261867	0.626278	18.4013	19.652	17.2468	2	22	57247322	-	800	ENSBTAG00000013723	ENSBTAT00000018234	antisense	genic	0	nested	intronic
MSTRG.1219.1	MSTRG.1219	NA	NA	-0.636728	0.0750197	0.367611	0.478764	0.375367	0.574208	2	10	20742907	+	775	ENSBTAG00000010666	ENSBTAT00000014108	antisense	genic	0	nested	exonic
MSTRG.12192.4	MSTRG.12192	NA	NA	-0.0710203	0.757889	0.922809	0.217176	0.214175	0.219946	3	22	57901568	-	2997	ENSBTAG00000051966	ENSBTAT00000070300	sense	intergenic	32596	same_strand	downstream
MSTRG.12202.1	MSTRG.12202	NA	NA	0.00133427	0.992755	0.997321	1.80328	1.82121	1.78672	2	22	58803609	-	695	ENSBTAG00000003237	ENSBTAT00000004201	antisense	genic	0	nested	intronic
MSTRG.12212.1	MSTRG.12212	NA	NA	-0.286188	0.00646189	0.120838	1.9358	1.75786	2.10006	5	22	59070511	+	1599	ENSBTAG00000012159	ENSBTAT00000016130	antisense	genic	0	containing	exonic
MSTRG.12217.2	MSTRG.12217	NA	NA	-0.272781	0.112117	0.439051	1.03857	0.944025	1.12585	2	22	59173430	+	1009	ENSBTAG00000040116	ENSBTAT00000052022	antisense	genic	0	containing	exonic
MSTRG.12221.1	MSTRG.12221	NA	NA	-0.260461	0.440463	0.763909	0.379444	0.3462	0.410131	2	22	59480217	+	7099	ENSBTAG00000030962	ENSBTAT00000043822	antisense	genic	0	nested	intronic
MSTRG.12222.1	MSTRG.12222	NA	NA	-0.0802101	0.325563	0.681194	2.53764	2.48953	2.58205	3	22	59504251	-	3642	ENSBTAG00000020998	ENSBTAT00000027964	antisense	intergenic	169	divergent	upstream
MSTRG.12227.1	MSTRG.12227	NA	NA	-1.55027	0.000267401	0.0258967	0.800756	0.404758	1.16629	2	22	59790143	-	653	ENSBTAG00000018248	ENSBTAT00000080050	antisense	genic	0	nested	intronic
MSTRG.12228.1	MSTRG.12228	NA	NA	-0.212582	0.297851	0.659889	1.33248	1.24809	1.41038	2	22	59822925	-	527	ENSBTAG00000018248	ENSBTAT00000073448	antisense	genic	0	nested	exonic
MSTRG.12237.1	MSTRG.12237	NA	NA	-0.21723	0.0681913	0.351867	3.3747	3.14795	3.58402	2	22	60489149	-	1230	ENSBTAG00000008774	ENSBTAT00000011563	antisense	genic	0	overlapping	exonic
MSTRG.12244.2	MSTRG.12244	NA	NA	-0.222769	0.298591	0.660678	1.56001	1.45655	1.65552	3	22	60601942	-	1978	ENSBTAG00000008313	ENSBTAT00000073751	antisense	intergenic	153	divergent	upstream
MSTRG.12246.1	MSTRG.12246	NA	NA	-0.183323	0.325508	0.681168	1.1314	1.06767	1.19022	2	22	60641131	-	7814	ENSBTAG00000019402	ENSBTAT00000079364	antisense	intergenic	1757	divergent	upstream
MSTRG.12250.1	MSTRG.12250	NA	NA	NA	NA	NA	0.00012	0	0.000230769	2	23	2479526	-	5905	ENSBTAG00000007937	ENSBTAT00000010434	sense	intergenic	68848	same_strand	downstream
MSTRG.12258.1	MSTRG.12258	NA	NA	-0.0904989	0.0834669	0.384725	3.01733	2.94976	3.0797	3	23	3139887	-	3102	ENSBTAG00000018879	ENSBTAT00000076535	sense	genic	0	overlapping	intronic
MSTRG.12278.1	MSTRG.12278	NA	NA	-0.193045	0.454905	0.772315	1.1535	1.07925	1.22204	3	23	7023965	-	712	ENSBTAG00000015571	ENSBTAT00000074624	antisense	genic	0	nested	exonic
MSTRG.12281.1	MSTRG.12281	NA	NA	NA	NA	NA	0	0	0	3	23	7096947	+	437	ENSBTAG00000045923	ENSBTAT00000063954	antisense	genic	0	nested	exonic
MSTRG.12283.1	MSTRG.12283	NA	NA	NA	NA	NA	0.468372	0.239542	0.6796	2	23	7128568	+	223	ENSBTAG00000003038	ENSBTAT00000073579	antisense	intergenic	1967	convergent	downstream
MSTRG.12287.2	MSTRG.12287	NA	NA	-0.232415	0.300336	0.662841	0.188836	0.175725	0.200938	6	23	7173065	+	1331	ENSBTAG00000003039	ENSBTAT00000003955	antisense	genic	0	overlapping	exonic
MSTRG.12301.1	MSTRG.12301	NA	NA	-0.31416	0.00253526	0.0800725	3.61182	3.24476	3.95065	6	23	7446374	-	1031	ENSBTAG00000002648	ENSBTAT00000087151	antisense	genic	0	containing	exonic
MSTRG.12317.1	MSTRG.12317	NA	NA	NA	NA	NA	0.006412	0.009025	0.004	5	23	7877482	+	1530	ENSBTAG00000049331	ENSBTAT00000082198	sense	genic	0	containing	exonic
MSTRG.12318.2	MSTRG.12318	NA	NA	-1.72799	0.0460817	0.295037	0.695976	0.315417	1.04726	2	23	7884859	-	781	ENSBTAG00000049331	ENSBTAT00000067787	antisense	genic	0	nested	intronic
MSTRG.12324.1	MSTRG.12324	NA	NA	-0.479385	0.000114626	0.0176812	4.86596	4.09277	5.57968	6	23	8488465	+	615	ENSBTAG00000015598	ENSBTAT00000020719	antisense	genic	0	containing	exonic
MSTRG.12363.1	MSTRG.12363	NA	NA	-0.160253	0.214485	0.580541	0.727556	0.691733	0.760623	6	23	10502832	-	1778	ENSBTAG00000040006	ENSBTAT00000051953	antisense	genic	0	overlapping	exonic
MSTRG.12373.1	MSTRG.12373	NA	NA	-0.177924	0.380073	0.722506	0.978408	0.926475	1.02635	2	23	11020774	+	861	ENSBTAG00000048838	ENSBTAT00000067909	antisense	intergenic	9598	divergent	upstream
MSTRG.12376.2	MSTRG.12376	NA	NA	-0.605013	0.000843677	0.0464081	1.6758	1.34274	1.98323	2	23	11305410	+	272	ENSBTAG00000017091	ENSBTAT00000022726	sense	intergenic	12972	same_strand	upstream
MSTRG.12383.1	MSTRG.12383	NA	NA	-0.0974574	0.714438	0.905449	0.545584	0.534033	0.556246	4	23	11373479	+	537	ENSBTAG00000012069	ENSBTAT00000016009	antisense	genic	0	nested	exonic
MSTRG.12386.1	MSTRG.12386	NA	NA	-0.09111	0.395645	0.732822	4.91315	4.80328	5.01458	6	23	12494106	+	2129	ENSBTAG00000012703	ENSBTAT00000016884	antisense	genic	0	containing	exonic
MSTRG.12418.1	MSTRG.12418	NA	NA	NA	NA	NA	0.03524	0.041275	0.0296692	2	23	16106756	-	11719	ENSBTAG00000015321	ENSBTAT00000067547	sense	genic	0	nested	intronic
MSTRG.12429.1	MSTRG.12429	NA	NA	-0.0221953	0.909135	0.973509	0.168348	0.167542	0.169092	2	23	16569332	-	2606	ENSBTAG00000051534	ENSBTAT00000079667	antisense	genic	0	containing	intronic
MSTRG.1244.1	MSTRG.1244	NA	NA	-0.341532	0.0367027	0.269363	0.88054	0.785742	0.968046	11	10	21004534	-	828	ENSBTAG00000005814	ENSBTAT00000007642	antisense	genic	0	nested	exonic
MSTRG.12457.1	MSTRG.12457	NA	NA	NA	NA	NA	0.004784	0.00465833	0.0049	2	23	17533554	-	1238	ENSBTAG00000049965	ENSBTAT00000066373	antisense	genic	0	overlapping	intronic
MSTRG.12468.1	MSTRG.12468	NA	NA	-0.0963023	0.334717	0.688263	4.45726	4.34874	4.55744	14	23	17731419	-	2122	ENSBTAG00000015131	ENSBTAT00000035955	antisense	genic	0	nested	exonic
MSTRG.1247.1	MSTRG.1247	NA	NA	-0.231383	0.0886526	0.396312	4.92408	4.56738	5.25333	8	10	21088179	+	1478	ENSBTAG00000017665	ENSBTAT00000023493	antisense	genic	0	overlapping	exonic
MSTRG.12478.1	MSTRG.12478	NA	NA	NA	NA	NA	0.093356	0.08875	0.0976077	6	23	19182213	+	3702	ENSBTAG00000010244	ENSBTAT00000013537	antisense	genic	0	overlapping	exonic
MSTRG.1249.1	MSTRG.1249	NA	NA	0.0727634	0.799944	0.939377	6.76535	7.01835	6.53182	2	10	21119109	+	730	ENSBTAG00000030841	ENSBTAT00000043607	sense	genic	0	containing	intronic
MSTRG.12501.1	MSTRG.12501	NA	NA	-0.400648	0.0017043	0.0639485	5.49377	4.76618	6.16539	13	23	22221636	+	2818	ENSBTAG00000014272	ENSBTAT00000076678	antisense	genic	0	nested	exonic
MSTRG.12505.7	MSTRG.12505	NA	NA	-0.723187	0.400787	0.736333	0.15952	0.119125	0.196808	6	23	22332057	-	11149	ENSBTAG00000047591	ENSBTAT00000063844	antisense	intergenic	4392	convergent	downstream
MSTRG.12524.3	MSTRG.12524	NA	NA	-0.406806	0.00715509	0.127518	12.1809	10.5235	13.7107	7	23	25122235	+	1417	ENSBTAG00000021516	ENSBTAT00000087331	antisense	genic	0	containing	exonic
MSTRG.12530.1	MSTRG.12530	NA	NA	0.293026	0.31782	0.676079	1.14124	1.27474	1.018	8	23	25400764	+	2711	ENSBTAG00000003359	ENSBTAT00000004358	antisense	genic	0	nested	exonic
MSTRG.12535.1	MSTRG.12535	NA	NA	-0.628705	0.0128349	0.164562	0.416916	0.329642	0.497477	5	23	25672667	-	1202	ENSBTAG00000019588	ENSBTAT00000026100	antisense	genic	0	overlapping	exonic
MSTRG.12536.1	MSTRG.12536	NA	NA	-0.450829	0.22479	0.589794	0.267884	0.227983	0.304715	5	23	25689051	+	3402	ENSBTAG00000037605	ENSBTAT00000019939	antisense	genic	0	containing	exonic
MSTRG.12537.1	MSTRG.12537	NA	NA	-0.35661	0.068055	0.351564	0.748004	0.66245	0.826977	6	23	25723658	-	1967	ENSBTAG00000013919	ENSBTAT00000018484	antisense	genic	0	containing	exonic
MSTRG.12539.2	MSTRG.12539	NA	NA	0.285358	0.432622	0.758583	0.303112	0.3428	0.266477	2	23	25804020	-	372	ENSBTAG00000038397	ENSBTAT00000075226	antisense	genic	0	nested	exonic
MSTRG.12541.1	MSTRG.12541	NA	NA	-0.199751	0.337892	0.691211	1.00274	0.94385	1.05709	5	23	25837402	+	2308	ENSBTAG00000010645	ENSBTAT00000014072	antisense	genic	0	nested	exonic
MSTRG.12544.1	MSTRG.12544	NA	NA	NA	NA	NA	0	0	0	10	23	25899518	-	2117	ENSBTAG00000007618	ENSBTAT00000016055	antisense	genic	0	overlapping	exonic
MSTRG.12546.1	MSTRG.12546	NA	NA	NA	NA	NA	0.000748	0.00128333	0.000253846	7	23	26701831	-	4846	NA	NA	NA	NA	NA	NA	NA
MSTRG.12547.1	MSTRG.12547	NA	NA	NA	NA	NA	0	0	0	6	23	26710480	+	692	NA	NA	NA	NA	NA	NA	NA
MSTRG.12548.7	MSTRG.12548	NA	NA	NA	NA	NA	0.002048	0.001825	0.00225385	12	23	26739436	-	23552	NA	NA	NA	NA	NA	NA	NA
MSTRG.12549.1	MSTRG.12549	NA	NA	NA	NA	NA	0	0	0	8	23	26739475	+	1387	NA	NA	NA	NA	NA	NA	NA
MSTRG.12550.1	MSTRG.12550	NA	NA	NA	NA	NA	0.000812	0.00114167	0.000507692	2	23	26763103	-	556	NA	NA	NA	NA	NA	NA	NA
MSTRG.12551.1	MSTRG.12551	NA	NA	NA	NA	NA	0	0	0	2	23	26776604	-	467	NA	NA	NA	NA	NA	NA	NA
MSTRG.12555.1	MSTRG.12555	NA	NA	NA	NA	NA	0	0	0	11	23	25948982	-	3253	ENSBTAG00000026163	ENSBTAT00000037068	antisense	genic	0	overlapping	exonic
MSTRG.12556.2	MSTRG.12556	NA	NA	NA	NA	NA	0	0	0	9	23	25988929	-	1177	ENSBTAG00000026163	ENSBTAT00000037068	antisense	genic	0	nested	intronic
MSTRG.12557.1	MSTRG.12557	NA	NA	NA	NA	NA	0	0	0	2	23	26438696	+	1777	NA	NA	NA	NA	NA	NA	NA
MSTRG.12558.2	MSTRG.12558	NA	NA	NA	NA	NA	0	0	0	2	23	26559733	+	1240	NA	NA	NA	NA	NA	NA	NA
MSTRG.12559.2	MSTRG.12559	NA	NA	NA	NA	NA	0.000524	0.000608333	0.000446154	11	23	26611513	+	14486	NA	NA	NA	NA	NA	NA	NA
MSTRG.12560.1	MSTRG.12560	NA	NA	NA	NA	NA	0	0	0	8	23	26681607	-	1574	NA	NA	NA	NA	NA	NA	NA
MSTRG.12561.1	MSTRG.12561	NA	NA	NA	NA	NA	0.018152	0.0176583	0.0186077	2	23	27461818	+	518	ENSBTAG00000032031	ENSBTAT00000045434	sense	intergenic	1054	same_strand	upstream
MSTRG.12570.2	MSTRG.12570	NA	NA	0.266497	0.121694	0.457224	14.7254	16.2784	13.2919	5	23	27511323	-	12889	ENSBTAG00000053399	ENSBTAT00000076937	antisense	genic	0	overlapping	exonic
MSTRG.12580.1	MSTRG.12580	NA	NA	-0.436445	0.165109	0.520857	0.193244	0.16515	0.219177	6	23	27575523	-	1230	ENSBTAG00000013533	ENSBTAT00000017995	antisense	genic	0	nested	exonic
MSTRG.12588.1	MSTRG.12588	NA	NA	NA	NA	NA	0.051736	0.0573	0.0466	2	23	27721486	+	569	ENSBTAG00000000016	ENSBTAT00000000018	antisense	genic	0	overlapping	exonic
MSTRG.12596.1	MSTRG.12596	NA	NA	-0.297187	0.18349	0.545654	1.14303	1.03717	1.24074	3	23	27685491	+	350	ENSBTAG00000020554	ENSBTAT00000027388	antisense	genic	0	nested	exonic
MSTRG.1260.3	MSTRG.1260	NA	NA	NA	NA	NA	0.001384	0.000683333	0.00203077	30	10	21488758	-	7524	ENSBTAG00000009703	ENSBTAT00000061306	antisense	genic	0	containing	exonic
MSTRG.12615.4	MSTRG.12615	NA	NA	-0.423878	0.00589317	0.11593	6.23123	5.35577	7.03935	41	23	27372081	+	11633	ENSBTAG00000037533	ENSBTAT00000009019	antisense	genic	0	containing	exonic
MSTRG.12617.3	MSTRG.12617	NA	NA	0.223412	0.531709	0.813124	2.45142	2.68206	2.23852	2	23	27351201	+	879	ENSBTAG00000052577	ENSBTAT00000025729	sense	intergenic	844	same_strand	upstream
MSTRG.1262.1	MSTRG.1262	NA	NA	NA	NA	NA	0.008064	0.0142167	0.00238462	4	10	21534032	-	559	ENSBTAG00000040053	ENSBTAT00000007359	antisense	genic	0	nested	exonic
MSTRG.12624.1	MSTRG.12624	NA	NA	-0.345331	0.0272176	0.23459	2.18853	1.94273	2.41542	18	23	27421810	+	2545	ENSBTAG00000007450	ENSBTAT00000045436	antisense	genic	0	nested	exonic
MSTRG.12631.1	MSTRG.12631	NA	NA	NA	NA	NA	0.067432	0.088	0.0484462	3	23	29028030	+	349	ENSBTAG00000025398	ENSBTAT00000080633	antisense	genic	0	overlapping	exonic
MSTRG.12634.1	MSTRG.12634	NA	NA	-0.097179	0.721079	0.908918	0.152404	0.148642	0.155877	5	23	29091769	-	1784	ENSBTAG00000027246	ENSBTAT00000012533	antisense	genic	0	containing	exonic
MSTRG.12640.1	MSTRG.12640	NA	NA	-0.423456	0.270339	0.634149	0.226492	0.191308	0.258969	2	23	29121612	+	336	ENSBTAG00000017227	ENSBTAT00000022884	antisense	genic	0	overlapping	exonic
MSTRG.12649.1	MSTRG.12649	NA	NA	-0.150744	0.253849	0.618832	1.58077	1.51222	1.64405	3	23	30062440	-	1744	ENSBTAG00000000871	ENSBTAT00000001158	antisense	intergenic	1394	convergent	downstream
MSTRG.1266.1	MSTRG.1266	NA	NA	-0.338833	0.163404	0.518978	0.573836	0.508858	0.633815	4	10	21591156	+	562	ENSBTAG00000006884	ENSBTAT00000073156	antisense	genic	0	overlapping	exonic
MSTRG.12661.1	MSTRG.12661	NA	NA	-0.0314234	0.9584	0.986266	0.60932	0.600317	0.617631	2	23	30622956	-	290	ENSBTAG00000039079	ENSBTAT00000052241	antisense	intergenic	8293	divergent	upstream
MSTRG.12693.1	MSTRG.12693	NA	NA	0.243182	0.290843	0.653774	0.841124	0.923992	0.764631	3	23	31654437	+	8603	ENSBTAG00000054314	ENSBTAT00000078106	antisense	genic	0	overlapping	exonic
MSTRG.12698.1	MSTRG.12698	NA	NA	0.165768	0.283537	0.647194	6.84724	7.31661	6.41398	2	23	31737774	-	503	ENSBTAG00000048478	ENSBTAT00000069848	sense	intergenic	117	same_strand	upstream
MSTRG.12703.1	MSTRG.12703	NA	NA	-0.530692	0.000803405	0.0458279	2.74213	2.26109	3.18617	2	23	31829185	-	741	ENSBTAG00000052382	ENSBTAT00000082128	antisense	genic	0	containing	exonic
MSTRG.12708.1	MSTRG.12708	NA	NA	-0.386896	0.00215383	0.0724682	2.88177	2.51537	3.21998	3	23	31873853	-	691	ENSBTAG00000011677	ENSBTAT00000015499	antisense	genic	0	overlapping	exonic
MSTRG.1271.1	MSTRG.1271	NA	NA	NA	NA	NA	0.022172	0.02995	0.0149923	3	10	21684117	-	721	ENSBTAG00000007415	ENSBTAT00000009302	antisense	genic	0	nested	exonic
MSTRG.12724.1	MSTRG.12724	NA	NA	0.575888	0.000987342	0.049928	2.74458	3.33328	2.20117	10	23	32259400	+	6379	ENSBTAG00000016549	ENSBTAT00000022015	antisense	genic	0	overlapping	exonic
MSTRG.12728.1	MSTRG.12728	NA	NA	NA	NA	NA	0.097528	0.0879917	0.106331	16	23	32697195	-	3202	ENSBTAG00000003892	ENSBTAT00000005079	antisense	genic	0	containing	exonic
MSTRG.12737.1	MSTRG.12737	NA	NA	-0.104666	0.287842	0.651226	19.7409	19.1729	20.2653	2	23	33174177	+	12596	ENSBTAG00000004979	ENSBTAT00000006554	antisense	genic	0	overlapping	exonic
MSTRG.12755.1	MSTRG.12755	NA	NA	NA	NA	NA	0.083408	0.0848417	0.0820846	2	23	37823405	-	299	ENSBTAG00000016519	ENSBTAT00000078086	antisense	genic	0	nested	exonic
MSTRG.12759.3	MSTRG.12759	NA	NA	-0.251532	0.160392	0.515215	0.442212	0.408433	0.473392	9	23	27829442	-	3694	ENSBTAG00000007075	ENSBTAT00000073605	antisense	genic	0	overlapping	exonic
MSTRG.1277.1	MSTRG.1277	NA	NA	-0.331745	0.0304719	0.248426	0.829276	0.745383	0.906715	3	10	21798574	-	652	ENSBTAG00000011571	ENSBTAT00000002488	antisense	genic	0	nested	exonic
MSTRG.12793.1	MSTRG.12793	NA	NA	0.169374	0.549839	0.823603	0.848276	0.911633	0.789792	3	23	28631397	+	1229	ENSBTAG00000020116	ENSBTAT00000011795	antisense	intergenic	20379	convergent	downstream
MSTRG.12795.1	MSTRG.12795	NA	NA	NA	NA	NA	0.112572	0.0783	0.144208	2	23	28683653	+	690	ENSBTAG00000051089	ENSBTAT00000081373	antisense	genic	0	overlapping	exonic
MSTRG.128.1	MSTRG.128	NA	NA	-0.347533	0.00467363	0.102929	5.94243	5.2614	6.57107	15	1	38203395	+	2402	ENSBTAG00000023652	ENSBTAT00000032377	antisense	genic	0	overlapping	exonic
MSTRG.12804.1	MSTRG.12804	NA	NA	-0.570462	0.263575	0.628473	0.161936	0.128417	0.192877	2	23	28873275	-	377	ENSBTAG00000004490	ENSBTAT00000005888	antisense	genic	0	nested	exonic
MSTRG.12816.1	MSTRG.12816	NA	NA	-0.182527	0.111394	0.437679	1.26701	1.19727	1.33139	11	23	39355876	-	1911	ENSBTAG00000012865	ENSBTAT00000017097	antisense	genic	0	overlapping	exonic
MSTRG.12828.1	MSTRG.12828	NA	NA	-0.333542	0.0466026	0.29618	1.29826	1.15233	1.43295	2	23	40115721	+	1285	ENSBTAG00000020559	ENSBTAT00000027394	antisense	genic	0	overlapping	exonic
MSTRG.12833.1	MSTRG.12833	NA	NA	0.583893	0.433277	0.759133	0.354132	0.428408	0.285569	2	23	41018479	-	2619	ENSBTAG00000004115	ENSBTAT00000005377	sense	intergenic	5738	same_strand	upstream
MSTRG.12853.1	MSTRG.12853	NA	NA	-0.180926	0.0316182	0.253355	2.94585	2.78379	3.09544	6	23	44610122	-	1925	ENSBTAG00000019533	ENSBTAT00000026027	antisense	genic	0	containing	exonic
MSTRG.12856.2	MSTRG.12856	NA	NA	0.000647636	0.99851	0.999352	1.78784	1.81212	1.76542	7	23	44879531	-	14901	ENSBTAG00000006287	ENSBTAT00000070697	antisense	intergenic	34767	divergent	upstream
MSTRG.12869.1	MSTRG.12869	NA	NA	-0.499472	0.138368	0.484953	0.430996	0.361225	0.4954	2	23	47408505	-	272	ENSBTAG00000039732	ENSBTAT00000025619	antisense	genic	0	nested	exonic
MSTRG.12877.1	MSTRG.12877	NA	NA	-0.152911	0.239467	0.605157	0.20604	0.1967	0.214662	24	23	47824127	+	9674	ENSBTAG00000015106	ENSBTAT00000020103	antisense	genic	0	overlapping	exonic
MSTRG.12884.15	MSTRG.12884	NA	NA	0.094497	0.354003	0.70363	0.925656	0.965492	0.888885	2	23	48155645	-	29737	ENSBTAG00000005980	ENSBTAT00000044565	sense	intergenic	45517	same_strand	upstream
MSTRG.12885.1	MSTRG.12885	NA	NA	-0.0563606	0.845327	0.953838	0.146968	0.145958	0.1479	2	23	48476354	+	1475	ENSBTAG00000031444	ENSBTAT00000087325	antisense	intergenic	49273	convergent	downstream
MSTRG.12889.1	MSTRG.12889	NA	NA	-1.15506	0.0350965	0.264375	0.210188	0.130592	0.283662	2	23	49043800	-	736	ENSBTAG00000049778	ENSBTAT00000081537	antisense	intergenic	12988	divergent	upstream
MSTRG.12898.1	MSTRG.12898	NA	NA	0.296769	0.45495	0.772315	2.54549	2.85249	2.26211	4	23	50039779	-	4028	ENSBTAG00000015178	ENSBTAT00000039110	antisense	genic	0	overlapping	exonic
MSTRG.12899.1	MSTRG.12899	NA	NA	0.0167481	0.944501	0.984143	2.62496	2.67366	2.58001	5	23	50049055	-	1014	ENSBTAG00000015178	ENSBTAT00000083505	antisense	genic	0	nested	exonic
MSTRG.1290.4	MSTRG.1290	NA	NA	-0.00237495	0.964341	0.988052	11.0353	11.1324	10.9456	2	10	22033321	-	3334	ENSBTAG00000014662	ENSBTAT00000019522	sense	genic	0	overlapping	exonic
MSTRG.12904.1	MSTRG.12904	NA	NA	0.0367244	0.944006	0.984142	0.695628	0.711733	0.680762	2	23	50237392	-	2334	ENSBTAG00000026919	ENSBTAT00000053185	antisense	intergenic	3345	convergent	downstream
MSTRG.12905.1	MSTRG.12905	NA	NA	0.0109033	0.962049	0.987375	2.08776	2.11503	2.06259	4	23	50282402	+	7112	ENSBTAG00000053564	ENSBTAT00000070910	sense	genic	0	containing	exonic
MSTRG.1291.3	MSTRG.1291	NA	NA	-0.178096	0.0396043	0.276093	21.3661	20.2275	22.4171	2	10	22194383	+	702	ENSBTAG00000052184	ENSBTAT00000069522	sense	genic	0	containing	exonic
MSTRG.12914.2	MSTRG.12914	NA	NA	NA	NA	NA	0.07184	0.0899333	0.0551385	3	23	50641943	-	2051	ENSBTAG00000049906	ENSBTAT00000023242	sense	intergenic	2110	same_strand	downstream
MSTRG.12920.1	MSTRG.12920	NA	NA	-0.255349	0.131697	0.475189	1.15559	1.0633	1.24078	7	23	50735263	-	1561	ENSBTAG00000050155	ENSBTAT00000071179	antisense	genic	0	overlapping	exonic
MSTRG.12921.1	MSTRG.12921	NA	NA	NA	NA	NA	0.082212	0.0826083	0.0818462	3	23	50755572	-	1101	ENSBTAG00000031267	ENSBTAT00000024445	antisense	genic	0	overlapping	exonic
MSTRG.12927.3	MSTRG.12927	NA	NA	-0.937566	0.0435891	0.287108	1.92522	1.31424	2.48919	3	23	50896446	+	3575	ENSBTAG00000012079	ENSBTAT00000073098	sense	genic	0	nested	intronic
MSTRG.12954.1	MSTRG.12954	NA	NA	NA	NA	NA	0.002552	0.00276667	0.00235385	4	24	921254	+	11816	ENSBTAG00000001224	ENSBTAT00000010477	antisense	genic	0	nested	intronic
MSTRG.12956.3	MSTRG.12956	NA	NA	NA	NA	NA	0.010232	0.0113583	0.00919231	3	24	2244074	-	10752	ENSBTAG00000022890	ENSBTAT00000002984	antisense	genic	0	nested	intronic
MSTRG.12958.1	MSTRG.12958	NA	NA	0.0561837	0.818992	0.945531	4.11266	4.2195	4.01403	2	24	2232988	-	3401	ENSBTAG00000022890	ENSBTAT00000002984	antisense	genic	0	nested	intronic
MSTRG.12961.2	MSTRG.12961	NA	NA	-0.0186035	0.681264	0.890169	4.07038	4.08067	4.06088	6	24	2404323	+	4263	ENSBTAG00000048945	ENSBTAT00000074173	sense	genic	0	containing	exonic
MSTRG.12967.2	MSTRG.12967	NA	NA	-0.0140837	0.896558	0.969076	0.7506	0.752975	0.748408	3	24	3931339	+	7622	ENSBTAG00000022887	ENSBTAT00000031106	antisense	genic	0	overlapping	exonic
MSTRG.12972.1	MSTRG.12972	NA	NA	-0.00573156	0.948973	0.984865	9.65716	9.73343	9.58676	5	24	4141443	-	2342	ENSBTAG00000012012	ENSBTAT00000072295	antisense	genic	0	containing	exonic
MSTRG.13022.1	MSTRG.13022	NA	NA	NA	NA	NA	0.003672	0.00496667	0.00247692	2	24	22036748	-	4975	ENSBTAG00000043893	ENSBTAT00000060885	sense	intergenic	15470	same_strand	upstream
MSTRG.13039.1	MSTRG.13039	NA	NA	-0.194018	0.117161	0.448832	78.0694	73.4533	82.3305	4	24	25544059	+	752	ENSBTAG00000010991	ENSBTAT00000079909	antisense	genic	0	overlapping	exonic
MSTRG.1304.1	MSTRG.1304	NA	NA	NA	NA	NA	0.069796	0.0807417	0.0596923	2	10	22717402	+	214	ENSBTAG00000052267	ENSBTAT00000076111	sense	intergenic	30695	same_strand	upstream
MSTRG.13041.1	MSTRG.13041	NA	NA	NA	NA	NA	0.064808	0.0740333	0.0562923	2	24	25575499	-	2795	ENSBTAG00000021923	ENSBTAT00000068999	sense	genic	0	containing	intronic
MSTRG.13044.1	MSTRG.13044	NA	NA	0.0965542	0.600682	0.851368	0.141696	0.147958	0.135915	16	24	25666203	+	5356	ENSBTAG00000039483	ENSBTAT00000002538	antisense	genic	0	containing	exonic
MSTRG.13046.2	MSTRG.13046	NA	NA	0.142729	0.349062	0.700482	0.107428	0.114067	0.1013	3	24	25714303	+	8591	ENSBTAG00000040126	ENSBTAT00000048414	antisense	genic	0	containing	intronic
MSTRG.13051.1	MSTRG.13051	NA	NA	-0.0359373	0.835442	0.950706	0.222452	0.221892	0.222969	17	24	26027540	-	4588	ENSBTAG00000040584	ENSBTAT00000011306	antisense	genic	0	containing	exonic
MSTRG.13069.1	MSTRG.13069	NA	NA	NA	NA	NA	0.037924	0.0358583	0.0398308	2	24	32707525	+	5175	ENSBTAG00000027181	ENSBTAT00000060991	antisense	genic	0	overlapping	exonic
MSTRG.13082.1	MSTRG.13082	NA	NA	NA	NA	NA	0.025624	0.0236167	0.0274769	4	24	33980166	+	861	ENSBTAG00000050310	ENSBTAT00000080678	antisense	intergenic	28899	convergent	downstream
MSTRG.13086.6	MSTRG.13086	NA	NA	NA	NA	NA	0.034908	0.0337917	0.0359385	4	24	34450962	+	12550	ENSBTAG00000007467	ENSBTAT00000009822	antisense	genic	0	nested	intronic
MSTRG.13112.1	MSTRG.13112	NA	NA	NA	NA	NA	0.000376	0.000783333	0	2	24	37234244	-	230	ENSBTAG00000019585	ENSBTAT00000061582	sense	intergenic	7216	same_strand	downstream
MSTRG.13115.2	MSTRG.13115	NA	NA	-0.283286	0.0507794	0.30874	1.3106	1.19378	1.41844	4	24	37407707	-	2683	ENSBTAG00000016024	ENSBTAT00000021328	antisense	genic	0	containing	exonic
MSTRG.13118.1	MSTRG.13118	NA	NA	-0.0680024	0.633109	0.8668	0.880388	0.8682	0.891638	5	24	37585419	+	11699	ENSBTAG00000005372	ENSBTAT00000068097	antisense	genic	0	nested	exonic
MSTRG.13125.1	MSTRG.13125	NA	NA	-0.222933	0.182291	0.543757	3.1962	2.96869	3.40622	2	24	39050569	-	301	ENSBTAG00000019251	ENSBTAT00000061281	sense	intergenic	77022	same_strand	upstream
MSTRG.13126.1	MSTRG.13126	NA	NA	-0.153057	0.543539	0.820101	1.07069	1.02074	1.1168	3	24	39312563	+	933	ENSBTAG00000046396	ENSBTAT00000064830	antisense	intergenic	3659	divergent	upstream
MSTRG.13134.1	MSTRG.13134	NA	NA	-0.204692	0.119623	0.453047	0.687848	0.642092	0.730085	2	24	41099016	-	1145	ENSBTAG00000010356	ENSBTAT00000013671	antisense	genic	0	nested	exonic
MSTRG.13141.1	MSTRG.13141	NA	NA	NA	NA	NA	0	0	0	3	24	41759914	-	840	ENSBTAG00000046533	ENSBTAT00000075871	antisense	intergenic	20893	divergent	upstream
MSTRG.13145.1	MSTRG.13145	NA	NA	-0.0964813	0.522023	0.807334	1.59592	1.55385	1.63475	2	24	41891954	-	526	ENSBTAG00000017279	ENSBTAT00000022970	antisense	intergenic	41	divergent	upstream
MSTRG.13160.1	MSTRG.13160	NA	NA	NA	NA	NA	0	0	0	2	24	43013235	+	381	ENSBTAG00000010542	ENSBTAT00000031033	antisense	genic	0	nested	intronic
MSTRG.13162.1	MSTRG.13162	NA	NA	-0.302487	0.181013	0.541871	0.882884	0.801642	0.957877	2	24	43067891	-	415	ENSBTAG00000010547	ENSBTAT00000013946	sense	genic	0	overlapping	intronic
MSTRG.13170.1	MSTRG.13170	NA	NA	0.236273	0.176204	0.535553	0.681724	0.745208	0.623123	3	24	43629781	+	4235	ENSBTAG00000048673	ENSBTAT00000086951	antisense	genic	0	containing	exonic
MSTRG.13177.1	MSTRG.13177	NA	NA	NA	NA	NA	0.04984	0.05225	0.0476154	2	24	45273154	-	3849	ENSBTAG00000043507	ENSBTAT00000060499	sense	intergenic	40644	same_strand	upstream
MSTRG.13185.1	MSTRG.13185	NA	NA	-0.39119	0.00366428	0.0922665	2.18695	1.90493	2.44727	13	24	45841435	+	2659	ENSBTAG00000002507	ENSBTAT00000003259	antisense	genic	0	overlapping	exonic
MSTRG.13204.1	MSTRG.13204	NA	NA	0.630611	0.0128873	0.164842	1.25682	1.55342	0.983046	2	24	48432521	-	729	ENSBTAG00000018901	ENSBTAT00000079973	antisense	genic	0	nested	intronic
MSTRG.13211.1	MSTRG.13211	NA	NA	-0.315157	0.0721478	0.360684	0.65676	0.588158	0.720085	3	24	49144065	+	900	ENSBTAG00000021334	ENSBTAT00000028439	antisense	genic	0	overlapping	exonic
MSTRG.13213.1	MSTRG.13213	NA	NA	-0.405951	0.00204651	0.0705907	3.51643	3.04341	3.95307	7	24	49149347	+	1176	ENSBTAG00000022902	ENSBTAT00000055065	antisense	genic	0	containing	exonic
MSTRG.13217.1	MSTRG.13217	NA	NA	-0.12811	0.0815701	0.381064	13.2625	12.7837	13.7046	10	24	49442396	+	2545	ENSBTAG00000002863	ENSBTAT00000078284	antisense	genic	0	containing	exonic
MSTRG.13239.5	MSTRG.13239	NA	NA	NA	NA	NA	9.2e-05	3.33333e-05	0.000146154	4	24	53972771	+	13743	ENSBTAG00000013871	ENSBTAT00000018418	sense	genic	0	nested	intronic
MSTRG.13247.1	MSTRG.13247	NA	NA	-0.568638	0.00111055	0.0537763	1.38321	1.12243	1.62392	8	24	55937900	+	1154	ENSBTAG00000015731	ENSBTAT00000020880	antisense	genic	0	overlapping	exonic
MSTRG.13249.2	MSTRG.13249	NA	NA	-0.0934603	0.492183	0.791291	2.61956	2.56127	2.67338	2	24	56342907	-	2195	ENSBTAG00000004005	ENSBTAT00000070595	antisense	genic	0	overlapping	intronic
MSTRG.13254.1	MSTRG.13254	NA	NA	-0.0828779	0.658591	0.879686	1.692	1.66478	1.71713	6	24	56834123	+	966	ENSBTAG00000019271	ENSBTAT00000025659	antisense	genic	0	nested	exonic
MSTRG.13262.5	MSTRG.13262	NA	NA	0.0115532	0.944691	0.984201	13.6508	13.8371	13.4789	3	24	57582748	+	13543	ENSBTAG00000029851	ENSBTAT00000042230	sense	genic	0	containing	exonic
MSTRG.13265.1	MSTRG.13265	NA	NA	NA	NA	NA	0.000764	0.000708333	0.000815385	5	24	57653517	+	40064	ENSBTAG00000014284	ENSBTAT00000075387	antisense	genic	0	overlapping	exonic
MSTRG.13272.1	MSTRG.13272	NA	NA	-0.0354144	0.69947	0.898363	2.64311	2.63436	2.65118	13	24	58289476	+	4580	ENSBTAG00000006833	ENSBTAT00000008979	antisense	genic	0	overlapping	exonic
MSTRG.13276.2	MSTRG.13276	NA	NA	NA	NA	NA	0.000976	0.00203333	0	3	24	58873684	-	1961	NA	NA	NA	NA	NA	NA	NA
MSTRG.13280.2	MSTRG.13280	NA	NA	NA	NA	NA	0.071172	0.082725	0.0605077	3	24	60186000	-	21298	ENSBTAG00000050028	ENSBTAT00000085959	sense	intergenic	82612	same_strand	downstream
MSTRG.13281.1	MSTRG.13281	NA	NA	NA	NA	NA	0.0493	0.0529083	0.0459692	2	24	60241051	+	747	ENSBTAG00000050028	ENSBTAT00000085959	antisense	intergenic	55799	convergent	downstream
MSTRG.13282.14	MSTRG.13282	NA	NA	0.158187	0.118255	0.450869	5.40235	5.75514	5.07669	2	24	60303214	-	20766	ENSBTAG00000050028	ENSBTAT00000085959	sense	genic	0	containing	intronic
MSTRG.13289.1	MSTRG.13289	NA	NA	-0.455952	0.0267884	0.232712	1.56519	1.32501	1.7869	3	24	61048916	-	2389	ENSBTAG00000045832	ENSBTAT00000066319	antisense	genic	0	overlapping	intronic
MSTRG.13298.1	MSTRG.13298	NA	NA	NA	NA	NA	0.001036	0.000816667	0.00123846	7	24	61730310	-	2376	ENSBTAG00000002019	ENSBTAT00000073441	antisense	genic	0	containing	exonic
MSTRG.1330.1	MSTRG.1330	NA	NA	0.306063	0.641012	0.870736	0.089748	0.101067	0.0793	2	10	23532088	-	459	ENSBTAG00000051554	ENSBTAT00000085612	sense	intergenic	2847	same_strand	downstream
MSTRG.13303.7	MSTRG.13303	NA	NA	NA	NA	NA	0.000128	0.000266667	0	10	24	61862834	+	5566	ENSBTAG00000048720	ENSBTAT00000053165	antisense	genic	0	containing	exonic
MSTRG.13313.7	MSTRG.13313	NA	NA	-0.0988356	0.29357	0.656241	9.34179	9.09907	9.56584	3	25	38236	+	1963	ENSBTAG00000053570	ENSBTAT00000078325	sense	genic	0	containing	exonic
MSTRG.13378.4	MSTRG.13378	NA	NA	-0.0337323	0.45064	0.770117	63.6197	63.4639	63.7634	2	25	1395420	-	4224	ENSBTAG00000020001	ENSBTAT00000065143	sense	intergenic	157	same_strand	downstream
MSTRG.13382.1	MSTRG.13382	NA	NA	-0.287075	0.0572395	0.326042	1.58861	1.4443	1.72182	6	25	1491702	+	2120	ENSBTAG00000049306	ENSBTAT00000083107	antisense	genic	0	overlapping	exonic
MSTRG.13384.1	MSTRG.13384	NA	NA	NA	NA	NA	0.082452	0.0733333	0.0908692	2	25	1510939	+	780	ENSBTAG00000009533	ENSBTAT00000069986	antisense	genic	0	nested	exonic
MSTRG.13400.1	MSTRG.13400	NA	NA	-0.0191882	0.79455	0.937289	0.682116	0.683175	0.681138	2	25	1684490	-	8908	ENSBTAG00000000279	ENSBTAT00000000348	antisense	genic	0	overlapping	exonic
MSTRG.13427.1	MSTRG.13427	NA	NA	-0.0522479	0.747208	0.9192	15.4161	15.2646	15.556	6	25	2305294	+	4041	ENSBTAG00000012683	ENSBTAT00000071602	antisense	intergenic	2424	divergent	upstream
MSTRG.13428.1	MSTRG.13428	NA	NA	-0.273172	0.198499	0.563496	2.22529	2.03176	2.40394	4	25	2311895	-	466	ENSBTAG00000006117	ENSBTAT00000076695	antisense	intergenic	7847	divergent	upstream
MSTRG.1344.1	MSTRG.1344	NA	NA	NA	NA	NA	0.031796	0.036	0.0279154	2	10	24991000	-	292	ENSBTAG00000049032	ENSBTAT00000078696	sense	genic	0	containing	intronic
MSTRG.13459.1	MSTRG.13459	NA	NA	0.147274	0.679883	0.8891	0.184484	0.1972	0.172746	4	25	2948384	-	550	ENSBTAG00000049801	ENSBTAT00000075548	sense	genic	0	containing	exonic
MSTRG.13464.1	MSTRG.13464	NA	NA	-0.30353	0.386645	0.726901	0.405264	0.363217	0.444077	2	25	3058854	+	239	ENSBTAG00000026403	ENSBTAT00000005092	antisense	genic	0	nested	exonic
MSTRG.13502.3	MSTRG.13502	NA	NA	NA	NA	NA	0.00202	0.002375	0.00169231	2	25	6232611	+	100487	NA	NA	NA	NA	NA	NA	NA
MSTRG.13518.1	MSTRG.13518	NA	NA	-0.159025	0.699374	0.898363	0.404208	0.387308	0.419808	3	25	9619537	-	303	ENSBTAG00000005208	ENSBTAT00000081113	antisense	genic	0	overlapping	exonic
MSTRG.13521.1	MSTRG.13521	NA	NA	-0.267404	0.490161	0.790483	0.12072	0.110275	0.130362	4	25	9799195	-	1761	ENSBTAG00000005208	ENSBTAT00000081113	antisense	genic	0	nested	intronic
MSTRG.13524.1	MSTRG.13524	NA	NA	-0.367915	0.23065	0.597069	0.451752	0.398942	0.5005	2	25	10282907	+	424	ENSBTAG00000005622	ENSBTAT00000077137	antisense	intergenic	9729	divergent	upstream
MSTRG.13527.2	MSTRG.13527	NA	NA	-0.158587	0.417182	0.747889	3.46538	3.30825	3.61042	3	25	10287765	+	1217	ENSBTAG00000005622	ENSBTAT00000077137	antisense	intergenic	14587	divergent	upstream
MSTRG.13541.1	MSTRG.13541	NA	NA	NA	NA	NA	0.0018	0.00163333	0.00195385	3	25	12903676	+	4859	ENSBTAG00000021773	ENSBTAT00000046336	sense	intergenic	28962	same_strand	downstream
MSTRG.13543.2	MSTRG.13543	NA	NA	-0.218639	0.161296	0.516066	1.04121	0.971175	1.10585	5	25	13247045	+	2123	ENSBTAG00000036371	ENSBTAT00000050871	sense	genic	0	containing	intronic
MSTRG.13544.1	MSTRG.13544	NA	NA	-0.167705	0.122248	0.458747	1.8143	1.72147	1.89998	2	25	13247593	+	7707	ENSBTAG00000029848	ENSBTAT00000042227	sense	genic	0	containing	exonic
MSTRG.1355.1	MSTRG.1355	NA	NA	NA	NA	NA	0.002156	0	0.00414615	2	10	25223627	+	398	ENSBTAG00000051523	ENSBTAT00000050159	antisense	intergenic	13894	divergent	upstream
MSTRG.13552.1	MSTRG.13552	NA	NA	-0.0906475	0.40438	0.739084	14.8043	14.4588	15.1232	2	25	13775326	+	7875	ENSBTAG00000047520	ENSBTAT00000069726	sense	genic	0	containing	intronic
MSTRG.13562.1	MSTRG.13562	NA	NA	-0.277555	0.436366	0.76131	0.951212	0.866625	1.02929	4	25	15513140	+	636	ENSBTAG00000005523	ENSBTAT00000007264	sense	intergenic	2010	same_strand	upstream
MSTRG.13566.1	MSTRG.13566	NA	NA	0.369409	0.285028	0.649005	1.46864	1.68269	1.27106	3	25	16566592	-	855	ENSBTAG00000020735	ENSBTAT00000027632	sense	intergenic	23171	same_strand	upstream
MSTRG.13568.1	MSTRG.13568	NA	NA	-0.375076	0.0183257	0.194116	3.86033	3.39	4.29448	5	25	16423388	+	715	ENSBTAG00000020733	ENSBTAT00000027627	antisense	genic	0	containing	exonic
MSTRG.13570.1	MSTRG.13570	NA	NA	-0.291062	0.025388	0.227912	1.63299	1.47984	1.77435	6	25	16433436	+	2078	ENSBTAG00000049516	ENSBTAT00000075741	antisense	genic	0	containing	exonic
MSTRG.13574.4	MSTRG.13574	NA	NA	0.159245	0.0326518	0.255347	0.902972	0.962508	0.848015	3	25	16859130	-	7565	ENSBTAG00000032503	ENSBTAT00000046098	sense	genic	0	containing	intronic
MSTRG.13578.14	MSTRG.13578	NA	NA	0.0725001	0.338561	0.691642	4.68448	4.85593	4.52622	2	25	16935315	-	3917	ENSBTAG00000016505	ENSBTAT00000021939	sense	genic	0	nested	intronic
MSTRG.13589.2	MSTRG.13589	NA	NA	0.0874749	0.849606	0.955292	1.92852	2.01387	1.84973	6	25	18110703	-	9860	ENSBTAG00000037449	ENSBTAT00000078837	antisense	genic	0	overlapping	exonic
MSTRG.13590.1	MSTRG.13590	NA	NA	-0.444709	3.38346e-05	0.0091749	6.60853	5.62709	7.51448	14	25	18161969	-	2991	ENSBTAG00000019423	ENSBTAT00000025874	antisense	genic	0	containing	exonic
MSTRG.13595.1	MSTRG.13595	NA	NA	-0.330978	0.00153879	0.061783	1.41799	1.26673	1.55762	14	25	18483558	-	8189	ENSBTAG00000006447	ENSBTAT00000008455	antisense	genic	0	containing	exonic
MSTRG.13618.1	MSTRG.13618	NA	NA	NA	NA	NA	0.012292	0.0135	0.0111769	2	25	20053240	-	2270	ENSBTAG00000032373	ENSBTAT00000045934	antisense	genic	0	nested	exonic
MSTRG.13635.1	MSTRG.13635	NA	NA	0.156478	0.580555	0.839447	1.56441	1.66184	1.47447	2	25	21850933	-	4263	ENSBTAG00000020921	ENSBTAT00000042942	antisense	genic	0	nested	exonic
MSTRG.13648.1	MSTRG.13648	NA	NA	-0.410884	0.245411	0.610819	0.483712	0.419733	0.542769	3	25	22872753	+	566	ENSBTAG00000011162	ENSBTAT00000014826	antisense	intergenic	36119	divergent	upstream
MSTRG.13672.1	MSTRG.13672	NA	NA	-0.369676	0.00763982	0.129604	11.1867	9.83251	12.4366	3	25	26081995	+	823	ENSBTAG00000018016	ENSBTAT00000023981	antisense	genic	0	containing	exonic
MSTRG.13676.1	MSTRG.13676	NA	NA	-0.483605	0.020857	0.207171	2.86319	2.40275	3.28821	4	25	26102231	-	919	ENSBTAG00000016883	ENSBTAT00000022457	antisense	genic	0	nested	exonic
MSTRG.13709.1	MSTRG.13709	NA	NA	NA	NA	NA	0.013668	0.00830833	0.0186154	7	25	26559242	-	832	ENSBTAG00000021218	ENSBTAT00000084345	antisense	genic	0	overlapping	exonic
MSTRG.13743.1	MSTRG.13743	NA	NA	-0.131306	0.122433	0.459053	2.09269	2.01715	2.16242	3	25	27160466	-	2054	ENSBTAG00000007523	ENSBTAT00000009899	antisense	genic	0	overlapping	exonic
MSTRG.13748.1	MSTRG.13748	NA	NA	-0.343996	0.00953493	0.143351	2.34111	2.08369	2.57873	3	25	27201064	+	691	ENSBTAG00000000405	ENSBTAT00000000519	antisense	genic	0	nested	exonic
MSTRG.13765.1	MSTRG.13765	NA	NA	-0.217773	0.293497	0.656162	0.336904	0.313867	0.358169	10	25	27661890	-	1230	ENSBTAG00000031598	ENSBTAT00000044787	antisense	genic	0	nested	exonic
MSTRG.13774.1	MSTRG.13774	NA	NA	-0.236754	0.165354	0.521089	0.862104	0.799083	0.920277	4	25	27760686	+	747	ENSBTAG00000040295	ENSBTAT00000013231	antisense	genic	0	overlapping	exonic
MSTRG.13779.4	MSTRG.13779	NA	NA	0.132443	0.0545533	0.319985	3.60636	3.81343	3.41522	6	25	27918933	+	23471	ENSBTAG00000000704	ENSBTAT00000000941	antisense	intergenic	184	divergent	upstream
MSTRG.13784.1	MSTRG.13784	NA	NA	0.137778	0.441777	0.764833	2.47387	2.61874	2.34014	2	25	28052031	-	2797	ENSBTAG00000037489	ENSBTAT00000053944	antisense	intergenic	15051	convergent	downstream
MSTRG.1381.1	MSTRG.1381	NA	NA	-0.156268	0.400423	0.736223	1.10305	1.05058	1.15149	2	10	25805148	-	313	ENSBTAG00000020421	ENSBTAT00000027214	antisense	genic	0	nested	exonic
MSTRG.13816.2	MSTRG.13816	NA	NA	NA	NA	NA	0.015744	0.0161083	0.0154077	5	25	33527929	-	6067	ENSBTAG00000010339	ENSBTAT00000069958	antisense	genic	0	containing	exonic
MSTRG.13881.1	MSTRG.13881	NA	NA	0.125697	0.253813	0.618832	1.94849	2.05861	1.84685	2	25	35931818	-	723	ENSBTAG00000008295	ENSBTAT00000010915	antisense	genic	0	nested	exonic
MSTRG.13883.2	MSTRG.13883	NA	NA	0.339268	0.0474859	0.298817	1.41715	1.6032	1.24541	4	25	35955904	+	5235	ENSBTAG00000020528	ENSBTAT00000027347	antisense	genic	0	overlapping	exonic
MSTRG.1391.1	MSTRG.1391	NA	NA	-0.027767	0.874986	0.963684	2.27081	2.27355	2.26828	16	10	26079190	-	2038	ENSBTAG00000000843	ENSBTAT00000080282	antisense	genic	0	nested	exonic
MSTRG.13915.18	MSTRG.13915	NA	NA	-0.123805	0.568394	0.832566	6.34992	6.0957	6.58458	5	25	36439531	+	12370	ENSBTAG00000026236	ENSBTAT00000037204	antisense	genic	0	containing	exonic
MSTRG.13923.1	MSTRG.13923	NA	NA	0.091203	0.69713	0.897681	3.89616	4.06094	3.74406	13	25	36530211	+	2218	ENSBTAG00000049666	ENSBTAT00000067742	antisense	genic	0	overlapping	exonic
MSTRG.13925.1	MSTRG.13925	NA	NA	-0.311537	0.0913289	0.400862	4.15779	3.74109	4.54244	3	25	36612353	+	284	ENSBTAG00000052665	ENSBTAT00000007170	antisense	genic	0	nested	exonic
MSTRG.13926.1	MSTRG.13926	NA	NA	-0.50414	0.000840016	0.0464081	9.13244	7.59542	10.5512	15	25	36644269	+	4905	ENSBTAG00000053645	ENSBTAT00000063483	antisense	genic	0	containing	exonic
MSTRG.13936.1	MSTRG.13936	NA	NA	-0.387351	0.0506939	0.308542	1.9514	1.70174	2.18185	4	25	36953476	-	545	ENSBTAG00000002094	ENSBTAT00000043764	antisense	genic	0	overlapping	exonic
MSTRG.13975.1	MSTRG.13975	NA	NA	-0.0330167	0.678357	0.888331	1.09311	1.09186	1.09427	2	25	38470169	+	3138	ENSBTAG00000003953	ENSBTAT00000078904	sense	intergenic	11	same_strand	downstream
MSTRG.1399.2	MSTRG.1399	NA	NA	-0.127076	0.0796365	0.376736	525.179	505.607	543.246	2	10	26284542	-	3319	ENSBTAG00000032873	ENSBTAT00000046671	sense	intergenic	3652	same_strand	downstream
MSTRG.14.1	MSTRG.14	NA	NA	-0.468356	0.000435882	0.0324171	1.94402	1.64096	2.22378	7	1	1643633	-	825	ENSBTAG00000018278	ENSBTAT00000024326	antisense	genic	0	overlapping	exonic
MSTRG.14014.1	MSTRG.14014	NA	NA	-0.0990193	0.401555	0.737118	1.15181	1.11848	1.18257	2	25	41387730	-	3534	ENSBTAG00000000050	ENSBTAT00000000055	antisense	genic	0	overlapping	exonic
MSTRG.14033.1	MSTRG.14033	NA	NA	0.0776658	0.573735	0.835342	0.487468	0.503517	0.472654	2	25	42198903	+	1324	ENSBTAG00000003607	ENSBTAT00000004699	antisense	intergenic	29178	divergent	upstream
MSTRG.14047.1	MSTRG.14047	NA	NA	-0.157434	0.143873	0.491882	6.1176	5.83953	6.37427	5	26	6331944	-	1940	ENSBTAG00000007049	ENSBTAT00000009270	antisense	genic	0	overlapping	exonic
MSTRG.14052.1	MSTRG.14052	NA	NA	-0.336751	0.0252911	0.227891	2.4482	2.18082	2.69502	2	26	7904419	-	879	ENSBTAG00000018404	ENSBTAT00000024490	sense	genic	0	nested	intronic
MSTRG.14053.1	MSTRG.14053	NA	NA	-0.00273321	0.973055	0.991202	160.545	161.802	159.385	2	26	7904567	+	625	ENSBTAG00000018404	ENSBTAT00000024490	antisense	genic	0	nested	intronic
MSTRG.14054.1	MSTRG.14054	NA	NA	NA	NA	NA	0.014168	0.0190667	0.00964615	2	26	8240137	-	7729	ENSBTAG00000018404	ENSBTAT00000024490	sense	genic	0	nested	intronic
MSTRG.14063.1	MSTRG.14063	NA	NA	-0.173082	0.356192	0.704897	0.749416	0.71195	0.784	12	26	9258657	-	3617	ENSBTAG00000003196	ENSBTAT00000070040	antisense	genic	0	overlapping	exonic
MSTRG.14066.1	MSTRG.14066	NA	NA	0.0833842	0.531283	0.813042	1.40122	1.45633	1.35035	2	26	9380539	+	784	ENSBTAG00000000806	ENSBTAT00000001066	antisense	genic	0	nested	exonic
MSTRG.14068.1	MSTRG.14068	NA	NA	-0.0116845	0.910167	0.973637	2.31821	2.33228	2.30522	9	26	9466326	-	2125	ENSBTAG00000009498	ENSBTAT00000012499	antisense	genic	0	overlapping	exonic
MSTRG.1407.2	MSTRG.1407	NA	NA	-0.42534	0.00111661	0.0539216	6.83438	5.86416	7.72998	3	10	26391269	+	4733	ENSBTAG00000019612	ENSBTAT00000087027	antisense	genic	0	overlapping	exonic
MSTRG.14079.1	MSTRG.14079	NA	NA	-0.182399	0.359065	0.706822	0.490464	0.463892	0.514992	9	26	10626872	+	1282	ENSBTAG00000014614	ENSBTAT00000072351	antisense	genic	0	nested	exonic
MSTRG.14090.4	MSTRG.14090	NA	NA	-0.0938037	0.571366	0.83436	6.42788	6.27248	6.57132	5	26	11205101	+	2234	ENSBTAG00000004662	ENSBTAT00000076522	antisense	intergenic	27916	divergent	upstream
MSTRG.14093.1	MSTRG.14093	NA	NA	0.470388	0.0384275	0.273984	0.226004	0.267017	0.188146	12	26	11357848	-	1394	ENSBTAG00000005708	ENSBTAT00000032984	antisense	genic	0	nested	exonic
MSTRG.14094.2	MSTRG.14094	NA	NA	-0.270568	0.0297614	0.245358	1.34968	1.23614	1.45448	2	26	11778633	+	831	ENSBTAG00000020790	ENSBTAT00000027705	sense	genic	0	overlapping	exonic
MSTRG.14098.1	MSTRG.14098	NA	NA	NA	NA	NA	0.010136	0.0103667	0.00992308	9	26	12532992	+	1992	ENSBTAG00000011734	ENSBTAT00000015584	antisense	genic	0	overlapping	exonic
MSTRG.14100.6	MSTRG.14100	NA	NA	0.0891707	0.0903086	0.398645	2.51043	2.61218	2.4165	2	26	12778681	+	44514	ENSBTAG00000004964	ENSBTAT00000006533	sense	genic	0	nested	intronic
MSTRG.14101.1	MSTRG.14101	NA	NA	-0.266739	0.196012	0.561665	1.20206	1.10037	1.29593	2	26	13208317	+	2696	ENSBTAG00000014831	ENSBTAT00000019753	antisense	genic	0	overlapping	exonic
MSTRG.14117.1	MSTRG.14117	NA	NA	NA	NA	NA	0.00022	0.000158333	0.000276923	2	26	14420916	-	12314	ENSBTAG00000021118	ENSBTAT00000028140	antisense	intergenic	1281	convergent	downstream
MSTRG.1412.1	MSTRG.1412	NA	NA	-0.479371	0.00303618	0.0865225	2.39936	2.01523	2.75395	6	10	26631069	+	2405	ENSBTAG00000012317	ENSBTAT00000016346	antisense	genic	0	containing	exonic
MSTRG.14123.1	MSTRG.14123	NA	NA	-0.300972	8.36627e-05	0.0148946	44.1996	39.891	48.1767	6	26	14896203	+	985	ENSBTAG00000000442	ENSBTAT00000075398	antisense	genic	0	nested	exonic
MSTRG.14134.1	MSTRG.14134	NA	NA	-0.531361	0.00182361	0.0663185	0.451344	0.37355	0.523154	4	26	15210615	+	1241	ENSBTAG00000052720	ENSBTAT00000072221	antisense	genic	0	nested	exonic
MSTRG.1414.1	MSTRG.1414	NA	NA	-0.281806	0.0686347	0.352493	0.617872	0.562008	0.669438	2	10	26655970	-	2038	ENSBTAG00000002748	ENSBTAT00000003561	antisense	intergenic	207	divergent	upstream
MSTRG.14146.1	MSTRG.14146	NA	NA	0.029962	0.937477	0.982335	2.59792	2.65412	2.54604	5	26	16075972	-	9531	ENSBTAG00000037559	ENSBTAT00000040300	antisense	genic	0	nested	exonic
MSTRG.14148.1	MSTRG.14148	NA	NA	-0.951983	0.00228269	0.0752844	2.33348	1.58622	3.02325	9	26	16273315	-	1935	ENSBTAG00000053354	ENSBTAT00000008918	antisense	genic	0	containing	exonic
MSTRG.14152.3	MSTRG.14152	NA	NA	-0.346097	0.0108338	0.151555	26.1416	23.1808	28.8748	10	26	16548150	+	4430	ENSBTAG00000049496	ENSBTAT00000034383	antisense	genic	0	containing	exonic
MSTRG.14166.1	MSTRG.14166	NA	NA	-0.110004	0.319268	0.676942	1.52709	1.48123	1.56943	7	26	17854302	+	1297	ENSBTAG00000016298	ENSBTAT00000021686	antisense	genic	0	nested	exonic
MSTRG.14168.1	MSTRG.14168	NA	NA	-0.168892	0.163885	0.519258	4.08749	3.88216	4.27703	3	26	18040933	-	4009	ENSBTAG00000055267	ENSBTAT00000070421	antisense	intergenic	126	divergent	upstream
MSTRG.14205.1	MSTRG.14205	NA	NA	-0.435807	0.0313257	0.252352	3.49251	2.9911	3.95535	2	26	20812215	-	531	ENSBTAG00000008936	ENSBTAT00000069231	antisense	genic	0	nested	exonic
MSTRG.14211.1	MSTRG.14211	NA	NA	-0.358556	5.99728e-05	0.0128912	12.4375	10.9679	13.794	9	26	21016649	+	2134	ENSBTAG00000023939	ENSBTAT00000032930	antisense	genic	0	overlapping	exonic
MSTRG.14228.1	MSTRG.14228	NA	NA	0.0128385	0.933887	0.981208	2.21366	2.24342	2.18619	2	26	21798715	-	408	ENSBTAG00000012077	ENSBTAT00000072997	antisense	genic	0	nested	exonic
MSTRG.1423.1	MSTRG.1423	NA	NA	-0.196368	0.257577	0.622436	0.672376	0.632108	0.709546	5	10	26779232	+	7437	ENSBTAG00000025666	ENSBTAT00000014734	antisense	genic	0	overlapping	exonic
MSTRG.14292.1	MSTRG.14292	NA	NA	-0.19982	0.754966	0.921431	1.83751	1.72618	1.94028	2	26	27018940	+	283	ENSBTAG00000055185	ENSBTAT00000087195	antisense	genic	0	nested	intronic
MSTRG.14301.1	MSTRG.14301	NA	NA	-0.357804	0.00911288	0.141309	8.15342	7.19896	9.03447	8	26	25629580	-	1751	ENSBTAG00000017710	ENSBTAT00000044947	antisense	genic	0	overlapping	exonic
MSTRG.14313.1	MSTRG.14313	NA	NA	0.540822	0.0233128	0.219674	0.11172	0.134467	0.0907231	4	26	28768970	-	6961	ENSBTAG00000053932	ENSBTAT00000084536	sense	intergenic	3342	same_strand	upstream
MSTRG.14335.1	MSTRG.14335	NA	NA	-0.157022	0.247025	0.612679	4.3204	4.12022	4.50518	22	26	32906424	-	2499	ENSBTAG00000006707	ENSBTAT00000026269	antisense	genic	0	overlapping	exonic
MSTRG.14345.1	MSTRG.14345	NA	NA	0.164485	0.473556	0.782865	0.153992	0.1652	0.143646	7	26	34146843	-	2572	ENSBTAG00000006615	ENSBTAT00000008706	antisense	genic	0	containing	exonic
MSTRG.14372.4	MSTRG.14372	NA	NA	-0.0828069	0.524874	0.808702	0.418448	0.410867	0.425446	4	26	39239493	+	3915	ENSBTAG00000002528	ENSBTAT00000061515	antisense	genic	0	overlapping	exonic
MSTRG.14379.1	MSTRG.14379	NA	NA	-0.109595	0.624941	0.862382	2.11148	2.04908	2.16908	7	26	39330378	+	1541	ENSBTAG00000008731	ENSBTAT00000011505	antisense	genic	0	nested	exonic
MSTRG.14414.1	MSTRG.14414	NA	NA	-0.517627	0.115861	0.447064	0.558632	0.461683	0.648123	11	26	44045035	+	2390	ENSBTAG00000006928	ENSBTAT00000009097	antisense	genic	0	nested	exonic
MSTRG.14419.4	MSTRG.14419	NA	NA	-0.210848	0.230336	0.59643	0.369028	0.345458	0.390785	13	26	42390391	-	3586	ENSBTAG00000050618	ENSBTAT00000083715	antisense	genic	0	overlapping	exonic
MSTRG.14422.1	MSTRG.14422	NA	NA	-0.235781	0.179358	0.538843	0.50698	0.468025	0.542938	12	26	42475483	-	2523	ENSBTAG00000022715	ENSBTAT00000015890	antisense	genic	0	overlapping	exonic
MSTRG.14429.1	MSTRG.14429	NA	NA	-0.224612	0.368627	0.713651	1.00373	0.931133	1.07074	3	26	44449937	-	645	ENSBTAG00000003395	ENSBTAT00000066427	antisense	genic	0	overlapping	intronic
MSTRG.14439.2	MSTRG.14439	NA	NA	-0.988345	0.0308237	0.250457	0.301356	0.20255	0.392562	2	26	45443744	-	1096	ENSBTAG00000022917	ENSBTAT00000079708	antisense	genic	0	nested	intronic
MSTRG.14447.1	MSTRG.14447	NA	NA	0.495608	0.152651	0.505147	0.851816	1.01084	0.705023	3	26	48670463	-	2670	ENSBTAG00000053844	ENSBTAT00000079443	sense	intergenic	2393	same_strand	downstream
MSTRG.14458.1	MSTRG.14458	NA	NA	-0.185972	0.470082	0.781077	13.063	12.3147	13.7537	10	26	50160288	+	3779	ENSBTAG00000018365	ENSBTAT00000024437	antisense	genic	0	overlapping	exonic
MSTRG.14459.1	MSTRG.14459	NA	NA	0.15195	0.689535	0.894512	0.4119	0.437767	0.388023	2	26	50762659	-	982	ENSBTAG00000053462	ENSBTAT00000082034	antisense	intergenic	25501	divergent	upstream
MSTRG.14463.2	MSTRG.14463	NA	NA	0.0713006	0.654108	0.87682	0.462144	0.478458	0.447085	2	26	51237205	+	1475	ENSBTAG00000050527	ENSBTAT00000073957	sense	genic	0	overlapping	exonic
MSTRG.14470.1	MSTRG.14470	NA	NA	-0.0677919	0.566939	0.831838	1.70368	1.67736	1.72798	3	27	1236112	-	1163	ENSBTAG00000008584	ENSBTAT00000076859	antisense	genic	0	overlapping	exonic
MSTRG.14481.1	MSTRG.14481	NA	NA	0.337048	0.433462	0.75915	1.81137	2.0461	1.5947	2	27	4567609	-	2256	ENSBTAG00000035021	ENSBTAT00000049500	antisense	intergenic	85397	divergent	upstream
MSTRG.14491.1	MSTRG.14491	NA	NA	NA	NA	NA	0	0	0	2	27	6013815	+	411	ENSBTAG00000048171	ENSBTAT00000063757	antisense	genic	0	overlapping	exonic
MSTRG.14524.1	MSTRG.14524	NA	NA	NA	NA	NA	0.000112	0	0.000215385	3	27	7163697	-	1853	ENSBTAG00000033545	ENSBTAT00000009756	antisense	genic	0	containing	exonic
MSTRG.14529.1	MSTRG.14529	NA	NA	NA	NA	NA	0.000532	0.000616667	0.000453846	7	27	7720237	+	2973	ENSBTAG00000014143	ENSBTAT00000018799	antisense	genic	0	containing	exonic
MSTRG.14545.1	MSTRG.14545	NA	NA	-0.0738301	0.80259	0.940699	1.40418	1.38139	1.42522	2	27	14254647	-	5371	ENSBTAG00000000957	ENSBTAT00000001266	antisense	genic	0	overlapping	exonic
MSTRG.14552.1	MSTRG.14552	NA	NA	-0.267654	0.0644911	0.343952	1.28951	1.17698	1.39338	2	27	14955987	+	786	ENSBTAG00000010002	ENSBTAT00000086226	antisense	intergenic	185	divergent	upstream
MSTRG.14557.1	MSTRG.14557	NA	NA	0.0788584	0.703144	0.900764	1.75606	1.82604	1.69146	21	27	15178953	+	3740	ENSBTAG00000004344	ENSBTAT00000072529	antisense	genic	0	overlapping	exonic
MSTRG.14559.1	MSTRG.14559	NA	NA	-0.0604972	0.922289	0.978174	0.309884	0.3054	0.314023	2	27	15342461	+	977	ENSBTAG00000052495	ENSBTAT00000076126	antisense	intergenic	15359	divergent	upstream
MSTRG.14570.1	MSTRG.14570	NA	NA	NA	NA	NA	0.052208	0.0445833	0.0592462	8	27	15712551	+	2110	ENSBTAG00000017183	ENSBTAT00000074205	antisense	genic	0	overlapping	exonic
MSTRG.14571.2	MSTRG.14571	NA	NA	NA	NA	NA	0.030296	0.0257167	0.0345231	4	27	15765635	+	24340	ENSBTAG00000016486	ENSBTAT00000077382	antisense	genic	0	containing	intronic
MSTRG.14573.1	MSTRG.14573	NA	NA	-0.358152	0.160387	0.515215	0.22458	0.198075	0.249046	6	27	15850018	+	1432	ENSBTAG00000016486	ENSBTAT00000021917	antisense	genic	0	overlapping	exonic
MSTRG.14577.1	MSTRG.14577	NA	NA	-0.458421	6.92219e-06	0.00382704	2.71686	2.30008	3.10158	11	27	16250626	-	3881	ENSBTAG00000021263	ENSBTAT00000002785	antisense	genic	0	nested	exonic
MSTRG.14579.1	MSTRG.14579	NA	NA	-0.335298	0.0380649	0.272847	1.67141	1.48877	1.84001	15	27	16269339	-	2375	ENSBTAG00000009501	ENSBTAT00000012503	antisense	genic	0	overlapping	exonic
MSTRG.14595.1	MSTRG.14595	NA	NA	-0.233915	0.151515	0.503941	27.9773	25.945	29.8532	8	27	19381066	-	1414	ENSBTAG00000016177	ENSBTAT00000021534	antisense	genic	0	containing	exonic
MSTRG.14604.1	MSTRG.14604	NA	NA	-0.843156	7.48622e-05	0.0136279	1.90449	1.35781	2.40912	3	27	19825425	-	2606	ENSBTAG00000010372	ENSBTAT00000055365	antisense	intergenic	188	divergent	upstream
MSTRG.14606.1	MSTRG.14606	NA	NA	0.0509002	0.60094	0.851461	1.15817	1.18833	1.13034	2	27	19937669	-	2572	ENSBTAG00000010372	ENSBTAT00000055365	antisense	genic	0	nested	exonic
MSTRG.14612.2	MSTRG.14612	NA	NA	-0.433719	0.0119558	0.159525	9.15817	7.86116	10.3554	4	27	20175363	+	649	ENSBTAG00000020468	ENSBTAT00000039910	antisense	intergenic	155	divergent	upstream
MSTRG.14632.1	MSTRG.14632	NA	NA	-0.325516	0.0371063	0.269906	2.163	1.93423	2.37417	6	27	26248912	+	1762	ENSBTAG00000013579	ENSBTAT00000018052	antisense	genic	0	nested	exonic
MSTRG.14638.1	MSTRG.14638	NA	NA	-0.313695	0.0666122	0.348581	0.633472	0.569642	0.692392	3	27	26424638	-	1205	ENSBTAG00000017570	ENSBTAT00000023357	sense	intergenic	9925	same_strand	upstream
MSTRG.14646.1	MSTRG.14646	NA	NA	-0.455445	0.00767276	0.129914	0.431288	0.364333	0.493092	13	27	26801935	+	2337	ENSBTAG00000007115	ENSBTAT00000009363	antisense	genic	0	overlapping	exonic
MSTRG.14657.2	MSTRG.14657	NA	NA	-0.419027	0.0302068	0.247294	356.123	307.713	400.81	4	27	6217390	+	4961	ENSBTAG00000054257	ENSBTAT00000074811	antisense	genic	0	containing	exonic
MSTRG.14659.1	MSTRG.14659	NA	NA	NA	NA	NA	0.00198	0	0.00380769	2	27	6233963	-	415	ENSBTAG00000053889	ENSBTAT00000050266	antisense	genic	0	nested	exonic
MSTRG.14674.1	MSTRG.14674	NA	NA	NA	NA	NA	0.014412	0.0136333	0.0151308	3	27	31073101	-	2227	ENSBTAG00000010241	ENSBTAT00000039849	antisense	genic	0	nested	intronic
MSTRG.14679.4	MSTRG.14679	NA	NA	0.109788	0.400599	0.736223	0.386728	0.405408	0.369485	2	27	33105507	+	6692	ENSBTAG00000027665	ENSBTAT00000039838	antisense	genic	0	overlapping	exonic
MSTRG.14686.1	MSTRG.14686	NA	NA	0.061354	0.788535	0.935368	1.27783	1.30994	1.24818	2	27	33321578	+	271	ENSBTAG00000033345	ENSBTAT00000047426	antisense	intergenic	1181	divergent	upstream
MSTRG.14695.1	MSTRG.14695	NA	NA	NA	NA	NA	0.031004	0.0214583	0.0398154	2	27	33954873	+	803	ENSBTAG00000004238	ENSBTAT00000070399	sense	genic	0	nested	intronic
MSTRG.14705.1	MSTRG.14705	NA	NA	NA	NA	NA	0.09586	0.087775	0.103323	10	27	35027390	-	1599	ENSBTAG00000020602	ENSBTAT00000070085	antisense	genic	0	nested	exonic
MSTRG.1471.2	MSTRG.1471	NA	NA	NA	NA	NA	0	0	0	3	10	35842823	-	2209	ENSBTAG00000054965	ENSBTAT00000085394	sense	genic	0	nested	exonic
MSTRG.14712.5	MSTRG.14712	NA	NA	NA	NA	NA	0.072264	0.0930667	0.0530615	2	27	36565165	-	10274	ENSBTAG00000027629	ENSBTAT00000066510	sense	intergenic	267	same_strand	downstream
MSTRG.14713.1	MSTRG.14713	NA	NA	NA	NA	NA	0.004972	0.004975	0.00496923	5	27	36565688	+	1880	ENSBTAG00000027629	ENSBTAT00000004244	antisense	genic	0	overlapping	exonic
MSTRG.14727.2	MSTRG.14727	NA	NA	-0.0103919	0.967721	0.989446	0.141184	0.142392	0.140069	4	27	37273803	+	5193	ENSBTAG00000014861	ENSBTAT00000019790	antisense	genic	0	nested	exonic
MSTRG.14729.1	MSTRG.14729	NA	NA	-0.0540192	0.580207	0.839133	2.94055	2.91512	2.96402	3	27	37373450	-	1079	ENSBTAG00000000979	ENSBTAT00000064873	antisense	genic	0	nested	exonic
MSTRG.14741.1	MSTRG.14741	NA	NA	NA	NA	NA	0.010476	0.011075	0.00992308	2	27	38234347	-	17004	ENSBTAG00000001186	ENSBTAT00000001572	sense	genic	0	overlapping	intronic
MSTRG.14753.1	MSTRG.14753	NA	NA	NA	NA	NA	0.000816	0	0.00156923	3	27	41287877	-	2652	NA	NA	NA	NA	NA	NA	NA
MSTRG.14754.19	MSTRG.14754	NA	NA	0.526613	0.00171157	0.0639532	0.24128	0.289417	0.196846	2	27	41699032	+	127192	ENSBTAG00000017802	ENSBTAT00000023670	sense	genic	0	nested	intronic
MSTRG.14758.1	MSTRG.14758	NA	NA	-0.331206	0.00559765	0.113577	1.11284	0.994517	1.22205	4	27	42051441	+	2247	ENSBTAG00000033080	ENSBTAT00000020729	antisense	genic	0	overlapping	exonic
MSTRG.14766.1	MSTRG.14766	NA	NA	NA	NA	NA	0	0	0	2	27	44430652	-	438	ENSBTAG00000050535	ENSBTAT00000075139	antisense	genic	0	nested	exonic
MSTRG.1478.2	MSTRG.1478	NA	NA	NA	NA	NA	0	0	0	5	10	35967441	-	493	ENSBTAG00000049093	ENSBTAT00000072010	antisense	genic	0	containing	exonic
MSTRG.14789.1	MSTRG.14789	NA	NA	0.155854	0.101575	0.420233	0.581164	0.618658	0.546554	3	28	2842995	-	2472	ENSBTAG00000036823	ENSBTAT00000051323	antisense	intergenic	57327	divergent	upstream
MSTRG.14835.1	MSTRG.14835	NA	NA	NA	NA	NA	0.022204	0.0236333	0.0208846	21	28	9324672	-	4879	ENSBTAG00000009696	ENSBTAT00000073391	antisense	genic	0	containing	exonic
MSTRG.14853.4	MSTRG.14853	NA	NA	0.161787	0.113366	0.442469	0.269268	0.2875	0.252438	2	28	13523571	+	24848	ENSBTAG00000005165	ENSBTAT00000006810	sense	intergenic	154	same_strand	upstream
MSTRG.14871.2	MSTRG.14871	NA	NA	-0.0427413	0.826802	0.948182	1.58021	1.57286	1.587	5	28	15697826	+	1261	ENSBTAG00000019052	ENSBTAT00000025371	antisense	genic	0	nested	exonic
MSTRG.14872.1	MSTRG.14872	NA	NA	-0.0401467	0.815238	0.944403	2.22542	2.21167	2.23811	3	28	15813737	+	4987	ENSBTAG00000019052	ENSBTAT00000025371	antisense	genic	0	overlapping	exonic
MSTRG.14878.1	MSTRG.14878	NA	NA	-0.11744	0.644302	0.871831	0.509384	0.48875	0.528431	3	28	16637667	+	404	ENSBTAG00000019164	ENSBTAT00000067083	antisense	genic	0	nested	exonic
MSTRG.14883.1	MSTRG.14883	NA	NA	NA	NA	NA	0.045924	0.056325	0.0363231	5	28	18401596	-	1096	ENSBTAG00000010591	ENSBTAT00000084897	antisense	genic	0	overlapping	exonic
MSTRG.14898.3	MSTRG.14898	NA	NA	NA	NA	NA	0.005976	0.00735	0.00470769	3	28	23454258	-	219198	ENSBTAG00000016885	ENSBTAT00000022459	antisense	genic	0	nested	intronic
MSTRG.14901.1	MSTRG.14901	NA	NA	NA	NA	NA	0.002432	0.00271667	0.00216923	2	28	23877864	-	10901	ENSBTAG00000045699	ENSBTAT00000063012	sense	genic	0	nested	intronic
MSTRG.14909.1	MSTRG.14909	NA	NA	NA	NA	NA	0.011928	0.0175417	0.00674615	4	28	24671566	-	1267	ENSBTAG00000017509	ENSBTAT00000023273	antisense	genic	0	overlapping	exonic
MSTRG.14919.1	MSTRG.14919	NA	NA	0.126438	0.421067	0.750807	0.7486	0.789775	0.710592	3	28	25030256	-	748	ENSBTAG00000037756	ENSBTAT00000010614	antisense	genic	0	nested	exonic
MSTRG.14927.1	MSTRG.14927	NA	NA	-0.208558	0.268097	0.632309	0.473956	0.443208	0.502338	3	28	25474785	-	1214	ENSBTAG00000017863	ENSBTAT00000023743	antisense	genic	0	overlapping	exonic
MSTRG.14936.1	MSTRG.14936	NA	NA	0.441703	0.310227	0.669643	3.80844	4.45034	3.21592	4	28	25947765	+	1043	ENSBTAG00000016527	ENSBTAT00000074525	sense	intergenic	227	same_strand	downstream
MSTRG.14953.1	MSTRG.14953	NA	NA	-0.550331	0.000142001	0.0191988	3.87216	3.16098	4.52864	4	28	27067759	+	862	ENSBTAG00000011866	ENSBTAT00000015750	antisense	genic	0	nested	exonic
MSTRG.14959.1	MSTRG.14959	NA	NA	-0.118211	0.300358	0.662841	3.8593	3.73827	3.97102	15	28	27908469	+	2347	ENSBTAG00000021499	ENSBTAT00000028655	antisense	genic	0	containing	exonic
MSTRG.14982.1	MSTRG.14982	NA	NA	NA	NA	NA	0.039396	0.036925	0.0416769	7	28	29615034	+	1420	ENSBTAG00000033008	ENSBTAT00000028159	antisense	genic	0	overlapping	exonic
MSTRG.14986.1	MSTRG.14986	NA	NA	-0.0823258	0.161061	0.515721	1.95834	1.91748	1.99606	5	28	29667368	-	6778	ENSBTAG00000012654	ENSBTAT00000016785	antisense	genic	0	overlapping	exonic
MSTRG.14993.10	MSTRG.14993	NA	NA	-0.0933657	0.185628	0.54836	3.34711	3.26892	3.41929	11	28	30038677	-	6452	ENSBTAG00000011072	ENSBTAT00000014702	antisense	genic	0	containing	exonic
MSTRG.1501.2	MSTRG.1501	NA	NA	0.0359478	0.347953	0.699318	5.75974	5.88826	5.64112	6	10	36760636	+	16058	ENSBTAG00000010766	ENSBTAT00000014256	antisense	intergenic	346	convergent	downstream
MSTRG.15019.3	MSTRG.15019	NA	NA	-0.388756	0.00385641	0.0937874	12.9626	11.2935	14.5034	7	28	33725397	-	751	ENSBTAG00000013264	ENSBTAT00000046662	antisense	genic	0	containing	exonic
MSTRG.15029.1	MSTRG.15029	NA	NA	-0.372475	0.0747511	0.366601	8.24304	7.23648	9.17217	9	28	35390773	-	2364	ENSBTAG00000047317	ENSBTAT00000003773	antisense	genic	0	containing	exonic
MSTRG.15032.1	MSTRG.15032	NA	NA	-0.337912	0.0157521	0.18029	1.02934	0.912567	1.13712	8	28	35466180	-	1422	ENSBTAG00000006536	ENSBTAT00000018649	antisense	genic	0	containing	exonic
MSTRG.15033.1	MSTRG.15033	NA	NA	-0.438134	0.0933616	0.404975	3.10997	2.66661	3.51923	7	28	35510582	-	1486	ENSBTAG00000054756	ENSBTAT00000079544	antisense	genic	0	overlapping	exonic
MSTRG.15040.1	MSTRG.15040	NA	NA	-0.623145	4.66431e-05	0.0109617	2.99769	2.37528	3.57222	9	28	35665758	+	3387	ENSBTAG00000005963	ENSBTAT00000031299	antisense	genic	0	overlapping	exonic
MSTRG.15045.1	MSTRG.15045	NA	NA	NA	NA	NA	0.0019	0.00395833	0	4	28	39143797	-	1079	ENSBTAG00000050197	ENSBTAT00000076168	antisense	genic	0	overlapping	exonic
MSTRG.15055.1	MSTRG.15055	NA	NA	NA	NA	NA	0.000372	0	0.000715385	9	28	41325452	-	1910	ENSBTAG00000018707	ENSBTAT00000024904	antisense	genic	0	containing	exonic
MSTRG.15056.1	MSTRG.15056	NA	NA	-0.385977	0.391213	0.729732	0.11916	0.103375	0.133731	5	28	41370536	-	3748	ENSBTAG00000018707	ENSBTAT00000065403	antisense	genic	0	overlapping	exonic
MSTRG.15070.1	MSTRG.15070	NA	NA	NA	NA	NA	0.000728	0.000775	0.000684615	12	28	41953897	+	1979	ENSBTAG00000018499	ENSBTAT00000046510	antisense	genic	0	nested	exonic
MSTRG.15081.2	MSTRG.15081	NA	NA	NA	NA	NA	0.003584	0.00318333	0.00395385	4	28	43501349	+	35973	ENSBTAG00000054349	ENSBTAT00000081753	sense	genic	0	containing	exonic
MSTRG.15088.1	MSTRG.15088	NA	NA	0.141339	0.340186	0.693273	1.63564	1.73575	1.54324	3	28	44111607	-	1203	ENSBTAG00000018915	ENSBTAT00000025173	antisense	genic	0	overlapping	exonic
MSTRG.15094.1	MSTRG.15094	NA	NA	-0.439884	0.384065	0.72541	1.22781	1.04373	1.39773	4	28	44589445	+	5275	ENSBTAG00000002669	ENSBTAT00000084803	antisense	genic	0	overlapping	exonic
MSTRG.15099.5	MSTRG.15099	NA	NA	-0.413252	0.0393399	0.275708	13.0198	11.2215	14.6799	5	28	45162889	-	2324	ENSBTAG00000050063	ENSBTAT00000073988	sense	genic	0	overlapping	exonic
MSTRG.15101.1	MSTRG.15101	NA	NA	0.0804819	0.477351	0.784674	0.710004	0.735767	0.686223	5	28	45651501	+	1977	ENSBTAG00000052221	ENSBTAT00000066404	sense	genic	0	containing	exonic
MSTRG.15105.1	MSTRG.15105	NA	NA	-0.277661	0.013442	0.16769	3.43447	3.13041	3.71514	5	28	45757527	-	2110	ENSBTAG00000012393	ENSBTAT00000072571	antisense	genic	0	overlapping	exonic
MSTRG.15107.1	MSTRG.15107	NA	NA	0.288694	0.294498	0.656567	0.330512	0.369408	0.294608	3	28	45827899	-	498	ENSBTAG00000020314	ENSBTAT00000027073	sense	intergenic	13046	same_strand	upstream
MSTRG.15114.1	MSTRG.15114	NA	NA	0.186564	0.208507	0.574011	6.49909	6.99113	6.04491	2	29	1063938	-	653	ENSBTAG00000042711	ENSBTAT00000059703	sense	genic	0	containing	exonic
MSTRG.15134.1	MSTRG.15134	NA	NA	-0.145301	0.609443	0.854442	0.11784	0.113525	0.121823	4	29	7284324	-	2548	ENSBTAG00000034845	ENSBTAT00000049313	antisense	intergenic	62701	divergent	upstream
MSTRG.15145.1	MSTRG.15145	NA	NA	NA	NA	NA	0.010336	0.0065	0.0138769	3	29	8781251	+	4417	ENSBTAG00000015177	ENSBTAT00000020194	antisense	intergenic	36277	divergent	upstream
MSTRG.15153.1	MSTRG.15153	NA	NA	-0.355893	0.00302288	0.0864957	2.10825	1.86363	2.33405	20	29	9519933	-	3243	ENSBTAG00000001657	ENSBTAT00000070874	antisense	genic	0	nested	exonic
MSTRG.15164.6	MSTRG.15164	NA	NA	NA	NA	NA	0.004932	0.00533333	0.00456154	3	29	11167754	+	110471	ENSBTAG00000027868	ENSBTAT00000027163	sense	intergenic	77532	same_strand	upstream
MSTRG.15172.1	MSTRG.15172	NA	NA	-0.0303804	0.745249	0.919024	1.66384	1.66102	1.66644	3	29	12536770	-	10306	ENSBTAG00000002417	ENSBTAT00000079067	antisense	intergenic	117	divergent	upstream
MSTRG.15182.1	MSTRG.15182	NA	NA	0.133208	0.254171	0.618832	0.521336	0.551642	0.493362	2	29	17792396	+	4178	ENSBTAG00000012944	ENSBTAT00000017198	antisense	genic	0	overlapping	exonic
MSTRG.15207.1	MSTRG.15207	NA	NA	-0.00457628	0.980402	0.992665	1.17672	1.18027	1.17345	2	29	24566505	+	378	ENSBTAG00000013419	ENSBTAT00000017856	antisense	genic	0	nested	exonic
MSTRG.15216.1	MSTRG.15216	NA	NA	NA	NA	NA	0.044608	0.048325	0.0411769	6	29	25744164	-	1025	ENSBTAG00000011869	ENSBTAT00000030320	antisense	genic	0	overlapping	exonic
MSTRG.15221.1	MSTRG.15221	NA	NA	-0.0103695	0.942004	0.983227	1.25645	1.2632	1.25022	2	29	26137173	-	637	ENSBTAG00000013568	ENSBTAT00000018040	antisense	genic	0	overlapping	exonic
MSTRG.15223.1	MSTRG.15223	NA	NA	0.155992	0.301045	0.66336	1.49655	1.58916	1.41106	2	29	26188848	+	592	ENSBTAG00000013568	ENSBTAT00000083442	sense	genic	0	overlapping	intronic
MSTRG.15226.1	MSTRG.15226	NA	NA	0.102515	0.652232	0.876237	0.377368	0.397142	0.359115	9	29	26290843	+	1941	ENSBTAG00000008683	ENSBTAT00000011447	antisense	genic	0	containing	exonic
MSTRG.15233.7	MSTRG.15233	NA	NA	-0.254236	0.563958	0.830895	177.804	163.901	190.637	5	29	26458643	-	3052	ENSBTAG00000022394	ENSBTAT00000030326	antisense	genic	0	overlapping	exonic
MSTRG.15234.1	MSTRG.15234	NA	NA	-0.238081	0.592959	0.84696	1.84012	1.71538	1.95528	2	29	26414462	+	317	ENSBTAG00000049589	ENSBTAT00000074568	antisense	genic	0	nested	exonic
MSTRG.1524.1	MSTRG.1524	NA	NA	-0.0336537	0.8077	0.942813	0.10626	0.106092	0.106415	19	10	37767704	+	10043	ENSBTAG00000004079	ENSBTAT00000005329	antisense	genic	0	overlapping	exonic
MSTRG.15279.1	MSTRG.15279	NA	NA	-0.0256473	0.911132	0.974	1.17466	1.17716	1.17235	5	29	33030044	-	4125	ENSBTAG00000052082	ENSBTAT00000081598	sense	genic	0	containing	exonic
MSTRG.15323.1	MSTRG.15323	NA	NA	-0.0513552	0.906953	0.973509	1.04056	1.02934	1.05092	12	29	40350360	-	3135	ENSBTAG00000015505	ENSBTAT00000020610	antisense	genic	0	overlapping	exonic
MSTRG.15328.1	MSTRG.15328	NA	NA	-0.338238	0.000220079	0.0232282	14.3015	12.7192	15.7622	4	29	40477455	+	1111	ENSBTAG00000011184	ENSBTAT00000067393	antisense	genic	0	containing	exonic
MSTRG.15356.2	MSTRG.15356	NA	NA	0.0516732	0.618266	0.85753	3.75998	3.85809	3.66941	12	29	41154952	-	2201	ENSBTAG00000054053	ENSBTAT00000080643	sense	genic	0	containing	exonic
MSTRG.15363.1	MSTRG.15363	NA	NA	-0.515573	7.48192e-06	0.00382704	3.69515	3.05267	4.28821	10	29	41663850	-	3489	ENSBTAG00000039463	ENSBTAT00000025892	antisense	genic	0	containing	exonic
MSTRG.15370.1	MSTRG.15370	NA	NA	0.216356	0.0647139	0.343952	0.394492	0.428483	0.363115	2	29	42116263	-	4236	ENSBTAG00000019204	ENSBTAT00000025564	antisense	genic	0	overlapping	exonic
MSTRG.15379.1	MSTRG.15379	NA	NA	-0.396501	0.00896117	0.141026	0.822176	0.716292	0.919915	11	29	42323891	+	1099	ENSBTAG00000017181	ENSBTAT00000022832	antisense	genic	0	overlapping	exonic
MSTRG.15388.1	MSTRG.15388	NA	NA	-0.161496	0.345731	0.697557	2.05926	1.95816	2.15259	6	29	42544664	-	522	ENSBTAG00000013606	ENSBTAT00000069416	antisense	genic	0	overlapping	exonic
MSTRG.15393.2	MSTRG.15393	NA	NA	-0.125227	0.189065	0.552554	0.959352	0.925033	0.991031	2	29	42574117	+	4027	ENSBTAG00000012511	ENSBTAT00000016610	antisense	genic	0	nested	exonic
MSTRG.154.1	MSTRG.154	NA	NA	0.00841766	0.983518	0.993751	0.137932	0.1389	0.137038	3	1	43008892	-	535	ENSBTAG00000004471	ENSBTAT00000005868	antisense	intergenic	23074	divergent	upstream
MSTRG.15407.1	MSTRG.15407	NA	NA	0.120589	0.593375	0.847059	2.46166	2.59702	2.33672	3	29	43016481	-	244	ENSBTAG00000001035	ENSBTAT00000001376	sense	intergenic	119	same_strand	upstream
MSTRG.1542.1	MSTRG.1542	NA	NA	-0.160186	0.267508	0.631881	7.87722	7.49728	8.22795	3	10	42627432	+	466	ENSBTAG00000052337	ENSBTAT00000069821	antisense	genic	0	overlapping	exonic
MSTRG.15427.1	MSTRG.15427	NA	NA	-0.316986	0.0190411	0.19717	4.01864	3.60685	4.39875	5	29	43326499	+	764	ENSBTAG00000020807	ENSBTAT00000027728	antisense	genic	0	containing	exonic
MSTRG.15440.5	MSTRG.15440	NA	NA	-0.087327	0.413344	0.744797	6.71399	6.56564	6.85092	3	29	43671618	-	7278	ENSBTAG00000048699	ENSBTAT00000076289	antisense	genic	0	containing	exonic
MSTRG.15458.2	MSTRG.15458	NA	NA	-0.336837	0.0166047	0.185835	1.83424	1.63285	2.02015	5	29	43973038	+	1741	ENSBTAG00000021455	ENSBTAT00000028602	antisense	genic	0	containing	exonic
MSTRG.15522.1	MSTRG.15522	NA	NA	-0.272304	0.485781	0.789282	0.132408	0.12055	0.143354	7	29	45441923	-	783	ENSBTAG00000051210	ENSBTAT00000084460	antisense	genic	0	nested	exonic
MSTRG.15540.1	MSTRG.15540	NA	NA	-0.413192	0.000905437	0.0477516	2.3213	2.00309	2.61504	10	29	40916888	+	1682	ENSBTAG00000011843	ENSBTAT00000015716	antisense	genic	0	nested	exonic
MSTRG.15556.1	MSTRG.15556	NA	NA	NA	NA	NA	0.108236	0.104492	0.111692	3	29	47387755	+	923	ENSBTAG00000018274	ENSBTAT00000024322	sense	intergenic	12000	same_strand	downstream
MSTRG.1556.6	MSTRG.1556	NA	NA	-0.729627	0.00011536	0.0176812	376.815	284.217	462.29	2	10	42820457	+	602	ENSBTAG00000050180	ENSBTAT00000064653	antisense	genic	0	containing	exonic
MSTRG.1557.2	MSTRG.1557	NA	NA	-0.490938	0.00749029	0.129113	19182.3	16013.6	22107.3	3	10	42820060	-	1096	ENSBTAG00000050180	ENSBTAT00000064653	sense	genic	0	containing	exonic
MSTRG.15584.1	MSTRG.15584	NA	NA	-0.0424774	0.676605	0.887647	8.70648	8.66544	8.74435	6	29	49395050	-	4292	ENSBTAG00000013066	ENSBTAT00000084689	antisense	genic	0	overlapping	exonic
MSTRG.15585.5	MSTRG.15585	NA	NA	1.11591	0.000419237	0.0323065	2.43249	3.40272	1.5369	6	29	49511011	+	2578	ENSBTAG00000054745	ENSBTAT00000084270	sense	genic	0	overlapping	exonic
MSTRG.15591.1	MSTRG.15591	NA	NA	-0.33685	0.0238372	0.221736	3.39874	3.02754	3.74138	5	29	49542749	+	527	ENSBTAG00000000103	ENSBTAT00000072401	antisense	genic	0	overlapping	exonic
MSTRG.15593.8	MSTRG.15593	NA	NA	NA	NA	NA	0.010376	0.0054	0.0149692	17	29	49579057	+	1196	ENSBTAG00000022158	ENSBTAT00000008422	antisense	genic	0	containing	exonic
MSTRG.15598.1	MSTRG.15598	NA	NA	NA	NA	NA	0.004552	0.00590833	0.0033	8	29	49645644	+	950	ENSBTAG00000010880	ENSBTAT00000014452	antisense	genic	0	containing	exonic
MSTRG.15603.1	MSTRG.15603	NA	NA	0.584624	0.444789	0.766914	0.559304	0.676183	0.451415	3	29	50150322	-	4167	ENSBTAG00000008237	ENSBTAT00000010835	antisense	intergenic	9017	divergent	upstream
MSTRG.15614.1	MSTRG.15614	NA	NA	NA	NA	NA	0	0	0	2	29	50339582	+	460	ENSBTAG00000050212	ENSBTAT00000083797	antisense	genic	0	nested	intronic
MSTRG.15615.1	MSTRG.15615	NA	NA	NA	NA	NA	0	0	0	5	29	50355019	+	674	ENSBTAG00000050212	ENSBTAT00000083797	antisense	genic	0	overlapping	exonic
MSTRG.15618.1	MSTRG.15618	NA	NA	-0.211508	0.0696482	0.355625	2.2353	2.08997	2.36945	5	29	50556379	+	960	ENSBTAG00000001777	ENSBTAT00000002326	antisense	genic	0	overlapping	exonic
MSTRG.15625.1	MSTRG.15625	NA	NA	-0.1322	0.598426	0.849807	0.242176	0.233308	0.250362	7	29	50599607	-	3367	ENSBTAG00000010336	ENSBTAT00000013650	sense	intergenic	958	same_strand	upstream
MSTRG.15645.1	MSTRG.15645	NA	NA	-0.472705	0.0292246	0.243329	2.20824	1.85983	2.52985	2	29	50930396	-	669	ENSBTAG00000052306	ENSBTAT00000070631	antisense	genic	0	nested	exonic
MSTRG.15648.1	MSTRG.15648	NA	NA	-0.411679	0.0503144	0.307748	3.11498	2.69279	3.5047	2	29	51000521	-	631	ENSBTAG00000019015	ENSBTAT00000025311	antisense	genic	0	overlapping	exonic
MSTRG.15663.1	MSTRG.15663	NA	NA	-0.313164	0.0702384	0.357041	5.59994	5.02806	6.12782	4	3	1148878	-	1962	ENSBTAG00000008931	ENSBTAT00000011757	antisense	genic	0	nested	exonic
MSTRG.15679.1	MSTRG.15679	NA	NA	-0.0929755	0.374087	0.718263	2.23475	2.18553	2.28019	7	3	3105841	-	1174	ENSBTAG00000010009	ENSBTAT00000013200	antisense	genic	0	nested	exonic
MSTRG.15681.1	MSTRG.15681	NA	NA	-0.321041	0.000131064	0.0187815	2.94418	2.6379	3.22691	11	3	3220606	-	2227	ENSBTAG00000017852	ENSBTAT00000034095	antisense	genic	0	nested	exonic
MSTRG.15683.2	MSTRG.15683	NA	NA	-0.513742	0.00523979	0.108603	0.852052	0.704208	0.988523	6	3	3264876	+	869	ENSBTAG00000010265	ENSBTAT00000072321	antisense	genic	0	overlapping	exonic
MSTRG.15688.1	MSTRG.15688	NA	NA	NA	NA	NA	0.05132	0.0631167	0.0404308	2	3	4354437	-	32928	ENSBTAG00000053215	ENSBTAT00000077458	antisense	genic	0	overlapping	intronic
MSTRG.15691.1	MSTRG.15691	NA	NA	0.0230681	0.91244	0.974589	0.75434	0.765992	0.743585	3	3	5998840	+	488	ENSBTAG00000007247	ENSBTAT00000009536	antisense	intergenic	149	divergent	upstream
MSTRG.15695.1	MSTRG.15695	NA	NA	NA	NA	NA	0.070528	0.0829167	0.0590923	5	3	6159080	-	5660	ENSBTAG00000016341	ENSBTAT00000032193	antisense	genic	0	overlapping	exonic
MSTRG.15719.1	MSTRG.15719	NA	NA	-0.392133	0.0257171	0.228445	1.84798	1.60538	2.07192	6	3	8177644	+	1255	ENSBTAG00000015853	ENSBTAT00000021075	antisense	genic	0	nested	exonic
MSTRG.15724.1	MSTRG.15724	NA	NA	-0.216455	0.0788138	0.375655	60.7473	56.7497	64.4373	4	3	8282743	-	627	ENSBTAG00000009212	ENSBTAT00000012138	antisense	genic	0	containing	exonic
MSTRG.1574.1	MSTRG.1574	NA	NA	-0.427597	0.000283934	0.0266203	3.16107	2.71298	3.57468	21	10	43742898	+	4266	ENSBTAG00000011494	ENSBTAT00000015277	antisense	genic	0	containing	exonic
MSTRG.15740.1	MSTRG.15740	NA	NA	NA	NA	NA	0	0	0	8	3	8564063	-	1274	ENSBTAG00000050256	ENSBTAT00000071854	antisense	genic	0	containing	exonic
MSTRG.15741.1	MSTRG.15741	NA	NA	NA	NA	NA	0	0	0	2	3	8596461	-	219	ENSBTAG00000048662	ENSBTAT00000040050	antisense	genic	0	nested	exonic
MSTRG.15759.1	MSTRG.15759	NA	NA	NA	NA	NA	0.011556	0.00866667	0.0142231	11	3	9474903	+	2122	ENSBTAG00000020223	ENSBTAT00000026932	antisense	genic	0	containing	exonic
MSTRG.15761.3	MSTRG.15761	NA	NA	NA	NA	NA	0.016124	0.0173	0.0150385	5	3	9485357	+	1005	ENSBTAG00000038523	ENSBTAT00000013951	antisense	genic	0	overlapping	exonic
MSTRG.15771.1	MSTRG.15771	NA	NA	-0.365169	0.0186051	0.194546	1.33154	1.17172	1.47906	5	3	9761127	-	1350	ENSBTAG00000002068	ENSBTAT00000002674	antisense	genic	0	overlapping	exonic
MSTRG.15779.1	MSTRG.15779	NA	NA	-0.355876	0.000509093	0.0357849	13.0629	11.5369	14.4715	2	3	9983427	-	4356	ENSBTAG00000013907	ENSBTAT00000018469	antisense	genic	0	containing	exonic
MSTRG.15781.3	MSTRG.15781	NA	NA	-0.132045	0.468249	0.779968	1.23219	1.18697	1.27394	5	3	9997862	+	15802	ENSBTAG00000013907	ENSBTAT00000018469	sense	intergenic	10243	same_strand	downstream
MSTRG.15783.1	MSTRG.15783	NA	NA	-0.346157	0.381016	0.723293	5.1745	4.5913	5.71285	2	3	10128116	+	984	ENSBTAG00000019616	ENSBTAT00000026133	antisense	genic	0	nested	exonic
MSTRG.15788.1	MSTRG.15788	NA	NA	NA	NA	NA	0	0	0	2	3	10458710	+	915	ENSBTAG00000012884	ENSBTAT00000017120	antisense	genic	0	containing	exonic
MSTRG.15798.2	MSTRG.15798	NA	NA	-0.228161	0.722842	0.909216	0.966544	0.890442	1.03679	4	3	11399055	-	2633	ENSBTAG00000039366	ENSBTAT00000055572	sense	intergenic	13286	same_strand	downstream
MSTRG.15811.1	MSTRG.15811	NA	NA	-0.326587	0.0380386	0.272847	2.81886	2.51963	3.09506	7	3	12508893	-	2462	ENSBTAG00000022514	ENSBTAT00000013933	antisense	genic	0	overlapping	exonic
MSTRG.15813.1	MSTRG.15813	NA	NA	-0.295644	0.0128467	0.164562	3.21544	2.90896	3.49835	4	3	12549213	-	2044	ENSBTAG00000053777	ENSBTAT00000072085	antisense	genic	0	overlapping	exonic
MSTRG.15816.2	MSTRG.15816	NA	NA	0.235171	0.0480078	0.300526	9.26359	10.1361	8.45815	8	3	13033667	-	23884	ENSBTAG00000052866	ENSBTAT00000077434	sense	genic	0	containing	exonic
MSTRG.15817.9	MSTRG.15817	NA	NA	NA	NA	NA	0.013072	0.0138	0.0124	7	3	13500245	+	21695	ENSBTAG00000053563	ENSBTAT00000069139	sense	genic	0	containing	exonic
MSTRG.15818.1	MSTRG.15818	NA	NA	-0.257635	0.0985028	0.415163	0.161124	0.1487	0.172592	5	3	13070869	-	3629	ENSBTAG00000052866	ENSBTAT00000077866	sense	intergenic	2821	same_strand	upstream
MSTRG.15827.3	MSTRG.15827	NA	NA	0.107749	0.181592	0.542958	1.30639	1.3694	1.24823	2	3	13806554	+	8777	ENSBTAG00000000861	ENSBTAT00000001144	sense	intergenic	33131	same_strand	downstream
MSTRG.15832.1	MSTRG.15832	NA	NA	-0.361443	0.0108352	0.151555	1.45117	1.2794	1.60972	6	3	14082867	-	1163	ENSBTAG00000039793	ENSBTAT00000069500	antisense	genic	0	nested	exonic
MSTRG.15859.1	MSTRG.15859	NA	NA	-0.344099	0.0352416	0.265022	1.61159	1.42999	1.77922	6	3	14754144	-	1067	ENSBTAG00000001212	ENSBTAT00000073018	antisense	genic	0	nested	exonic
MSTRG.15866.1	MSTRG.15866	NA	NA	-0.0618736	0.757891	0.922809	1.54678	1.52734	1.56472	2	3	14913654	+	1441	ENSBTAG00000011209	ENSBTAT00000078023	antisense	genic	0	overlapping	intronic
MSTRG.15904.1	MSTRG.15904	NA	NA	-0.401438	0.0418995	0.28201	1.10876	0.967117	1.23952	4	3	16029088	-	398	ENSBTAG00000007515	ENSBTAT00000009889	antisense	genic	0	nested	exonic
MSTRG.15918.1	MSTRG.15918	NA	NA	-0.413959	0.017185	0.188373	0.715412	0.620258	0.803246	10	3	16318581	-	1224	ENSBTAG00000033217	ENSBTAT00000013077	antisense	genic	0	containing	exonic
MSTRG.15938.1	MSTRG.15938	NA	NA	0.0039202	0.96327	0.987874	1.33275	1.34606	1.32047	3	3	16723892	+	2317	ENSBTAG00000012470	ENSBTAT00000016548	antisense	genic	0	overlapping	exonic
MSTRG.15943.1	MSTRG.15943	NA	NA	-0.632469	0.0664456	0.348522	0.541056	0.425175	0.648023	3	3	16808384	-	816	ENSBTAG00000037651	ENSBTAT00000000589	antisense	genic	0	containing	exonic
MSTRG.15945.1	MSTRG.15945	NA	NA	NA	NA	NA	0.0454	0.0373833	0.0528	3	3	16824134	-	612	ENSBTAG00000019203	ENSBTAT00000025561	antisense	genic	0	nested	exonic
MSTRG.15947.1	MSTRG.15947	NA	NA	NA	NA	NA	0.0364	0.0313667	0.0410462	3	3	17085668	-	601	ENSBTAG00000012640	ENSBTAT00000066555	antisense	genic	0	overlapping	exonic
MSTRG.15948.3	MSTRG.15948	NA	NA	-1.31535	0.00499813	0.106498	0.128376	0.0741917	0.178392	4	3	17102294	-	895	ENSBTAG00000012638	ENSBTAT00000034108	antisense	genic	0	containing	exonic
MSTRG.15951.1	MSTRG.15951	NA	NA	NA	NA	NA	0.033024	0.0364667	0.0298462	4	3	17115128	+	1279	ENSBTAG00000006505	ENSBTAT00000068364	antisense	genic	0	containing	exonic
MSTRG.15962.8	MSTRG.15962	NA	NA	NA	NA	NA	0	0	0	4	3	17840007	+	2384	ENSBTAG00000017827	ENSBTAT00000023700	antisense	genic	0	containing	exonic
MSTRG.15963.3	MSTRG.15963	NA	NA	NA	NA	NA	4.4e-05	9.16667e-05	0	2	3	17278037	-	3345	ENSBTAG00000032995	ENSBTAT00000046842	sense	intergenic	2211	same_strand	upstream
MSTRG.15965.2	MSTRG.15965	NA	NA	NA	NA	NA	0.000572	0.000275	0.000846154	2	3	17308433	-	4610	ENSBTAG00000032995	ENSBTAT00000046842	sense	intergenic	32607	same_strand	upstream
MSTRG.15969.1	MSTRG.15969	NA	NA	NA	NA	NA	0	0	0	2	3	17365996	-	936	ENSBTAG00000048451	ENSBTAT00000066628	sense	intergenic	71410	same_strand	downstream
MSTRG.15970.1	MSTRG.15970	NA	NA	NA	NA	NA	0	0	0	2	3	17431858	-	567	ENSBTAG00000048451	ENSBTAT00000066628	sense	intergenic	5911	same_strand	downstream
MSTRG.15972.8	MSTRG.15972	NA	NA	NA	NA	NA	0	0	0	4	3	17661717	+	6172	ENSBTAG00000052229	ENSBTAT00000085043	antisense	intergenic	20027	convergent	downstream
MSTRG.15974.5	MSTRG.15974	NA	NA	NA	NA	NA	0.001024	0.00140833	0.000669231	5	3	18669867	-	10124	ENSBTAG00000050058	ENSBTAT00000080150	antisense	genic	0	containing	exonic
MSTRG.15978.1	MSTRG.15978	NA	NA	-0.817343	0.00847112	0.136644	0.70028	0.50745	0.878277	3	3	18762444	-	1470	ENSBTAG00000015147	ENSBTAT00000020150	antisense	genic	0	containing	exonic
MSTRG.15995.1	MSTRG.15995	NA	NA	-0.275672	0.13387	0.478183	1.57221	1.43346	1.70029	12	3	19442675	-	1967	ENSBTAG00000008091	ENSBTAT00000010644	antisense	genic	0	containing	exonic
MSTRG.16003.2	MSTRG.16003	NA	NA	NA	NA	NA	0.046268	0.042025	0.0501846	10	3	19637391	-	1345	ENSBTAG00000018071	ENSBTAT00000046331	antisense	genic	0	containing	exonic
MSTRG.16010.1	MSTRG.16010	NA	NA	-0.123963	0.162232	0.517078	1.49714	1.44548	1.54483	2	3	19715634	+	4526	ENSBTAG00000015369	ENSBTAT00000020427	antisense	genic	0	overlapping	exonic
MSTRG.16021.1	MSTRG.16021	NA	NA	-0.191159	0.224878	0.589836	0.917192	0.864833	0.965523	8	3	19981218	-	2169	ENSBTAG00000017135	ENSBTAT00000022774	antisense	genic	0	containing	exonic
MSTRG.16025.1	MSTRG.16025	NA	NA	-0.349266	0.0714381	0.359865	1.25053	1.11055	1.37975	4	3	20098771	-	740	ENSBTAG00000007123	ENSBTAT00000009379	antisense	genic	0	containing	exonic
MSTRG.16027.1	MSTRG.16027	NA	NA	-0.232478	0.0779551	0.374501	1.20611	1.11781	1.28762	4	3	20121249	-	3356	ENSBTAG00000015154	ENSBTAT00000020159	antisense	genic	0	overlapping	exonic
MSTRG.16046.1	MSTRG.16046	NA	NA	-0.0473938	0.708633	0.902915	1.49416	1.48045	1.50682	3	3	20714084	+	1042	ENSBTAG00000006050	ENSBTAT00000007946	antisense	genic	0	overlapping	exonic
MSTRG.16054.1	MSTRG.16054	NA	NA	-0.701054	0.0363896	0.268482	4.61784	3.5279	5.62394	3	3	21203316	-	2524	ENSBTAG00000053571	ENSBTAT00000070281	antisense	genic	0	containing	intronic
MSTRG.16055.2	MSTRG.16055	NA	NA	NA	NA	NA	0.003952	0.00356667	0.00430769	2	3	21227412	+	2804	ENSBTAG00000053571	ENSBTAT00000070281	sense	genic	0	overlapping	exonic
MSTRG.16056.1	MSTRG.16056	NA	NA	-0.936918	0.0158858	0.181232	1.48307	1.01763	1.91272	2	3	21288923	+	386	ENSBTAG00000048757	ENSBTAT00000071292	sense	intergenic	11746	same_strand	upstream
MSTRG.16057.1	MSTRG.16057	NA	NA	-0.404954	0.0204381	0.205431	245.709	185.886	300.931	3	3	21305827	+	791	ENSBTAG00000053301	ENSBTAT00000078761	sense	genic	0	containing	exonic
MSTRG.16058.1	MSTRG.16058	NA	NA	-1.12131	0.000687123	0.0416194	3.01545	1.8975	4.0474	2	3	21327255	-	378	ENSBTAG00000050444	ENSBTAT00000086741	antisense	genic	0	containing	exonic
MSTRG.16060.1	MSTRG.16060	NA	NA	-0.152868	0.303302	0.664678	1.21053	1.15857	1.2585	8	3	21383696	-	2848	ENSBTAG00000020060	ENSBTAT00000026724	antisense	genic	0	overlapping	exonic
MSTRG.16073.1	MSTRG.16073	NA	NA	NA	NA	NA	0.095028	0.0829	0.106223	2	3	21630857	+	258	ENSBTAG00000008131	ENSBTAT00000010691	sense	intergenic	32292	same_strand	downstream
MSTRG.16076.1	MSTRG.16076	NA	NA	-0.181622	0.346346	0.697999	1.41551	1.34078	1.48448	3	3	21668090	+	600	ENSBTAG00000053114	ENSBTAT00000071876	antisense	intergenic	4697	convergent	downstream
MSTRG.1608.1	MSTRG.1608	NA	NA	-0.489511	0.00510564	0.107116	1.95025	1.62648	2.24911	4	10	46889222	-	452	ENSBTAG00000012898	ENSBTAT00000017146	antisense	genic	0	overlapping	exonic
MSTRG.16087.1	MSTRG.16087	NA	NA	-0.126093	0.40987	0.742534	2.34584	2.26222	2.42302	9	3	22466294	-	4609	ENSBTAG00000010841	ENSBTAT00000014385	antisense	genic	0	containing	exonic
MSTRG.16097.1	MSTRG.16097	NA	NA	NA	NA	NA	0.091372	0.0786583	0.103108	45	3	22826817	+	8541	ENSBTAG00000001564	ENSBTAT00000061284	antisense	genic	0	overlapping	exonic
MSTRG.16100.1	MSTRG.16100	NA	NA	NA	NA	NA	0.023824	0.0183833	0.0288462	6	3	23483861	-	2886	ENSBTAG00000032193	ENSBTAT00000045669	antisense	genic	0	containing	exonic
MSTRG.16102.1	MSTRG.16102	NA	NA	-0.260663	0.0918243	0.402011	6.99473	6.41869	7.52646	12	3	23515001	-	3168	ENSBTAG00000003898	ENSBTAT00000005088	antisense	genic	0	containing	exonic
MSTRG.16111.12	MSTRG.16111	NA	NA	NA	NA	NA	0.00066	0.000575	0.000738462	2	3	24138499	+	57486	ENSBTAG00000007767	ENSBTAT00000033724	sense	genic	0	nested	intronic
MSTRG.1612.1	MSTRG.1612	NA	NA	-0.0941908	0.642742	0.871574	0.265784	0.259183	0.271877	10	10	46999087	+	1378	ENSBTAG00000005373	ENSBTAT00000066573	antisense	genic	0	containing	exonic
MSTRG.16120.1	MSTRG.16120	NA	NA	-0.119073	0.581652	0.840073	0.800436	0.763592	0.834446	2	3	25809871	+	279	ENSBTAG00000003586	ENSBTAT00000039902	antisense	genic	0	nested	intronic
MSTRG.16124.1	MSTRG.16124	NA	NA	NA	NA	NA	0.029892	0.036775	0.0235385	3	3	26415636	-	614	ENSBTAG00000017256	ENSBTAT00000022936	sense	intergenic	34140	same_strand	downstream
MSTRG.16132.1	MSTRG.16132	NA	NA	-0.399139	0.00236561	0.0770727	1.82092	1.58126	2.04214	23	3	26886487	+	3854	ENSBTAG00000001246	ENSBTAT00000085581	antisense	genic	0	containing	exonic
MSTRG.16153.2	MSTRG.16153	NA	NA	0.121219	0.637784	0.868881	0.955304	1.00449	0.9099	2	3	29232410	-	7737	ENSBTAG00000018881	ENSBTAT00000083853	antisense	genic	0	nested	intronic
MSTRG.16156.1	MSTRG.16156	NA	NA	-0.274897	0.0057775	0.115064	2.93587	2.6792	3.1728	20	3	28579141	-	4299	ENSBTAG00000000678	ENSBTAT00000000901	antisense	genic	0	containing	exonic
MSTRG.16175.2	MSTRG.16175	NA	NA	NA	NA	NA	0.007812	0.0110167	0.00485385	5	3	30284222	+	2267	ENSBTAG00000048807	ENSBTAT00000070744	sense	genic	0	overlapping	exonic
MSTRG.16176.1	MSTRG.16176	NA	NA	0.00251775	0.990221	0.995755	0.78952	0.795742	0.783777	2	3	30285923	-	399	ENSBTAG00000048807	ENSBTAT00000078249	antisense	genic	0	nested	intronic
MSTRG.16177.1	MSTRG.16177	NA	NA	-0.00470639	0.97734	0.991683	0.251324	0.253642	0.249185	5	3	30371758	-	5388	ENSBTAG00000015107	ENSBTAT00000020102	antisense	intergenic	125	divergent	upstream
MSTRG.16179.1	MSTRG.16179	NA	NA	-0.118883	0.517016	0.804177	0.251692	0.2434	0.259346	5	3	30382204	-	6106	ENSBTAG00000015107	ENSBTAT00000020102	antisense	genic	0	containing	exonic
MSTRG.1618.2	MSTRG.1618	NA	NA	-0.0414829	0.694694	0.896862	4.58656	4.56156	4.60964	3	10	49922941	-	16607	ENSBTAG00000009615	ENSBTAT00000012655	antisense	intergenic	78326	convergent	downstream
MSTRG.16200.1	MSTRG.16200	NA	NA	-0.326501	0.0255653	0.22839	1.71798	1.53937	1.88285	7	3	31846442	+	1175	ENSBTAG00000006441	ENSBTAT00000008447	antisense	genic	0	overlapping	exonic
MSTRG.16206.1	MSTRG.16206	NA	NA	-0.043072	0.807543	0.942809	2.93566	2.9136	2.95602	11	3	32071083	+	1569	ENSBTAG00000000259	ENSBTAT00000000324	antisense	genic	0	overlapping	exonic
MSTRG.16226.1	MSTRG.16226	NA	NA	-0.431172	0.018014	0.192361	1.83066	1.56638	2.07461	4	3	33405711	+	386	ENSBTAG00000018893	ENSBTAT00000025149	antisense	genic	0	nested	exonic
MSTRG.16229.1	MSTRG.16229	NA	NA	-0.477444	0.00412972	0.0965391	4.2504	3.57424	4.87455	8	3	33652458	-	948	ENSBTAG00000001842	ENSBTAT00000085178	antisense	genic	0	containing	exonic
MSTRG.16232.1	MSTRG.16232	NA	NA	-0.778902	0.00263214	0.0813933	3.1183	2.30211	3.87171	5	3	33684029	+	454	ENSBTAG00000017765	ENSBTAT00000087427	antisense	genic	0	overlapping	exonic
MSTRG.16233.1	MSTRG.16233	NA	NA	-1.06489	0.000177599	0.0206778	4.04362	2.60753	5.36925	8	3	33706059	+	4758	ENSBTAG00000017765	ENSBTAT00000074125	antisense	genic	0	overlapping	exonic
MSTRG.16235.1	MSTRG.16235	NA	NA	-1.00708	8.57822e-05	0.0148946	4.22886	2.80803	5.54041	8	3	33759165	+	1240	ENSBTAG00000037673	ENSBTAT00000021896	antisense	genic	0	overlapping	exonic
MSTRG.1624.1	MSTRG.1624	NA	NA	-0.396561	0.0732573	0.36268	0.919408	0.799867	1.02975	13	10	49800033	-	1539	ENSBTAG00000009615	ENSBTAT00000012655	antisense	genic	0	containing	exonic
MSTRG.16262.2	MSTRG.16262	NA	NA	-0.140526	0.234959	0.601334	3.07519	2.95224	3.18868	2	3	34646940	-	896	ENSBTAG00000046771	ENSBTAT00000063383	sense	genic	0	nested	intronic
MSTRG.16264.1	MSTRG.16264	NA	NA	-0.330524	0.04647	0.295772	0.492448	0.437342	0.543315	3	3	34673770	+	1267	ENSBTAG00000047874	ENSBTAT00000063261	antisense	genic	0	nested	exonic
MSTRG.16281.1	MSTRG.16281	NA	NA	-0.0879137	0.374165	0.718327	2.84317	2.78262	2.89906	11	3	39784153	+	1863	ENSBTAG00000019093	ENSBTAT00000025421	antisense	genic	0	overlapping	exonic
MSTRG.16288.1	MSTRG.16288	NA	NA	-0.180108	0.531161	0.813042	0.390052	0.370625	0.407985	3	3	42316568	+	542	ENSBTAG00000019027	ENSBTAT00000025323	antisense	genic	0	nested	exonic
MSTRG.16291.1	MSTRG.16291	NA	NA	NA	NA	NA	0.000428	0.000358333	0.000492308	5	3	42472224	-	20065	ENSBTAG00000007773	ENSBTAT00000044539	sense	intergenic	17043	same_strand	downstream
MSTRG.16297.2	MSTRG.16297	NA	NA	-0.258457	0.016136	0.183256	14.1535	12.9732	15.243	3	3	43647051	-	860	ENSBTAG00000017655	ENSBTAT00000081779	sense	intergenic	50251	same_strand	upstream
MSTRG.16309.1	MSTRG.16309	NA	NA	-0.845767	0.180941	0.541747	0.170412	0.12055	0.216438	3	3	43453170	+	2497	ENSBTAG00000003440	ENSBTAT00000004475	sense	intergenic	13309	same_strand	upstream
MSTRG.16313.1	MSTRG.16313	NA	NA	-0.46664	0.000205418	0.0224783	1.96692	1.66048	2.24978	23	3	45408326	-	4505	ENSBTAG00000031358	ENSBTAT00000007139	antisense	genic	0	containing	exonic
MSTRG.1632.2	MSTRG.1632	NA	NA	0.275797	0.0562497	0.324	0.452268	0.502125	0.406246	2	10	51178023	+	4941	ENSBTAG00000021538	ENSBTAT00000061089	sense	intergenic	486	same_strand	downstream
MSTRG.16321.7	MSTRG.16321	NA	NA	-0.015652	0.831174	0.949755	1.71755	1.72589	1.70985	3	3	48390558	-	17411	ENSBTAG00000004422	ENSBTAT00000005796	antisense	intergenic	71	divergent	upstream
MSTRG.16366.1	MSTRG.16366	NA	NA	-0.137185	0.225871	0.591003	1.22445	1.17575	1.26941	4	3	52406349	+	5477	ENSBTAG00000050612	ENSBTAT00000087442	antisense	intergenic	41211	divergent	upstream
MSTRG.16367.16	MSTRG.16367	NA	NA	0.0661779	0.250372	0.616521	3.48032	3.59436	3.37505	2	3	52260499	+	20229	ENSBTAG00000011200	ENSBTAT00000014875	sense	genic	0	nested	intronic
MSTRG.16396.1	MSTRG.16396	NA	NA	NA	NA	NA	0.006352	0.009575	0.00337692	3	3	56795218	+	1695	ENSBTAG00000042087	ENSBTAT00000059079	sense	intergenic	66880	same_strand	upstream
MSTRG.16405.1	MSTRG.16405	NA	NA	NA	NA	NA	0.018396	0.022525	0.0145846	14	3	57499757	+	2938	ENSBTAG00000017357	ENSBTAT00000023081	antisense	genic	0	overlapping	exonic
MSTRG.16407.1	MSTRG.16407	NA	NA	NA	NA	NA	0.009276	0.0127833	0.00603846	14	3	57558388	+	3529	ENSBTAG00000008161	ENSBTAT00000010730	antisense	genic	0	containing	exonic
MSTRG.1642.1	MSTRG.1642	NA	NA	-0.290688	0.0477496	0.299727	3.24625	2.94409	3.52516	9	10	51696894	+	1691	ENSBTAG00000005479	ENSBTAT00000007206	antisense	genic	0	overlapping	exonic
MSTRG.16433.3	MSTRG.16433	NA	NA	0.437002	3.50689e-05	0.00924588	14.5567	16.987	12.3134	2	3	60156186	+	604	ENSBTAG00000003322	ENSBTAT00000073165	sense	genic	0	nested	intronic
MSTRG.16454.1	MSTRG.16454	NA	NA	-0.350712	0.141045	0.488069	0.187812	0.167625	0.206446	3	3	66663441	+	2140	ENSBTAG00000021752	ENSBTAT00000028994	antisense	genic	0	overlapping	exonic
MSTRG.16467.1	MSTRG.16467	NA	NA	-0.0542761	0.704893	0.901629	3.87851	3.84359	3.91075	12	3	69086047	+	2261	ENSBTAG00000024240	ENSBTAT00000033470	antisense	genic	0	containing	exonic
MSTRG.1647.1	MSTRG.1647	NA	NA	-0.342913	0.0194956	0.199729	3.4422	3.05257	3.80185	6	10	52087664	+	2393	ENSBTAG00000013452	ENSBTAT00000017894	antisense	genic	0	containing	exonic
MSTRG.16480.1	MSTRG.16480	NA	NA	-0.169841	0.301395	0.663557	2.48386	2.35992	2.59827	4	3	74150672	-	397	ENSBTAG00000002627	ENSBTAT00000003402	antisense	genic	0	nested	exonic
MSTRG.16498.2	MSTRG.16498	NA	NA	-0.189069	0.102185	0.421114	2.27513	2.14688	2.39352	8	3	77922735	-	1745	ENSBTAG00000012957	ENSBTAT00000043537	antisense	genic	0	overlapping	exonic
MSTRG.16502.1	MSTRG.16502	NA	NA	-0.310554	0.151721	0.504279	2894.43	2598.9	3167.23	2	3	78116897	-	298	ENSBTAG00000049700	ENSBTAT00000065876	sense	genic	0	nested	exonic
MSTRG.16516.6	MSTRG.16516	NA	NA	0.84228	0.0531583	0.315064	7.07106	9.24548	5.06391	2	3	80316304	-	7811	ENSBTAG00000050297	ENSBTAT00000080411	antisense	genic	0	overlapping	exonic
MSTRG.16517.1	MSTRG.16517	NA	NA	0.0765616	0.372311	0.716962	2.38646	2.47379	2.30585	5	3	80323135	+	11684	ENSBTAG00000050297	ENSBTAT00000081296	sense	genic	0	containing	exonic
MSTRG.16525.1	MSTRG.16525	NA	NA	-0.247174	0.0554026	0.3217	1.12876	1.04167	1.20915	11	3	81912260	+	2803	ENSBTAG00000019011	ENSBTAT00000086558	antisense	genic	0	overlapping	exonic
MSTRG.16535.1	MSTRG.16535	NA	NA	-0.353468	0.00269154	0.081752	4.5639	4.0305	5.05628	7	3	82993105	+	2975	ENSBTAG00000021386	ENSBTAT00000028509	antisense	genic	0	containing	exonic
MSTRG.16545.1	MSTRG.16545	NA	NA	-0.327269	0.324462	0.680419	0.156992	0.140708	0.172023	3	3	87110823	-	4341	ENSBTAG00000044474	ENSBTAT00000061907	sense	intergenic	61033	same_strand	downstream
MSTRG.16547.1	MSTRG.16547	NA	NA	-0.208373	0.0302398	0.247449	16.7268	15.6541	17.717	9	3	85933741	-	1967	ENSBTAG00000051904	ENSBTAT00000080890	antisense	genic	0	overlapping	exonic
MSTRG.16560.1	MSTRG.16560	NA	NA	-0.456291	0.00150245	0.0614436	4.73278	4.01507	5.39528	13	3	89164714	-	3853	ENSBTAG00000003775	ENSBTAT00000033407	antisense	genic	0	containing	exonic
MSTRG.16583.2	MSTRG.16583	NA	NA	0.0696295	0.389482	0.728792	5.73522	5.93078	5.5547	8	3	92177749	-	1080	ENSBTAG00000009526	ENSBTAT00000012534	antisense	genic	0	overlapping	exonic
MSTRG.16587.1	MSTRG.16587	NA	NA	-0.442887	0.00428515	0.0984746	2.15408	1.82882	2.45433	4	3	92310258	+	2348	ENSBTAG00000050962	ENSBTAT00000085689	sense	genic	0	overlapping	intronic
MSTRG.16588.1	MSTRG.16588	NA	NA	-0.199873	0.24016	0.605242	125.959	117.486	133.781	4	3	92310269	-	1964	ENSBTAG00000050962	ENSBTAT00000085689	antisense	genic	0	overlapping	intronic
MSTRG.16597.1	MSTRG.16597	NA	NA	0.0524341	0.477211	0.784674	102.048	104.898	99.4179	6	3	93195605	-	11734	ENSBTAG00000054697	ENSBTAT00000073524	sense	genic	0	containing	exonic
MSTRG.16599.1	MSTRG.16599	NA	NA	-0.181121	0.0880888	0.39505	6.89012	6.51197	7.23919	16	3	93274417	+	3311	ENSBTAG00000003746	ENSBTAT00000004879	antisense	genic	0	containing	exonic
MSTRG.16643.1	MSTRG.16643	NA	NA	-0.137806	0.358332	0.706483	0.969708	0.933417	1.00321	6	3	98888619	+	1047	ENSBTAG00000019956	ENSBTAT00000026582	antisense	genic	0	nested	exonic
MSTRG.16651.1	MSTRG.16651	NA	NA	-0.0377015	0.82286	0.947152	2.3701	2.36439	2.37538	13	3	99208584	-	2139	ENSBTAG00000037890	ENSBTAT00000054908	antisense	genic	0	nested	exonic
MSTRG.16662.1	MSTRG.16662	NA	NA	-0.177103	0.260517	0.625425	1.09825	1.04072	1.15135	4	3	99790046	+	665	ENSBTAG00000009603	ENSBTAT00000012635	antisense	genic	0	containing	exonic
MSTRG.16679.1	MSTRG.16679	NA	NA	-0.134175	0.485087	0.789067	0.29806	0.288533	0.306854	7	3	100538191	-	1414	ENSBTAG00000003642	ENSBTAT00000004751	antisense	genic	0	containing	exonic
MSTRG.16697.1	MSTRG.16697	NA	NA	-0.341151	0.00196213	0.0684613	15.7649	14.0103	17.3845	6	3	101232501	+	804	ENSBTAG00000015285	ENSBTAT00000083616	antisense	genic	0	overlapping	exonic
MSTRG.16703.1	MSTRG.16703	NA	NA	-0.299545	0.00936978	0.142393	1.19187	1.07513	1.29962	2	3	101266956	+	2060	ENSBTAG00000015280	ENSBTAT00000020322	antisense	intergenic	81	divergent	upstream
MSTRG.1671.2	MSTRG.1671	NA	NA	0.0913194	0.0620135	0.338301	0.79056	0.824325	0.759392	2	10	54999015	+	9531	ENSBTAG00000012740	ENSBTAT00000016934	antisense	intergenic	125	divergent	upstream
MSTRG.16745.1	MSTRG.16745	NA	NA	-0.512135	0.000664139	0.0407879	4.35568	3.61031	5.04371	8	3	103520114	+	1702	ENSBTAG00000017368	ENSBTAT00000023094	antisense	genic	0	containing	exonic
MSTRG.16754.1	MSTRG.16754	NA	NA	NA	NA	NA	0	0	0	4	3	104014541	-	756	ENSBTAG00000007195	ENSBTAT00000009466	antisense	genic	0	containing	exonic
MSTRG.1678.10	MSTRG.1678	NA	NA	0.17868	0.145201	0.494361	2.70454	2.90124	2.52298	2	10	57743802	+	28907	ENSBTAG00000024958	ENSBTAT00000065691	sense	genic	0	nested	intronic
MSTRG.16785.2	MSTRG.16785	NA	NA	-0.523381	0.0194221	0.199271	0.621996	0.511467	0.724023	3	3	106130915	+	3806	ENSBTAG00000013054	ENSBTAT00000017353	antisense	genic	0	nested	exonic
MSTRG.16803.1	MSTRG.16803	NA	NA	-0.359681	0.110742	0.436591	1.3205	1.16883	1.4605	2	3	107116270	-	368	ENSBTAG00000030337	ENSBTAT00000042835	antisense	genic	0	overlapping	exonic
MSTRG.16814.1	MSTRG.16814	NA	NA	-0.380059	0.0619049	0.338022	0.627884	0.552808	0.697185	3	3	108059422	-	757	ENSBTAG00000024107	ENSBTAT00000084199	antisense	genic	0	nested	exonic
MSTRG.16828.1	MSTRG.16828	NA	NA	NA	NA	NA	0.036952	0.0571083	0.0183462	5	3	108523686	+	2370	NA	NA	NA	NA	NA	NA	NA
MSTRG.16835.1	MSTRG.16835	NA	NA	-0.263351	0.360837	0.707916	0.48642	0.443142	0.526369	3	3	109485634	-	1219	ENSBTAG00000049000	ENSBTAT00000078551	sense	genic	0	containing	exonic
MSTRG.16837.2	MSTRG.16837	NA	NA	0.110037	0.431725	0.757927	0.684116	0.717533	0.653269	2	3	109530426	-	11034	ENSBTAG00000014358	ENSBTAT00000019091	antisense	genic	0	overlapping	exonic
MSTRG.16854.13	MSTRG.16854	NA	NA	-0.231889	0.00245716	0.0787453	4.51365	4.18304	4.81883	3	3	110447402	-	2359	ENSBTAG00000021023	ENSBTAT00000027998	sense	genic	0	nested	intronic
MSTRG.16856.1	MSTRG.16856	NA	NA	0.0971876	0.472071	0.782243	0.761768	0.794908	0.731177	10	3	110558668	-	1705	ENSBTAG00000016328	ENSBTAT00000021719	antisense	genic	0	nested	exonic
MSTRG.1686.1	MSTRG.1686	NA	NA	-0.0648188	0.655685	0.878267	1.92374	1.89607	1.94929	3	10	58334586	+	1558	ENSBTAG00000005865	ENSBTAT00000007709	antisense	genic	0	overlapping	exonic
MSTRG.16868.5	MSTRG.16868	NA	NA	0.197625	0.131248	0.474982	5.20593	5.61858	4.82502	6	3	112657634	-	5841	ENSBTAG00000008942	ENSBTAT00000011773	sense	intergenic	138	same_strand	upstream
MSTRG.16880.2	MSTRG.16880	NA	NA	-0.225131	0.0459364	0.294818	2.84769	2.64722	3.03275	6	3	113336886	-	4013	ENSBTAG00000026181	ENSBTAT00000076879	antisense	genic	0	containing	exonic
MSTRG.16881.1	MSTRG.16881	NA	NA	0.982456	0.223469	0.588504	5.4888	7.44688	3.68135	2	3	113367039	+	376	ENSBTAG00000026181	ENSBTAT00000076879	sense	genic	0	nested	intronic
MSTRG.16887.1	MSTRG.16887	NA	NA	-0.310292	0.063244	0.340737	18.4045	16.5209	20.1432	8	3	113703177	-	913	ENSBTAG00000002030	ENSBTAT00000002631	antisense	genic	0	containing	exonic
MSTRG.16889.2	MSTRG.16889	NA	NA	-0.0991502	0.467995	0.779814	2.11537	2.05676	2.16947	5	3	113885193	+	6328	ENSBTAG00000054838	ENSBTAT00000085942	sense	genic	0	overlapping	exonic
MSTRG.16890.1	MSTRG.16890	NA	NA	0.0901477	0.575625	0.836298	0.736588	0.7674	0.708146	3	3	114109766	-	2126	ENSBTAG00000053153	ENSBTAT00000084119	sense	genic	0	containing	exonic
MSTRG.16896.1	MSTRG.16896	NA	NA	NA	NA	NA	0.002092	0.00199167	0.00218462	2	3	116741219	-	3960	ENSBTAG00000030190	ENSBTAT00000018479	sense	intergenic	36093	same_strand	downstream
MSTRG.16897.1	MSTRG.16897	NA	NA	NA	NA	NA	0.069588	0.072125	0.0672462	2	3	116744046	+	3554	ENSBTAG00000030190	ENSBTAT00000018479	antisense	intergenic	12658	convergent	downstream
MSTRG.16905.1	MSTRG.16905	NA	NA	-0.156708	0.366898	0.713161	1.28812	1.22829	1.34335	2	3	117043048	+	4232	ENSBTAG00000017624	ENSBTAT00000042655	antisense	genic	0	overlapping	exonic
MSTRG.16912.1	MSTRG.16912	NA	NA	-0.0233992	0.712893	0.904575	2.68927	2.69259	2.6862	3	3	117399368	-	5022	ENSBTAG00000026114	ENSBTAT00000037020	antisense	genic	0	overlapping	exonic
[truncated: 1,592 more rows]
