# Supplementary material for: Identification and Annotation of Potential Function of Regulatory Antisense Long Non-Coding RNAs Related to Feed Efficiency in Bos taurus Bulls
Source: Int J Mol Sci. 2020 May 6;21(9):3292. doi: 10.3390/ijms21093292 (PMC7247587; doi:10.3390/ijms21093292)
Supplement: Supplementary file 1 [file ijms-21-03292-s001.zip › Supplement_3_differentially_abundant_plasma_metabolites.xlsx]

## Sheet: Tabelle1
metabolite	pvalue	q (Benjamini-Hochberg)	log2foldchange		significance	padj <= 0.05
leukotriene_B4	2.45168e-06	0.00066466	2.39636		log2foldchange	|log2FC| >= 1
isovalerate	1.43213e-06	0.00066466	1.86593		upregulated	27	higher in high efficiency group
1-methylguanidine	9.63119e-06	0.00106328	1.25567		downregulated	18	lower in high efficiency group
carnosine	8.16399e-06	0.00106328	-1.9779
arabonate/xylonate	2.96434e-05	0.00149355	1.96936
9-HETE	1.94728e-05	0.00149355	1.70392
methionine_sulfoxide	2.38657e-05	0.00149355	1.02606
taurine	1.98753e-05	0.00149355	-1.0384
glutamine	2.97629e-05	0.00149355	-1.71471
5-HETE	4.36625e-05	0.00150636	1.32578
2-oxoarginine*	4.16589e-05	0.00150636	-1.45292
asparagine	4.32833e-05	0.00150636	-3.07033
methionine	5.95527e-05	0.00182628	-2.26882
formiminoglutamate	7.46435e-05	0.00209452	-1.22305
1,2-dilinoleoyl-GPC_(18:2/18:2)	7.58882e-05	0.00209452	-1.4187
13-HODE_+_9-HODE	7.99499e-05	0.00210154	1.56829
gamma-glutamylglutamate	0.00012639	0.00303337	1.29565
1-(1-enyl-stearoyl)-2-arachidonoyl-GPE_(P-18:0/20:4)*	0.000173018	0.00395725	-1.06804
4-guanidinobutanoate	0.000197135	0.00403031	1.33976
1-stearoyl-2-linoleoyl-GPI_(18:0/18:2)	0.000280417	0.00533759	-1.04662
S-methylcysteine	0.000345102	0.00614504	-1.23005
lactate	0.000391956	0.00676125	1.67501
1-(1-enyl-palmitoyl)-2-arachidonoyl-GPE_(P-16:0/20:4)*	0.000464959	0.00702001	-1.2329
3-methyl-2-oxobutyrate	0.000466332	0.00702001	-2.25963
4-methyl-2-oxopentanoate	0.000455794	0.00702001	-2.48238
3-methyl-2-oxovalerate	0.000548721	0.00776651	-1.92184
phenylacetylglutamate	0.000653029	0.00875388	1.14241
cysteine	0.000647481	0.00875388	-1.12458
1-linoleoyl-2-linolenoyl-GPC_(18:2/18:3)*	0.000701507	0.0090054	-1.18453
1-palmitoyl-2-linoleoyl-GPE_(16:0/18:2)	0.000741991	0.00930861	-1.76171
gluconate	0.000789278	0.00968181	-1.17407
N-acetylmethionine_sulfoxide	0.000851862	0.00972397	1.05756
succinate	0.000863179	0.00972397	1.01225
1-stearoyl-2-linoleoyl-GPE_(18:0/18:2)*	0.000824826	0.00972397	-1.46542
1-linoleoyl-2-arachidonoyl-GPC_(18:2/20:4n6)*	0.000917051	0.00992573	-1.34922
anserine	0.00110929	0.0109168	-1.58237
gamma-glutamylmethionine	0.00112006	0.0109168	-1.86181
gamma-glutamylglycine	0.00235956	0.0183447	-1.28175
1-(1-enyl-palmitoyl)-2-linoleoyl-GPE_(P-16:0/18:2)*	0.0025517	0.019295	-1.63443
pyrraline	0.00284274	0.0206472	-1.7238
gamma-glutamylglutamine	0.00420374	0.0269822	-1.44433
4-hydroxyglutamate	0.00429386	0.0272438	1.24834
9-hydroxystearate	0.00474792	0.0284378	1.06234
10-heptadecenoate_(17:1n7)	0.00643836	0.036265	1.00916
tetradecanedioate	0.00658556	0.0367195	1.54703
