# Supplementary material for: Identification and Annotation of Potential Function of Regulatory Antisense Long Non-Coding RNAs Related to Feed Efficiency in Bos taurus Bulls
Source: Int J Mol Sci. 2020 May 6;21(9):3292. doi: 10.3390/ijms21093292 (PMC7247587; doi:10.3390/ijms21093292)
Supplement: Supplementary file 1 [file ijms-21-03292-s001.zip › Supplement_4_prioritized_loci_set_RIF_PCIT_input.xlsx]

## Sheet: prioritized set of loci
locus ID in merged annotation	locus ID in reference annotation Ensembl Release 97	gene symbol	lncRNA	partner	RIF	DE	QTL
ENSBTAG00000001649	ENSBTAG00000001649	ZFPM2	NO	NO	NO	YES	YES
ENSBTAG00000003721	ENSBTAG00000003721	CHST1	NO	NO	NO	NO	YES
ENSBTAG00000003779	ENSBTAG00000003779	ZC4H2	NO	NO	NO	NO	YES
ENSBTAG00000004022	ENSBTAG00000004022	PLAG1	NO	NO	NO	NO	YES
ENSBTAG00000005525	ENSBTAG00000005525	LHX6	NO	NO	NO	NO	YES
ENSBTAG00000006363	ENSBTAG00000006363	NA	NO	NO	NO	YES	NO
ENSBTAG00000006507	ENSBTAG00000006507	ADAMTS3	NO	NO	NO	NO	YES
ENSBTAG00000007439	ENSBTAG00000007439	TENM4	NO	NO	NO	YES	NO
ENSBTAG00000008257	ENSBTAG00000008257	NA	NO	NO	NO	NO	YES
ENSBTAG00000009198	ENSBTAG00000009198	ASB9	NO	NO	NO	NO	YES
ENSBTAG00000010060	ENSBTAG00000010060	SLC43A3	NO	NO	NO	NO	YES
ENSBTAG00000010548	ENSBTAG00000010548	LRRC6	NO	NO	NO	NO	YES
ENSBTAG00000010711	ENSBTAG00000010711	NA	NO	NO	NO	YES	NO
ENSBTAG00000012083	ENSBTAG00000012083	IRX3	NO	NO	NO	NO	YES
ENSBTAG00000012681	ENSBTAG00000012681	CORO2B	NO	YES	NO	NO	NO
ENSBTAG00000013740	ENSBTAG00000013740	SP2	NO	NO	NO	YES	NO
ENSBTAG00000014051	ENSBTAG00000014051	ANGPT1	NO	NO	NO	NO	YES
ENSBTAG00000014945	ENSBTAG00000014945	IQSEC2	NO	NO	NO	NO	YES
ENSBTAG00000016107	ENSBTAG00000016107	PCYT1B	NO	NO	NO	NO	YES
ENSBTAG00000016399	ENSBTAG00000016399	AKAP4	NO	NO	NO	YES	NO
ENSBTAG00000017169	ENSBTAG00000017169	NA	NO	NO	NO	NO	YES
ENSBTAG00000017174	ENSBTAG00000017174	SCN11A	NO	NO	NO	YES	NO
ENSBTAG00000017649	ENSBTAG00000017649	SCML1	NO	NO	NO	NO	YES
ENSBTAG00000017731	ENSBTAG00000017731	ZFAT	NO	NO	NO	NO	YES
ENSBTAG00000017767	ENSBTAG00000017767	GPR173	NO	NO	NO	NO	YES
ENSBTAG00000018390	ENSBTAG00000018390	GLB1L2	NO	NO	NO	YES	NO
ENSBTAG00000018493	ENSBTAG00000018493	ERICH5	NO	NO	NO	NO	YES
ENSBTAG00000019321	ENSBTAG00000019321	CCDC57	NO	NO	NO	NO	YES
ENSBTAG00000019332	ENSBTAG00000019332	SLC9C1	NO	YES	NO	NO	NO
ENSBTAG00000020285	ENSBTAG00000020285	PRG3	NO	NO	NO	NO	YES
ENSBTAG00000020385	ENSBTAG00000020385	ALDH1B1	NO	NO	NO	YES	NO
ENSBTAG00000020793	ENSBTAG00000020793	KCNA4	NO	NO	NO	NO	YES
ENSBTAG00000026247	ENSBTAG00000026247	PKHD1L1	NO	NO	NO	NO	YES
ENSBTAG00000027396	ENSBTAG00000027396	NA	NO	NO	NO	YES	NO
ENSBTAG00000030592	ENSBTAG00000030592	NA	NO	NO	NO	YES	NO
ENSBTAG00000032738	ENSBTAG00000032738	AARD	NO	NO	NO	NO	YES
ENSBTAG00000039195	ENSBTAG00000039195	NHS	NO	NO	NO	NO	YES
ENSBTAG00000039366	ENSBTAG00000039366	NA	NO	YES	NO	NO	NO
ENSBTAG00000039499	ENSBTAG00000039499	NA	NO	NO	NO	NO	YES
ENSBTAG00000046396	ENSBTAG00000046396	TMEM200C	NO	YES	NO	NO	NO
ENSBTAG00000046597	ENSBTAG00000046597	GPRIN2	NO	NO	NO	YES	NO
ENSBTAG00000046677	ENSBTAG00000046677	RTN4R	NO	NO	NO	YES	NO
ENSBTAG00000046821	ENSBTAG00000046821	NA	NO	NO	NO	NO	YES
ENSBTAG00000047083	ENSBTAG00000047083	FJX1	NO	NO	NO	NO	YES
ENSBTAG00000047699	ENSBTAG00000047699	NA	NO	NO	NO	YES	YES
ENSBTAG00000048453	ENSBTAG00000048453	NA	YES	YES	NO	NO	NO
ENSBTAG00000048499	ENSBTAG00000048499	NA	YES	YES	YES	NO	NO
ENSBTAG00000048556	ENSBTAG00000048556	NA	YES	YES	NO	NO	NO
ENSBTAG00000048877	ENSBTAG00000048877	NA	YES	YES	NO	NO	NO
ENSBTAG00000048921	ENSBTAG00000048921	NA	YES	YES	NO	NO	NO
ENSBTAG00000049030	ENSBTAG00000049030	NA	YES	YES	NO	NO	NO
ENSBTAG00000049087	ENSBTAG00000049087	NA	YES	YES	NO	NO	NO
ENSBTAG00000049096	ENSBTAG00000049096	NA	YES	YES	NO	NO	YES
ENSBTAG00000049137	ENSBTAG00000049137	NA	YES	YES	NO	NO	NO
ENSBTAG00000049143	ENSBTAG00000049143	NA	YES	YES	NO	NO	NO
ENSBTAG00000049187	ENSBTAG00000049187	NA	YES	YES	NO	NO	NO
ENSBTAG00000049458	ENSBTAG00000049458	NA	YES	YES	NO	NO	NO
ENSBTAG00000049485	ENSBTAG00000049485	NA	YES	YES	YES	NO	NO
ENSBTAG00000049632	ENSBTAG00000049632	NA	YES	YES	NO	NO	NO
ENSBTAG00000049918	ENSBTAG00000049918	NA	YES	YES	NO	NO	NO
ENSBTAG00000049927	ENSBTAG00000049927	NA	YES	YES	NO	NO	NO
ENSBTAG00000050047	ENSBTAG00000050047	NA	YES	YES	YES	NO	NO
ENSBTAG00000050048	ENSBTAG00000050048	NA	YES	YES	NO	NO	NO
ENSBTAG00000050068	ENSBTAG00000050068	NA	YES	YES	NO	NO	NO
ENSBTAG00000050153	ENSBTAG00000050153	NA	YES	YES	NO	NO	NO
ENSBTAG00000050274	ENSBTAG00000050274	NA	NO	YES	NO	YES	NO
ENSBTAG00000050378	ENSBTAG00000050378	NA	YES	YES	NO	NO	NO
ENSBTAG00000050654	ENSBTAG00000050654	NA	YES	YES	NO	NO	NO
ENSBTAG00000050669	ENSBTAG00000050669	NA	YES	YES	NO	NO	NO
ENSBTAG00000050678	ENSBTAG00000050678	NA	YES	YES	NO	NO	NO
ENSBTAG00000050698	ENSBTAG00000050698	NA	YES	YES	NO	NO	YES
ENSBTAG00000050713	ENSBTAG00000050713	NA	YES	YES	NO	NO	NO
ENSBTAG00000051034	ENSBTAG00000051034	NA	YES	YES	NO	NO	NO
ENSBTAG00000051056	ENSBTAG00000051056	NA	YES	YES	NO	NO	NO
ENSBTAG00000051368	ENSBTAG00000051368	NA	YES	YES	NO	NO	NO
ENSBTAG00000051591	ENSBTAG00000051591	NA	NO	NO	NO	NO	YES
ENSBTAG00000051638	ENSBTAG00000051638	C8orf88	NO	NO	NO	NO	YES
ENSBTAG00000051722	ENSBTAG00000051722	NA	YES	YES	NO	NO	NO
ENSBTAG00000051765	ENSBTAG00000051765	NA	YES	YES	YES	NO	NO
ENSBTAG00000051832	ENSBTAG00000051832	NA	YES	YES	NO	NO	NO
ENSBTAG00000051850	ENSBTAG00000051850	NA	YES	YES	NO	NO	NO
ENSBTAG00000051901	ENSBTAG00000051901	NA	YES	YES	NO	NO	NO
ENSBTAG00000052009	ENSBTAG00000052009	NA	YES	YES	NO	NO	NO
ENSBTAG00000052081	ENSBTAG00000052081	NA	YES	YES	NO	NO	NO
ENSBTAG00000052100	ENSBTAG00000052100	NA	YES	YES	NO	NO	NO
ENSBTAG00000052109	ENSBTAG00000052109	NA	YES	YES	NO	NO	NO
ENSBTAG00000052222	ENSBTAG00000052222	NA	YES	YES	NO	NO	NO
ENSBTAG00000052277	ENSBTAG00000052277	NA	NO	NO	NO	NO	YES
ENSBTAG00000052352	ENSBTAG00000052352	NA	YES	YES	NO	NO	NO
ENSBTAG00000052359	ENSBTAG00000052359	NA	YES	YES	NO	NO	NO
ENSBTAG00000052376	ENSBTAG00000052376	NA	YES	YES	YES	NO	NO
ENSBTAG00000052462	ENSBTAG00000052462	NA	YES	YES	NO	NO	NO
ENSBTAG00000052610	ENSBTAG00000052610	NA	YES	YES	YES	NO	NO
ENSBTAG00000052691	ENSBTAG00000052691	NA	YES	YES	NO	NO	YES
ENSBTAG00000052693	ENSBTAG00000052693	NA	YES	YES	NO	NO	NO
ENSBTAG00000052755	ENSBTAG00000052755	NA	YES	YES	NO	NO	NO
ENSBTAG00000052764	ENSBTAG00000052764	NA	YES	YES	YES	NO	NO
ENSBTAG00000052797	ENSBTAG00000052797	NA	YES	YES	NO	NO	NO
ENSBTAG00000052856	ENSBTAG00000052856	NA	YES	YES	NO	NO	NO
ENSBTAG00000052998	ENSBTAG00000052998	NA	YES	YES	NO	NO	NO
ENSBTAG00000053038	ENSBTAG00000053038	NA	NO	NO	NO	YES	NO
ENSBTAG00000053094	ENSBTAG00000053094	NA	YES	YES	NO	NO	NO
ENSBTAG00000053180	ENSBTAG00000053180	NA	YES	YES	NO	NO	NO
ENSBTAG00000053409	ENSBTAG00000053409	NA	YES	YES	NO	NO	NO
ENSBTAG00000053478	ENSBTAG00000053478	NA	YES	YES	NO	NO	YES
ENSBTAG00000053530	ENSBTAG00000053530	NA	YES	YES	NO	NO	NO
ENSBTAG00000053535	ENSBTAG00000053535	NA	YES	YES	YES	NO	NO
ENSBTAG00000053577	ENSBTAG00000053577	NA	YES	YES	NO	NO	NO
ENSBTAG00000053609	ENSBTAG00000053609	NA	YES	YES	NO	NO	NO
ENSBTAG00000053667	ENSBTAG00000053667	NA	YES	YES	NO	NO	NO
ENSBTAG00000053688	ENSBTAG00000053688	NA	YES	YES	NO	NO	NO
ENSBTAG00000053704	ENSBTAG00000053704	NA	YES	YES	NO	NO	NO
ENSBTAG00000054400	ENSBTAG00000054400	NKAIN3	NO	NO	NO	NO	YES
ENSBTAG00000054494	ENSBTAG00000054494	NA	YES	YES	YES	NO	NO
ENSBTAG00000054515	ENSBTAG00000054515	NA	NO	NO	NO	NO	YES
ENSBTAG00000054540	ENSBTAG00000054540	NA	YES	YES	NO	NO	NO
ENSBTAG00000054572	ENSBTAG00000054572	PEG3	NO	NO	NO	YES	NO
ENSBTAG00000054742	ENSBTAG00000054742	NA	YES	YES	NO	NO	NO
ENSBTAG00000054787	ENSBTAG00000054787	NA	YES	YES	NO	NO	NO
ENSBTAG00000054790	ENSBTAG00000054790	NA	YES	YES	NO	NO	NO
ENSBTAG00000054869	ENSBTAG00000054869	NA	YES	YES	NO	NO	NO
ENSBTAG00000055098	ENSBTAG00000055098	NA	YES	YES	NO	NO	NO
ENSBTAG00000055121	ENSBTAG00000055121	NA	YES	YES	YES	NO	NO
ENSBTAG00000055138	ENSBTAG00000055138	NA	YES	YES	YES	NO	NO
ENSBTAG00000055184	ENSBTAG00000055184	NA	YES	YES	NO	NO	NO
ENSBTAG00000055238	ENSBTAG00000055238	NA	YES	YES	NO	NO	NO
ENSBTAG00000055271	ENSBTAG00000055271	NA	YES	YES	NO	NO	NO
MSTRG.100	ENSBTAG00000002623	SAMSN1	NO	NO	NO	YES	NO
MSTRG.10027	ENSBTAG00000052083	METTL21A	NO	NO	NO	NO	YES
MSTRG.10028	NA	NA	YES	NO	NO	NO	NO
MSTRG.10029	ENSBTAG00000014407	INO80D	NO	NO	NO	YES	NO
MSTRG.1003	ENSBTAG00000049543	NA	NO	NO	NO	YES	NO
MSTRG.10030	ENSBTAG00000054879	NA	YES	YES	NO	NO	NO
MSTRG.10033	ENSBTAG00000021979	EEF1B2	NO	YES	NO	NO	NO
MSTRG.10034	NA	NA	YES	NO	NO	YES	NO
MSTRG.10044	ENSBTAG00000020527	IDH1	NO	YES	NO	NO	NO
MSTRG.10045	NA	NA	YES	NO	NO	NO	NO
MSTRG.10060	ENSBTAG00000016662	CPS1	NO	YES	NO	NO	NO
MSTRG.10061	NA	NA	YES	NO	NO	YES	NO
MSTRG.10072	ENSBTAG00000048438	NA	YES	YES	NO	NO	NO
MSTRG.10074	NA	NA	YES	NO	YES	NO	NO
MSTRG.10078	ENSBTAG00000033690	BARD1	NO	YES	NO	NO	NO
MSTRG.10081	NA	NA	YES	NO	NO	NO	NO
MSTRG.10082	ENSBTAG00000008300	FN1	NO	YES	NO	NO	NO
MSTRG.10085	NA	NA	YES	NO	YES	NO	NO
MSTRG.10089	ENSBTAG00000006821	PECR	NO	YES	NO	NO	NO
MSTRG.10090	NA	NA	YES	NO	NO	YES	NO
MSTRG.10094	ENSBTAG00000051254	RPL37A	NO	YES	NO	NO	NO
MSTRG.10095	NA	NA	YES	NO	NO	NO	NO
MSTRG.10096	ENSBTAG00000005596	IGFBP2	NO	YES	NO	NO	NO
MSTRG.10097	NA	NA	YES	NO	NO	YES	NO
MSTRG.101	ENSBTAG00000012908	HSPA13	NO	NO	NO	YES	NO
MSTRG.10104	ENSBTAG00000010386	ARPC2	NO	YES	NO	NO	NO
MSTRG.10105	NA	NA	YES	NO	NO	NO	NO
MSTRG.10113	NA	NA	YES	NO	NO	YES	NO
MSTRG.10125	ENSBTAG00000013489	CYP27A1	NO	YES	NO	NO	NO
MSTRG.10126	NA	NA	YES	NO	NO	YES	NO
MSTRG.1014	ENSBTAG00000014750	EPB41L4A	NO	YES	NO	NO	NO
MSTRG.10145	ENSBTAG00000005353	DES	NO	YES	NO	NO	NO
MSTRG.1016	NA	NA	YES	NO	NO	NO	NO
MSTRG.10186	NA	NA	YES	NO	NO	NO	NO
MSTRG.10187	ENSBTAG00000050979	bta-mir-12053	NO	YES	NO	NO	NO
MSTRG.10188	NA	NA	YES	NO	NO	NO	NO
MSTRG.102	ENSBTAG00000038422	NA	YES	YES	NO	NO	NO
MSTRG.10225	ENSBTAG00000054626	NA	YES	YES	NO	NO	NO
MSTRG.10232	ENSBTAG00000016174	NCL	NO	YES	NO	NO	NO
MSTRG.10233	NA	NA	YES	NO	NO	NO	NO
MSTRG.10236	ENSBTAG00000002549	PTMA	NO	YES	NO	NO	NO
MSTRG.10239	ENSBTAG00000051671	NA	YES	YES	NO	NO	NO
MSTRG.10240	NA	NA	YES	NO	NO	NO	NO
MSTRG.10241	ENSBTAG00000019480	PDE6D	NO	YES	NO	NO	NO
MSTRG.10243	NA	NA	YES	NO	NO	NO	NO
MSTRG.10251	ENSBTAG00000012629	ZNF362	NO	YES	NO	NO	NO
MSTRG.10252	NA	NA	YES	NO	NO	NO	NO
MSTRG.10254	ENSBTAG00000050972	NA	YES	YES	NO	NO	NO
MSTRG.10256	ENSBTAG00000017605	AK2	NO	YES	NO	NO	NO
MSTRG.10257	NA	NA	YES	NO	NO	NO	NO
MSTRG.10274	ENSBTAG00000012698	HDAC1	NO	YES	NO	NO	NO
MSTRG.10275	NA	NA	YES	NO	NO	NO	NO
MSTRG.10279	ENSBTAG00000051364	NA	NO	YES	NO	NO	NO
MSTRG.10287	NA	NA	YES	NO	NO	NO	NO
MSTRG.10288	ENSBTAG00000040518	NA	NO	YES	NO	NO	NO
MSTRG.10289	NA	NA	YES	NO	NO	YES	NO
MSTRG.10297	NA	NA	YES	NO	NO	NO	NO
MSTRG.10298	ENSBTAG00000016819	FABP3	NO	YES	NO	NO	NO
MSTRG.103	ENSBTAG00000052575	NA	YES	YES	NO	NO	NO
MSTRG.10307	ENSBTAG00000005477	LAPTM5	NO	YES	NO	NO	NO
MSTRG.10308	NA	NA	YES	NO	NO	NO	NO
MSTRG.10312	ENSBTAG00000013309	SRSF4	NO	YES	NO	NO	NO
MSTRG.10313	NA	NA	YES	NO	YES	NO	NO
MSTRG.10327	NA	NA	YES	NO	YES	NO	NO
MSTRG.10328	ENSBTAG00000055165	RF00045	YES	YES	NO	NO	NO
MSTRG.10329	NA	NA	YES	NO	NO	NO	NO
MSTRG.10330	ENSBTAG00000002727	PHACTR4	NO	NO	NO	YES	NO
MSTRG.10336	ENSBTAG00000006342	ATP5IF1	NO	YES	NO	YES	NO
MSTRG.10337	NA	NA	YES	NO	NO	YES	NO
MSTRG.1035	ENSBTAG00000008699	FEM1C	NO	NO	NO	YES	NO
MSTRG.10350	ENSBTAG00000007554	IFI6	NO	YES	NO	NO	NO
MSTRG.10351	NA	NA	YES	NO	NO	NO	NO
MSTRG.10379	ENSBTAG00000014447	RPS6KA1	NO	YES	NO	NO	NO
MSTRG.1038	ENSBTAG00000035030	TMED7	NO	YES	NO	NO	NO
MSTRG.10380	NA	NA	YES	NO	NO	NO	NO
MSTRG.10381	ENSBTAG00000003235	DHDDS	YES	YES	NO	NO	NO
MSTRG.10382	NA	NA	YES	NO	NO	NO	NO
MSTRG.1039	NA	NA	YES	NO	NO	NO	NO
MSTRG.10397	ENSBTAG00000013761	STMN1	NO	YES	NO	NO	NO
MSTRG.104	NA	NA	YES	NO	NO	NO	NO
MSTRG.10409	ENSBTAG00000001296	TMEM50A	NO	YES	NO	NO	NO
MSTRG.1041	ENSBTAG00000017442	CDO1	NO	YES	NO	NO	NO
MSTRG.10410	NA	NA	YES	NO	YES	NO	NO
MSTRG.10415	ENSBTAG00000054645	NA	YES	YES	NO	NO	NO
MSTRG.10416	ENSBTAG00000013772	SRRM1	NO	NO	NO	YES	NO
MSTRG.1042	NA	NA	YES	NO	NO	YES	NO
MSTRG.10422	ENSBTAG00000001101	IFNLR1	NO	YES	NO	NO	NO
MSTRG.10423	NA	NA	YES	NO	NO	NO	NO
MSTRG.10432	ENSBTAG00000021832	HMGCL	NO	YES	NO	NO	NO
MSTRG.10433	NA	NA	YES	NO	NO	NO	NO
MSTRG.10438	ENSBTAG00000020905	RPL11	NO	YES	NO	NO	NO
MSTRG.10439	NA	NA	YES	NO	NO	NO	NO
MSTRG.10446	NA	NA	YES	NO	YES	NO	NO
MSTRG.10451	ENSBTAG00000011196	C1QB	NO	YES	NO	NO	NO
MSTRG.10452	NA	NA	YES	NO	NO	NO	NO
MSTRG.10454	ENSBTAG00000007153	C1QA	NO	YES	NO	NO	NO
MSTRG.10455	NA	NA	YES	NO	NO	NO	NO
MSTRG.10459	ENSBTAG00000001700	CDC42	NO	YES	NO	NO	NO
MSTRG.10461	NA	NA	YES	NO	NO	NO	NO
MSTRG.10462	ENSBTAG00000040602	NA	NO	YES	NO	NO	NO
MSTRG.10463	NA	NA	YES	NO	NO	NO	NO
MSTRG.10470	NA	NA	YES	NO	NO	NO	NO
MSTRG.10471	ENSBTAG00000002977	ECE1	NO	YES	NO	NO	NO
MSTRG.10478	ENSBTAG00000052516	CDA	NO	NO	NO	YES	NO
MSTRG.10482	ENSBTAG00000009156	CAMK2N1	NO	NO	NO	YES	NO
MSTRG.10502	ENSBTAG00000026758	NA	NO	YES	NO	NO	NO
MSTRG.10503	NA	NA	YES	NO	NO	NO	NO
MSTRG.10516	ENSBTAG00000008314	SDHB	NO	YES	NO	NO	NO
MSTRG.10517	NA	NA	YES	NO	NO	YES	NO
MSTRG.1052	ENSBTAG00000034998	SIMC1	NO	YES	NO	NO	NO
MSTRG.10528	NA	NA	YES	NO	NO	NO	NO
MSTRG.10529	ENSBTAG00000005670	ARHGEF19	NO	YES	NO	NO	NO
MSTRG.1053	NA	NA	YES	NO	NO	NO	NO
MSTRG.10551	ENSBTAG00000015316	NPM1	NO	YES	NO	NO	NO
MSTRG.10552	NA	NA	YES	NO	NO	NO	NO
MSTRG.10553	ENSBTAG00000015376	FBXW11	NO	YES	NO	YES	NO
MSTRG.10554	NA	NA	YES	NO	NO	YES	NO
MSTRG.10558	NA	NA	NO	NO	NO	NO	YES
MSTRG.10559	ENSBTAG00000009019	SH3PXD2B	NO	NO	NO	NO	YES
MSTRG.10561	ENSBTAG00000001429	NEURL1B	NO	YES	NO	NO	YES
MSTRG.10562	ENSBTAG00000013863	DUSP1	NO	NO	NO	NO	YES
MSTRG.10563	ENSBTAG00000015955	ERGIC1	NO	NO	NO	NO	YES
MSTRG.10564	NA	NA	NO	NO	NO	NO	YES
MSTRG.10565	ENSBTAG00000015099	RPL26L1	NO	NO	NO	NO	YES
MSTRG.10566	ENSBTAG00000015100	ATP6V0E1	NO	NO	NO	NO	YES
MSTRG.10567	ENSBTAG00000002020	CREBRF	NO	NO	NO	NO	YES
MSTRG.10568	NA	NA	NO	NO	NO	NO	YES
MSTRG.10569	ENSBTAG00000002021	BNIP1	NO	NO	NO	NO	YES
MSTRG.10570	NA	NA	NO	NO	NO	NO	YES
MSTRG.10573	ENSBTAG00000049048	NA	YES	YES	NO	NO	NO
MSTRG.10596	ENSBTAG00000051401	NA	YES	YES	NO	NO	NO
MSTRG.10626	ENSBTAG00000052104	NA	YES	YES	NO	NO	NO
MSTRG.10629	ENSBTAG00000034170	NA	YES	YES	NO	NO	NO
MSTRG.10631	NA	NA	YES	NO	NO	NO	NO
MSTRG.10633	ENSBTAG00000006360	CD180	NO	YES	NO	NO	NO
MSTRG.10637	ENSBTAG00000007321	SREK1	NO	YES	NO	NO	NO
MSTRG.10638	NA	NA	YES	NO	NO	YES	NO
MSTRG.10641	ENSBTAG00000016903	NLN	NO	NO	NO	YES	NO
MSTRG.10659	NA	NA	YES	NO	NO	NO	NO
MSTRG.10660	ENSBTAG00000053672	NA	NO	YES	NO	NO	NO
MSTRG.10691	NA	NA	YES	NO	NO	NO	NO
MSTRG.10693	ENSBTAG00000051655	NA	YES	YES	NO	NO	NO
MSTRG.10713	ENSBTAG00000004920	NA	NO	NO	NO	YES	NO
MSTRG.10714	NA	NA	NO	NO	NO	YES	NO
MSTRG.10724	ENSBTAG00000016525	ITGA1	NO	YES	NO	NO	NO
MSTRG.10725	NA	NA	YES	NO	YES	NO	NO
MSTRG.1073	ENSBTAG00000000897	IQGAP2	NO	YES	NO	NO	NO
MSTRG.10734	ENSBTAG00000011885	NNT	NO	YES	NO	NO	NO
MSTRG.10735	NA	NA	YES	NO	YES	NO	NO
MSTRG.10737	ENSBTAG00000049623	NA	YES	YES	NO	NO	NO
MSTRG.10738	ENSBTAG00000001457	TMEM267	YES	YES	NO	NO	NO
MSTRG.10739	ENSBTAG00000011839	HMGCS1	NO	YES	NO	NO	NO
MSTRG.1074	NA	NA	YES	NO	NO	NO	NO
MSTRG.10740	NA	NA	YES	NO	NO	NO	NO
MSTRG.10747	ENSBTAG00000001335	GHR	NO	YES	NO	NO	NO
MSTRG.10748	NA	NA	YES	NO	NO	YES	NO
MSTRG.10753	ENSBTAG00000010822	PLCXD3	NO	YES	NO	NO	NO
MSTRG.10755	NA	NA	YES	NO	YES	YES	NO
MSTRG.10756	ENSBTAG00000014177	C6	NO	YES	NO	NO	NO
MSTRG.10758	ENSBTAG00000011766	C7	NO	YES	NO	NO	NO
MSTRG.10759	NA	NA	YES	NO	NO	NO	NO
MSTRG.10761	NA	NA	YES	NO	NO	YES	NO
MSTRG.10762	ENSBTAG00000005142	RPL37	NO	YES	NO	NO	NO
MSTRG.10764	ENSBTAG00000000013	PRKAA1	NO	NO	NO	YES	NO
MSTRG.10770	NA	NA	YES	NO	NO	YES	NO
MSTRG.10771	ENSBTAG00000054984	NA	YES	YES	YES	NO	NO
MSTRG.10772	ENSBTAG00000016149	C9	NO	YES	NO	YES	NO
MSTRG.10776	ENSBTAG00000033107	OSMR	NO	NO	NO	NO	YES
MSTRG.10777	ENSBTAG00000010423	LIFR	NO	YES	NO	NO	NO
MSTRG.10779	ENSBTAG00000052650	NA	YES	YES	NO	NO	NO
MSTRG.10787	ENSBTAG00000000579	NIPBL	NO	YES	NO	YES	NO
MSTRG.10789	NA	NA	YES	NO	NO	NO	NO
MSTRG.10799	ENSBTAG00000025035	PRLR	NO	YES	NO	NO	YES
MSTRG.10800	NA	NA	YES	NO	NO	NO	NO
MSTRG.10816	ENSBTAG00000014261	TARS	NO	YES	NO	NO	NO
MSTRG.10817	NA	NA	YES	NO	NO	NO	NO
MSTRG.10821	ENSBTAG00000007665	NPR3	NO	YES	NO	NO	NO
MSTRG.10822	NA	NA	YES	NO	NO	NO	NO
MSTRG.10823	ENSBTAG00000021965	SUB1	NO	YES	NO	NO	NO
MSTRG.10824	NA	NA	YES	NO	NO	NO	NO
MSTRG.10826	ENSBTAG00000012278	MTMR12	NO	YES	NO	NO	NO
MSTRG.10827	NA	NA	YES	NO	NO	NO	NO
MSTRG.10840	ENSBTAG00000048565	BASP1	NO	YES	NO	NO	NO
MSTRG.10844	ENSBTAG00000016444	RETREG1	NO	YES	NO	NO	NO
MSTRG.10860	ENSBTAG00000052290	NA	YES	YES	NO	NO	NO
MSTRG.10865	ENSBTAG00000010801	CMBL	NO	NO	NO	YES	NO
MSTRG.10866	NA	NA	NO	NO	NO	YES	NO
MSTRG.10873	ENSBTAG00000044500	RF01156	YES	YES	NO	NO	NO
MSTRG.10879	NA	NA	NO	NO	NO	YES	NO
MSTRG.1088	ENSBTAG00000003263	TBCA	NO	YES	NO	NO	NO
MSTRG.10880	ENSBTAG00000055034	C5orf49	NO	NO	NO	YES	NO
MSTRG.1089	NA	NA	YES	NO	NO	NO	NO
MSTRG.10890	ENSBTAG00000009914	NDUFS6	NO	NO	NO	YES	NO
MSTRG.10897	ENSBTAG00000053495	NA	YES	YES	NO	NO	NO
MSTRG.109	NA	NA	NO	NO	NO	YES	YES
MSTRG.10902	NA	NA	YES	NO	NO	NO	NO
MSTRG.10903	ENSBTAG00000049710	NA	NO	YES	NO	NO	NO
MSTRG.10914	NA	NA	NO	NO	NO	YES	NO
MSTRG.10917	ENSBTAG00000050723	NA	NO	YES	NO	NO	NO
MSTRG.10918	NA	NA	YES	NO	NO	NO	NO
MSTRG.10932	NA	NA	YES	NO	NO	NO	NO
MSTRG.10934	ENSBTAG00000054702	NA	NO	YES	NO	NO	NO
MSTRG.10939	ENSBTAG00000055240	NA	NO	YES	NO	NO	NO
MSTRG.10940	NA	NA	YES	NO	YES	NO	NO
MSTRG.1095	ENSBTAG00000007374	LHFPL2	NO	NO	NO	YES	NO
MSTRG.10951	ENSBTAG00000008251	SNRPN	YES	YES	NO	YES	NO
MSTRG.10952	ENSBTAG00000054948	NA	YES	YES	YES	NO	NO
MSTRG.10955	ENSBTAG00000053342	NA	YES	YES	YES	NO	NO
MSTRG.10956	ENSBTAG00000049003	NA	YES	YES	NO	NO	NO
MSTRG.1097	NA	NA	YES	NO	YES	NO	NO
MSTRG.10974	ENSBTAG00000048764	NA	YES	YES	NO	NO	NO
MSTRG.10977	ENSBTAG00000002487	UBE3A	YES	YES	NO	NO	NO
MSTRG.1098	ENSBTAG00000002255	BHMT	NO	YES	NO	NO	NO
MSTRG.10991	ENSBTAG00000011752	SYNM	NO	YES	NO	YES	NO
MSTRG.10994	ENSBTAG00000021527	IGF1R	NO	YES	NO	NO	NO
MSTRG.110	NA	NA	NO	NO	NO	NO	YES
MSTRG.11004	ENSBTAG00000050362	NA	YES	YES	YES	NO	NO
MSTRG.11013	ENSBTAG00000051831	CHD2	YES	YES	NO	NO	NO
MSTRG.11015	ENSBTAG00000001652	SLCO3A1	NO	NO	NO	YES	NO
MSTRG.11032	ENSBTAG00000001308	NA	YES	YES	NO	NO	NO
MSTRG.11043	NA	NA	YES	NO	NO	NO	NO
MSTRG.11045	ENSBTAG00000001740	HAPLN3	NO	YES	NO	NO	NO
MSTRG.11047	ENSBTAG00000019954	ABHD2	NO	NO	NO	YES	NO
MSTRG.1106	ENSBTAG00000006823	CMYA5	NO	YES	NO	NO	NO
MSTRG.11060	ENSBTAG00000016881	ANPEP	NO	YES	NO	NO	NO
MSTRG.11064	ENSBTAG00000014093	IDH2	NO	YES	NO	NO	NO
MSTRG.11065	NA	NA	YES	NO	NO	NO	NO
MSTRG.11066	ENSBTAG00000021273	SEMA4B	YES	NO	NO	NO	NO
MSTRG.11079	ENSBTAG00000002939	FURIN	NO	YES	NO	NO	NO
MSTRG.11081	NA	NA	YES	NO	NO	NO	NO
MSTRG.11096	NA	NA	YES	NO	NO	YES	NO
MSTRG.11097	ENSBTAG00000000622	RPS17	NO	YES	NO	NO	NO
MSTRG.11099	NA	NA	YES	NO	NO	NO	NO
MSTRG.111	ENSBTAG00000036262	GBE1	NO	NO	NO	NO	YES
MSTRG.11101	ENSBTAG00000050909	RF00426	NO	YES	NO	NO	NO
MSTRG.11120	NA	NA	NO	NO	NO	YES	NO
MSTRG.11121	ENSBTAG00000053240	NA	YES	YES	NO	NO	NO
MSTRG.11146	NA	NA	YES	NO	NO	NO	NO
MSTRG.11163	NA	NA	YES	NO	NO	NO	NO
MSTRG.11165	NA	NA	YES	NO	NO	NO	NO
MSTRG.11166	NA	NA	YES	NO	NO	NO	NO
MSTRG.11179	NA	NA	YES	NO	NO	NO	YES
MSTRG.11180	ENSBTAG00000014440	PSMA4	NO	YES	NO	NO	YES
MSTRG.11190	ENSBTAG00000012490	ETFA	NO	YES	NO	NO	NO
MSTRG.11191	NA	NA	YES	NO	NO	NO	NO
MSTRG.11195	NA	NA	YES	NO	NO	NO	NO
MSTRG.11196	ENSBTAG00000002415	TSPAN3	NO	YES	NO	NO	NO
MSTRG.11197	NA	NA	YES	NO	NO	NO	NO
MSTRG.112	NA	NA	YES	NO	NO	NO	NO
MSTRG.11200	ENSBTAG00000052746	NA	YES	YES	NO	NO	NO
MSTRG.11203	ENSBTAG00000012219	CSPG4	NO	YES	NO	NO	NO
MSTRG.11204	ENSBTAG00000012206	SNX33	YES	NO	NO	NO	NO
MSTRG.11216	ENSBTAG00000017267	COX5A	NO	YES	NO	NO	NO
MSTRG.11217	NA	NA	YES	NO	NO	YES	NO
MSTRG.11237	ENSBTAG00000015779	PML	NO	NO	NO	NO	YES
MSTRG.11238	ENSBTAG00000015772	STOML1	NO	NO	NO	NO	YES
MSTRG.11239	ENSBTAG00000009086	LOXL1	NO	NO	NO	NO	YES
MSTRG.11240	ENSBTAG00000052449	NA	NO	NO	NO	NO	YES
MSTRG.11241	ENSBTAG00000050871	NA	NO	NO	NO	NO	YES
MSTRG.11242	ENSBTAG00000053015	GZMB	NO	NO	NO	NO	YES
MSTRG.11245	NA	NA	YES	NO	NO	NO	YES
MSTRG.11246	ENSBTAG00000010828	GZMH	NO	YES	NO	NO	YES
MSTRG.11249	ENSBTAG00000021291	STXBP6	NO	NO	NO	NO	YES
MSTRG.11277	ENSBTAG00000050690	NA	YES	YES	NO	YES	NO
MSTRG.11290	ENSBTAG00000012873	SNX6	NO	YES	NO	NO	NO
MSTRG.11291	NA	NA	YES	NO	NO	NO	NO
MSTRG.11292	ENSBTAG00000015053	CFL2	NO	YES	NO	YES	NO
MSTRG.11293	NA	NA	YES	NO	NO	NO	NO
MSTRG.1130	NA	NA	YES	NO	NO	NO	NO
MSTRG.11305	ENSBTAG00000016683	NFKBIA	NO	YES	NO	NO	NO
MSTRG.11306	NA	NA	YES	NO	NO	NO	NO
MSTRG.11307	ENSBTAG00000001282	RALGAPA1	NO	NO	NO	YES	NO
MSTRG.1132	ENSBTAG00000051359	NA	YES	YES	NO	NO	NO
MSTRG.11350	ENSBTAG00000048520	NA	YES	YES	NO	NO	NO
MSTRG.11354	ENSBTAG00000014476	ADAL	YES	YES	NO	NO	NO
MSTRG.11374	ENSBTAG00000047694	SERF2	NO	YES	NO	NO	NO
MSTRG.11375	ENSBTAG00000037953	bta-mir-1282	YES	NO	NO	YES	NO
MSTRG.11385	ENSBTAG00000026953	TRIP11	NO	NO	NO	YES	NO
MSTRG.11388	ENSBTAG00000015156	NDUFB1	NO	YES	NO	NO	NO
MSTRG.11389	NA	NA	YES	NO	NO	NO	NO
MSTRG.11394	NA	NA	YES	NO	NO	NO	NO
MSTRG.11395	ENSBTAG00000046979	LGMN	NO	YES	NO	NO	NO
MSTRG.114	NA	NA	NO	NO	NO	YES	NO
MSTRG.11420	ENSBTAG00000009894	SERPINA10	NO	YES	NO	NO	NO
MSTRG.11421	NA	NA	YES	NO	NO	NO	NO
MSTRG.11425	ENSBTAG00000018843	SERPINA1	NO	YES	NO	NO	NO
MSTRG.11426	NA	NA	YES	NO	NO	NO	NO
MSTRG.11427	NA	NA	YES	NO	NO	NO	NO
MSTRG.11428	ENSBTAG00000038361	SERPINA11	NO	YES	NO	NO	NO
MSTRG.11429	ENSBTAG00000051726	NA	NO	YES	NO	NO	NO
MSTRG.11430	NA	NA	YES	NO	NO	NO	NO
MSTRG.11431	ENSBTAG00000026917	NA	NO	YES	NO	NO	NO
MSTRG.11432	NA	NA	YES	NO	YES	NO	NO
MSTRG.11434	NA	NA	YES	NO	NO	NO	NO
MSTRG.11435	ENSBTAG00000004063	SERPINA5	NO	YES	NO	NO	NO
MSTRG.11457	ENSBTAG00000004054	PAPOLA	NO	YES	NO	NO	NO
MSTRG.11458	NA	NA	YES	NO	NO	NO	NO
MSTRG.11463	ENSBTAG00000018636	CCNK	NO	NO	NO	YES	NO
MSTRG.11476	ENSBTAG00000008384	SLC25A47	NO	YES	NO	NO	NO
MSTRG.11477	NA	NA	YES	NO	NO	NO	NO
MSTRG.11483	ENSBTAG00000048350	RF01872	YES	YES	NO	YES	NO
MSTRG.11485	NA	NA	NO	NO	NO	YES	NO
MSTRG.11510	ENSBTAG00000048448	NA	YES	YES	NO	YES	NO
MSTRG.11521	ENSBTAG00000048659	NA	YES	YES	NO	NO	NO
MSTRG.11536	ENSBTAG00000049326	NA	YES	YES	NO	NO	NO
MSTRG.11537	ENSBTAG00000053035	NA	YES	YES	NO	NO	NO
MSTRG.1154	NA	NA	YES	NO	NO	YES	NO
MSTRG.11542	ENSBTAG00000006270	HSP90AA1	NO	YES	NO	NO	NO
MSTRG.11543	NA	NA	YES	NO	NO	NO	NO
MSTRG.11544	ENSBTAG00000054196	NA	YES	YES	YES	NO	NO
MSTRG.1155	ENSBTAG00000005211	RPL4	NO	YES	NO	NO	NO
MSTRG.11552	ENSBTAG00000046633	NA	NO	NO	NO	YES	NO
MSTRG.11555	ENSBTAG00000016456	CDC42BPB	NO	YES	NO	NO	NO
MSTRG.11556	NA	NA	YES	NO	NO	NO	NO
MSTRG.11557	ENSBTAG00000049466	NA	YES	YES	NO	NO	NO
MSTRG.11558	NA	NA	YES	NO	NO	YES	NO
MSTRG.11559	ENSBTAG00000026893	EXOC3L4	YES	YES	NO	YES	NO
MSTRG.11561	ENSBTAG00000049333	NA	NO	YES	NO	NO	NO
MSTRG.11568	ENSBTAG00000016282	EIF5	NO	YES	NO	NO	NO
MSTRG.11569	NA	NA	YES	NO	NO	NO	NO
MSTRG.11580	ENSBTAG00000003556	ZFYVE21	NO	YES	NO	NO	NO
MSTRG.11581	NA	NA	YES	NO	NO	NO	NO
MSTRG.11583	ENSBTAG00000026886	ATP5MPL	NO	YES	NO	NO	NO
MSTRG.11584	NA	NA	YES	NO	NO	NO	NO
MSTRG.11589	ENSBTAG00000017194	ASPG	NO	NO	NO	YES	NO
MSTRG.11590	NA	NA	NO	NO	NO	YES	NO
MSTRG.11593	NA	NA	NO	NO	NO	YES	NO
MSTRG.11596	ENSBTAG00000007187	NA	NO	YES	NO	NO	NO
MSTRG.11597	NA	NA	YES	NO	NO	NO	NO
MSTRG.11598	ENSBTAG00000017616	ADSSL1	NO	YES	NO	NO	NO
MSTRG.11600	ENSBTAG00000017636	AKT1	NO	YES	NO	NO	NO
MSTRG.11603	ENSBTAG00000005038	ZBTB42	YES	YES	NO	NO	NO
MSTRG.11610	ENSBTAG00000005647	GPR132	NO	NO	NO	NO	YES
MSTRG.11620	ENSBTAG00000053646	NA	YES	YES	NO	NO	NO
MSTRG.11622	NA	NA	YES	NO	NO	NO	NO
MSTRG.11629	NA	NA	NO	NO	NO	YES	NO
MSTRG.11634	ENSBTAG00000017547	DBNL	YES	NO	YES	NO	NO
MSTRG.11642	NA	NA	YES	NO	NO	NO	NO
MSTRG.11643	ENSBTAG00000014971	SEC61G	NO	YES	NO	NO	NO
MSTRG.11657	NA	NA	YES	NO	NO	NO	NO
MSTRG.11662	ENSBTAG00000007438	STT3B	NO	YES	NO	NO	NO
MSTRG.11671	ENSBTAG00000019526	CMTM6	NO	YES	NO	NO	NO
MSTRG.11672	NA	NA	YES	NO	NO	NO	NO
MSTRG.11673	ENSBTAG00000054555	NA	NO	NO	NO	YES	NO
MSTRG.11674	NA	NA	NO	NO	NO	YES	NO
MSTRG.11678	ENSBTAG00000015254	GLB1	NO	NO	NO	YES	NO
MSTRG.1168	ENSBTAG00000000218	MAP2K5	NO	YES	NO	NO	NO
MSTRG.1169	NA	NA	YES	NO	NO	NO	NO
MSTRG.11694	ENSBTAG00000050443	NA	YES	YES	NO	NO	NO
MSTRG.11698	NA	NA	YES	NO	NO	NO	NO
MSTRG.11699	ENSBTAG00000016760	LRRFIP2	NO	YES	NO	NO	NO
MSTRG.11704	ENSBTAG00000016563	GOLGA4	NO	YES	NO	NO	NO
MSTRG.11705	NA	NA	YES	NO	NO	NO	NO
MSTRG.1171	ENSBTAG00000005564	PIAS1	NO	YES	NO	NO	NO
MSTRG.11715	ENSBTAG00000018283	ACAA1	NO	YES	NO	NO	NO
MSTRG.11716	NA	NA	YES	NO	NO	NO	NO
MSTRG.11724	NA	NA	YES	NO	NO	NO	NO
MSTRG.1173	ENSBTAG00000005565	CLN6	NO	YES	NO	NO	NO
MSTRG.11734	ENSBTAG00000009757	RPSA	NO	YES	NO	NO	NO
MSTRG.11735	NA	NA	YES	NO	YES	NO	NO
MSTRG.11739	NA	NA	NO	NO	NO	YES	NO
MSTRG.1174	NA	NA	YES	NO	NO	NO	NO
MSTRG.11742	ENSBTAG00000002038	RPL14	NO	YES	NO	NO	NO
MSTRG.11743	NA	NA	YES	NO	NO	YES	NO
MSTRG.11771	ENSBTAG00000053758	NA	YES	YES	NO	NO	NO
MSTRG.1178	ENSBTAG00000012365	ANP32A	NO	YES	NO	NO	NO
MSTRG.11799	ENSBTAG00000007969	CIDEC	NO	NO	NO	YES	NO
MSTRG.1180	NA	NA	YES	NO	NO	NO	NO
MSTRG.11810	ENSBTAG00000019193	SETD5	YES	YES	NO	YES	NO
MSTRG.11811	NA	NA	YES	NO	NO	NO	NO
MSTRG.11812	ENSBTAG00000003112	THUMPD3	NO	YES	NO	NO	NO
MSTRG.1182	ENSBTAG00000051138	NA	YES	YES	NO	NO	NO
MSTRG.11822	ENSBTAG00000012902	ARL8B	NO	YES	NO	NO	NO
MSTRG.11823	NA	NA	YES	NO	NO	NO	NO
MSTRG.11825	ENSBTAG00000020455	ITPR1	NO	YES	NO	NO	NO
MSTRG.11832	NA	NA	YES	NO	YES	NO	NO
MSTRG.11838	ENSBTAG00000054298	NA	YES	YES	NO	NO	NO
MSTRG.11848	ENSBTAG00000050320	NA	YES	YES	NO	NO	NO
MSTRG.11849	ENSBTAG00000052330	NA	YES	YES	NO	NO	NO
MSTRG.1185	NA	NA	YES	NO	NO	NO	NO
MSTRG.11851	ENSBTAG00000052742	NA	YES	YES	NO	NO	NO
MSTRG.11852	ENSBTAG00000016533	FOXP1	NO	YES	NO	NO	YES
MSTRG.11853	NA	NA	YES	NO	NO	NO	NO
MSTRG.1186	ENSBTAG00000018320	RPLP1	NO	YES	NO	NO	NO
MSTRG.11860	ENSBTAG00000006679	MITF	NO	YES	NO	NO	NO
MSTRG.11872	ENSBTAG00000009541	SUCLG2	NO	YES	NO	NO	NO
MSTRG.11873	NA	NA	YES	NO	YES	YES	NO
MSTRG.11878	ENSBTAG00000037972	SLC25A26	NO	YES	NO	NO	NO
MSTRG.11879	NA	NA	YES	NO	NO	NO	NO
MSTRG.11880	NA	NA	NO	NO	NO	YES	NO
MSTRG.11881	ENSBTAG00000051801	NA	NO	NO	NO	YES	NO
MSTRG.11882	ENSBTAG00000010581	MAGI1	YES	NO	NO	NO	NO
MSTRG.11883	ENSBTAG00000030082	bta-mir-584-4	NO	YES	NO	NO	NO
MSTRG.11884	ENSBTAG00000050113	NA	YES	YES	NO	NO	NO
MSTRG.11890	ENSBTAG00000011287	ATXN7	YES	NO	NO	NO	NO
MSTRG.11892	ENSBTAG00000032872	THOC7	NO	YES	NO	NO	NO
MSTRG.11899	ENSBTAG00000014418	FHIT	NO	YES	NO	NO	NO
MSTRG.11900	NA	NA	YES	NO	NO	NO	NO
MSTRG.11901	NA	NA	YES	NO	YES	NO	NO
MSTRG.11911	ENSBTAG00000018294	DNASE1L3	NO	YES	NO	NO	NO
MSTRG.11912	NA	NA	YES	NO	NO	NO	NO
MSTRG.11916	ENSBTAG00000021164	SLMAP	NO	YES	NO	NO	NO
MSTRG.11917	NA	NA	YES	NO	YES	NO	NO
MSTRG.11920	NA	NA	YES	NO	NO	NO	NO
MSTRG.11921	ENSBTAG00000016069	ARF4	NO	YES	NO	NO	NO
MSTRG.11923	ENSBTAG00000048558	NA	YES	YES	NO	NO	NO
MSTRG.11935	ENSBTAG00000015149	NA	YES	YES	NO	NO	NO
MSTRG.11937	ENSBTAG00000011178	IL17RB	NO	NO	NO	YES	NO
MSTRG.11943	ENSBTAG00000010863	DCP1A	NO	NO	NO	YES	NO
MSTRG.11948	ENSBTAG00000020973	RFT1	NO	NO	NO	YES	NO
MSTRG.11950	ENSBTAG00000011344	TMEM110	NO	NO	NO	NO	YES
MSTRG.11951	ENSBTAG00000032531	MUSTN1	NO	YES	NO	NO	NO
MSTRG.11952	NA	NA	YES	NO	NO	NO	NO
MSTRG.11953	ENSBTAG00000007850	ITIH4	NO	YES	NO	NO	NO
MSTRG.11954	NA	NA	YES	NO	YES	YES	NO
MSTRG.11956	NA	NA	YES	NO	NO	NO	NO
MSTRG.11957	ENSBTAG00000007843	ITIH1	NO	YES	NO	NO	NO
MSTRG.11985	ENSBTAG00000004118	ALAS1	NO	YES	NO	NO	NO
MSTRG.11986	NA	NA	YES	NO	NO	NO	NO
MSTRG.11990	NA	NA	YES	NO	NO	YES	NO
MSTRG.11991	ENSBTAG00000018628	RPL29	NO	YES	NO	NO	NO
MSTRG.11994	ENSBTAG00000037377	ABHD14B	NO	YES	NO	NO	NO
MSTRG.11995	NA	NA	YES	NO	NO	YES	NO
MSTRG.1200	ENSBTAG00000001601	PKM	NO	YES	NO	NO	NO
MSTRG.12028	ENSBTAG00000054602	NA	NO	NO	NO	YES	NO
MSTRG.12047	ENSBTAG00000054195	GPX1	NO	YES	NO	YES	NO
MSTRG.12048	NA	NA	YES	NO	NO	YES	NO
MSTRG.12071	NA	NA	YES	NO	YES	NO	NO
MSTRG.12072	ENSBTAG00000038381	SLC26A6	NO	YES	NO	NO	NO
MSTRG.12110	ENSBTAG00000017812	ALS2CL	NO	NO	NO	YES	NO
MSTRG.12114	ENSBTAG00000001292	LTF	NO	NO	NO	YES	NO
MSTRG.12117	ENSBTAG00000055019	NA	YES	YES	NO	NO	NO
MSTRG.12141	ENSBTAG00000001305	ATP2B2	NO	YES	NO	NO	YES
MSTRG.12160	ENSBTAG00000015273	CAND2	YES	NO	NO	NO	NO
MSTRG.12161	ENSBTAG00000015283	RPL32	NO	YES	NO	NO	NO
MSTRG.12162	ENSBTAG00000042863	RF00409	NO	NO	NO	YES	NO
MSTRG.12167	ENSBTAG00000037980	TSEN2	NO	YES	NO	NO	NO
MSTRG.12176	ENSBTAG00000031115	NA	NO	YES	NO	NO	NO
MSTRG.1218	ENSBTAG00000010666	KHNYN	NO	YES	NO	NO	NO
MSTRG.12180	ENSBTAG00000013723	MRPS25	NO	YES	NO	NO	NO
MSTRG.12182	NA	NA	YES	NO	NO	NO	NO
MSTRG.12184	ENSBTAG00000050620	NA	YES	YES	NO	NO	NO
MSTRG.12185	ENSBTAG00000006789	FGD5	NO	NO	NO	NO	YES
MSTRG.12187	ENSBTAG00000053422	NA	YES	YES	YES	NO	NO
MSTRG.12189	ENSBTAG00000011088	SLC6A6	NO	YES	NO	NO	NO
MSTRG.1219	NA	NA	YES	NO	NO	NO	NO
MSTRG.12192	NA	NA	YES	NO	NO	NO	NO
MSTRG.12201	ENSBTAG00000003237	IQSEC1	NO	YES	NO	NO	NO
MSTRG.12202	NA	NA	YES	NO	NO	NO	NO
MSTRG.12203	ENSBTAG00000003242	ACAD9	NO	NO	NO	YES	NO
MSTRG.12210	NA	NA	NO	NO	NO	YES	NO
MSTRG.12211	ENSBTAG00000012159	CNBP	NO	YES	NO	NO	NO
MSTRG.12212	NA	NA	YES	NO	NO	NO	NO
MSTRG.12213	ENSBTAG00000050387	NA	YES	YES	NO	NO	NO
MSTRG.12216	ENSBTAG00000040116	H1FX	NO	YES	NO	NO	NO
MSTRG.12217	NA	NA	YES	NO	NO	NO	NO
MSTRG.12220	ENSBTAG00000030962	EEFSEC	NO	YES	NO	NO	NO
MSTRG.12221	NA	NA	YES	NO	NO	NO	NO
MSTRG.12222	NA	NA	YES	NO	NO	NO	NO
MSTRG.12223	ENSBTAG00000020998	RUVBL1	NO	YES	NO	NO	NO
MSTRG.12226	ENSBTAG00000018248	MGLL	NO	YES	NO	NO	NO
MSTRG.12227	NA	NA	YES	NO	NO	YES	NO
MSTRG.12228	NA	NA	YES	NO	NO	NO	NO
MSTRG.1223	ENSBTAG00000052965	NA	YES	YES	NO	NO	NO
MSTRG.12233	ENSBTAG00000011795	TXNRD3	NO	NO	NO	YES	NO
MSTRG.12236	ENSBTAG00000008774	UROC1	NO	YES	NO	NO	NO
MSTRG.12237	NA	NA	YES	NO	NO	NO	NO
MSTRG.12243	NA	NA	NO	NO	NO	YES	NO
MSTRG.12244	NA	NA	YES	NO	YES	NO	NO
MSTRG.12245	ENSBTAG00000008313	KLF15	NO	YES	NO	NO	NO
MSTRG.12246	NA	NA	YES	NO	NO	NO	NO
MSTRG.12247	ENSBTAG00000019402	CFAP100	NO	YES	NO	NO	NO
MSTRG.12251	ENSBTAG00000007937	PRIM2	NO	YES	NO	NO	NO
MSTRG.12256	ENSBTAG00000018879	ZNF451	NO	YES	NO	NO	NO
MSTRG.12258	NA	NA	YES	NO	NO	NO	NO
MSTRG.12277	ENSBTAG00000015571	GCLC	NO	YES	NO	NO	NO
MSTRG.12278	NA	NA	YES	NO	NO	NO	NO
MSTRG.12284	ENSBTAG00000003038	TAP2	NO	YES	NO	NO	NO
MSTRG.12286	ENSBTAG00000003039	PSMB8	NO	YES	NO	NO	NO
MSTRG.12287	NA	NA	YES	NO	NO	NO	NO
MSTRG.12292	ENSBTAG00000052980	NA	YES	YES	NO	NO	NO
MSTRG.12301	NA	NA	YES	NO	NO	YES	NO
MSTRG.12302	ENSBTAG00000002648	RPS18	NO	YES	NO	NO	NO
MSTRG.12318	NA	NA	YES	NO	NO	NO	NO
MSTRG.12324	NA	NA	YES	NO	NO	YES	NO
MSTRG.12325	ENSBTAG00000015598	RPS10	NO	YES	NO	NO	NO
MSTRG.12327	ENSBTAG00000050760	NA	YES	YES	NO	NO	NO
MSTRG.12362	ENSBTAG00000040006	SRSF3	NO	YES	NO	NO	NO
MSTRG.12363	NA	NA	YES	NO	NO	NO	NO
MSTRG.12368	ENSBTAG00000002092	PI16	NO	NO	NO	YES	NO
MSTRG.12373	NA	NA	YES	NO	NO	NO	NO
MSTRG.12376	NA	NA	YES	NO	NO	YES	NO
MSTRG.1238	ENSBTAG00000002709	TM9SF1	NO	NO	NO	YES	NO
MSTRG.12380	ENSBTAG00000017091	CMTR1	NO	YES	NO	NO	NO
MSTRG.12382	ENSBTAG00000012069	CCDC167	NO	YES	NO	NO	NO
MSTRG.12383	NA	NA	YES	NO	NO	NO	NO
MSTRG.12386	NA	NA	YES	NO	NO	NO	NO
MSTRG.12387	ENSBTAG00000012703	GLO1	NO	YES	NO	NO	NO
MSTRG.12395	ENSBTAG00000048842	NA	YES	YES	NO	NO	NO
MSTRG.12417	ENSBTAG00000015321	TRERF1	NO	YES	NO	NO	NO
MSTRG.1242	ENSBTAG00000005814	PSME2	NO	YES	NO	NO	NO
MSTRG.12429	NA	NA	YES	NO	NO	NO	NO
MSTRG.12430	ENSBTAG00000051534	GNMT	NO	YES	NO	NO	NO
MSTRG.1244	NA	NA	YES	NO	NO	NO	NO
MSTRG.1245	ENSBTAG00000025778	EMC9	NO	NO	NO	YES	NO
MSTRG.12466	ENSBTAG00000053897	NA	YES	YES	NO	NO	NO
MSTRG.12467	ENSBTAG00000015131	SLC29A1	NO	YES	NO	NO	NO
MSTRG.12468	NA	NA	YES	NO	NO	NO	NO
MSTRG.1247	NA	NA	YES	NO	NO	NO	NO
MSTRG.12477	ENSBTAG00000010244	CLIC5	NO	YES	NO	NO	NO
MSTRG.1248	ENSBTAG00000017665	DHRS4	NO	YES	NO	NO	NO
MSTRG.1249	NA	NA	YES	NO	NO	NO	NO
MSTRG.125	ENSBTAG00000006811	EPHA3	NO	NO	NO	YES	NO
MSTRG.12500	ENSBTAG00000014272	MMUT	NO	YES	NO	NO	NO
MSTRG.12501	NA	NA	YES	NO	NO	YES	NO
MSTRG.12505	NA	NA	YES	NO	NO	NO	NO
MSTRG.1251	ENSBTAG00000030841	NA	NO	YES	NO	NO	NO
MSTRG.12523	ENSBTAG00000025485	NA	NO	YES	NO	NO	NO
MSTRG.12524	NA	NA	YES	NO	NO	NO	NO
MSTRG.12525	ENSBTAG00000004288	GSTA4	NO	NO	NO	YES	NO
MSTRG.12528	ENSBTAG00000015083	FBXO9	NO	NO	NO	YES	NO
MSTRG.12529	ENSBTAG00000003359	ELOVL5	NO	YES	NO	NO	NO
MSTRG.12530	NA	NA	YES	NO	NO	NO	NO
MSTRG.12533	ENSBTAG00000009656	NA	NO	YES	NO	NO	NO
MSTRG.12534	ENSBTAG00000021077	BOLA-DQB	NO	YES	NO	NO	NO
MSTRG.12535	NA	NA	YES	NO	NO	NO	NO
MSTRG.12536	NA	NA	YES	NO	NO	NO	NO
MSTRG.12537	NA	NA	YES	NO	NO	NO	NO
MSTRG.12538	ENSBTAG00000013919	NA	NO	YES	NO	NO	NO
MSTRG.12539	NA	NA	YES	NO	NO	NO	NO
MSTRG.12540	ENSBTAG00000010645	BOLA-DRA	NO	YES	NO	NO	NO
MSTRG.12541	NA	NA	YES	NO	NO	NO	NO
MSTRG.12562	ENSBTAG00000032031	ZBTB12	NO	YES	NO	NO	NO
MSTRG.12569	ENSBTAG00000053399	NA	YES	YES	NO	NO	NO
MSTRG.12570	ENSBTAG00000042989	RF00276	YES	NO	NO	NO	NO
MSTRG.12579	ENSBTAG00000013533	CLIC1	NO	YES	NO	NO	NO
MSTRG.12580	NA	NA	YES	NO	NO	NO	NO
MSTRG.12589	ENSBTAG00000039740	LY6G5B	NO	NO	NO	NO	YES
MSTRG.12595	ENSBTAG00000020554	AIF1	NO	YES	NO	NO	NO
MSTRG.12596	NA	NA	YES	NO	NO	NO	NO
MSTRG.12614	ENSBTAG00000006864	NA	NO	YES	NO	NO	NO
MSTRG.12615	NA	NA	YES	NO	YES	NO	NO
MSTRG.12617	NA	NA	YES	NO	YES	NO	NO
MSTRG.12618	ENSBTAG00000052577	NA	NO	YES	NO	NO	NO
MSTRG.12623	ENSBTAG00000046158	CFB	NO	YES	NO	NO	NO
MSTRG.12624	NA	NA	YES	NO	NO	NO	NO
MSTRG.12629	ENSBTAG00000031825	NA	NO	YES	NO	NO	NO
MSTRG.12634	NA	NA	YES	NO	NO	NO	NO
MSTRG.12638	ENSBTAG00000027246	UBD	NO	YES	NO	NO	NO
MSTRG.12640	NA	NA	YES	NO	NO	NO	NO
MSTRG.12648	ENSBTAG00000000871	TRIM27	NO	YES	NO	NO	NO
MSTRG.12649	NA	NA	YES	NO	NO	NO	NO
MSTRG.1265	ENSBTAG00000006884	PABPN1	NO	YES	NO	NO	NO
MSTRG.1266	NA	NA	YES	NO	NO	NO	NO
MSTRG.12661	NA	NA	YES	NO	NO	NO	NO
MSTRG.12672	ENSBTAG00000054889	NA	YES	YES	NO	NO	NO
MSTRG.12676	ENSBTAG00000051743	NA	YES	YES	NO	NO	NO
MSTRG.12692	ENSBTAG00000054314	NA	NO	YES	NO	NO	NO
MSTRG.12693	NA	NA	YES	NO	NO	NO	NO
MSTRG.12697	ENSBTAG00000048478	NA	NO	YES	NO	NO	NO
MSTRG.12698	NA	NA	YES	NO	NO	NO	NO
MSTRG.127	ENSBTAG00000023652	PROS1	NO	YES	NO	NO	NO
MSTRG.12703	NA	NA	YES	NO	NO	YES	NO
MSTRG.12704	ENSBTAG00000052382	H2B	NO	YES	NO	NO	NO
MSTRG.12708	NA	NA	YES	NO	NO	YES	NO
MSTRG.12709	ENSBTAG00000011677	HIST1H1C	NO	YES	NO	NO	NO
MSTRG.12714	ENSBTAG00000050149	NA	YES	YES	NO	NO	NO
MSTRG.12724	NA	NA	YES	NO	NO	YES	NO
MSTRG.12725	ENSBTAG00000016549	CARMIL1	NO	YES	NO	NO	YES
MSTRG.12726	ENSBTAG00000003892	NA	NO	YES	NO	NO	YES
MSTRG.12737	ENSBTAG00000004982	GPLD1	YES	NO	YES	NO	NO
MSTRG.12738	ENSBTAG00000004979	MRS2	NO	YES	NO	NO	NO
MSTRG.12754	ENSBTAG00000016519	MBOAT1	NO	YES	NO	NO	NO
MSTRG.12758	ENSBTAG00000012208	NA	NO	YES	NO	NO	NO
MSTRG.12759	ENSBTAG00000051047	NA	YES	NO	NO	NO	NO
MSTRG.1276	ENSBTAG00000011571	ACIN1	NO	YES	NO	NO	NO
MSTRG.1277	NA	NA	YES	NO	NO	NO	NO
MSTRG.12791	ENSBTAG00000053664	NA	YES	YES	NO	NO	NO
MSTRG.12793	NA	NA	YES	NO	NO	NO	NO
MSTRG.12797	ENSBTAG00000051089	NA	NO	YES	NO	NO	NO
MSTRG.128	NA	NA	YES	NO	NO	NO	NO
MSTRG.12804	NA	NA	YES	NO	NO	NO	NO
MSTRG.12815	ENSBTAG00000012865	DEK	NO	YES	NO	NO	NO
MSTRG.12816	NA	NA	YES	NO	NO	NO	NO
MSTRG.12828	NA	NA	YES	NO	NO	NO	NO
MSTRG.12829	ENSBTAG00000020559	STMND1	NO	YES	NO	NO	NO
MSTRG.12830	ENSBTAG00000048460	NA	YES	YES	NO	NO	NO
MSTRG.12832	ENSBTAG00000004115	MYLIP	NO	YES	NO	NO	NO
MSTRG.12833	NA	NA	YES	NO	YES	NO	NO
MSTRG.12846	ENSBTAG00000050742	NA	YES	YES	NO	NO	NO
MSTRG.12852	ENSBTAG00000019533	ADTRP	NO	YES	NO	NO	NO
MSTRG.12853	NA	NA	YES	NO	NO	NO	NO
MSTRG.12856	NA	NA	YES	NO	YES	NO	NO
MSTRG.12857	ENSBTAG00000006287	NEDD9	NO	YES	NO	NO	NO
MSTRG.12868	ENSBTAG00000039732	BLOC1S5	NO	YES	NO	NO	NO
MSTRG.12869	NA	NA	YES	NO	NO	NO	NO
MSTRG.12876	ENSBTAG00000015106	DSP	NO	YES	NO	NO	NO
MSTRG.12877	NA	NA	YES	NO	NO	NO	NO
MSTRG.12884	ENSBTAG00000005980	RREB1	YES	YES	NO	NO	NO
MSTRG.12885	NA	NA	YES	NO	NO	NO	NO
MSTRG.12886	ENSBTAG00000031444	LY86	NO	YES	NO	NO	NO
MSTRG.12889	NA	NA	YES	NO	YES	NO	NO
MSTRG.12897	ENSBTAG00000015178	ECI2	NO	YES	NO	NO	NO
MSTRG.12898	NA	NA	YES	NO	NO	NO	NO
MSTRG.12899	NA	NA	YES	NO	NO	NO	NO
MSTRG.1290	ENSBTAG00000014662	NA	YES	YES	NO	NO	NO
MSTRG.12903	ENSBTAG00000026919	PXDC1	NO	YES	NO	NO	NO
MSTRG.12904	NA	NA	YES	NO	NO	NO	NO
MSTRG.12905	ENSBTAG00000053564	NA	YES	YES	NO	NO	NO
MSTRG.1291	ENSBTAG00000052184	NA	YES	YES	NO	NO	NO
MSTRG.12915	ENSBTAG00000049906	NA	NO	YES	NO	NO	NO
MSTRG.12919	ENSBTAG00000053511	NA	NO	YES	NO	NO	NO
MSTRG.1292	NA	NA	NO	NO	NO	YES	NO
MSTRG.12920	NA	NA	YES	NO	NO	NO	NO
MSTRG.12922	ENSBTAG00000031267	SERPINB9	NO	YES	NO	NO	NO
MSTRG.12926	ENSBTAG00000012079	MYLK4	NO	YES	NO	NO	NO
MSTRG.12927	NA	NA	YES	NO	NO	NO	NO
MSTRG.12953	ENSBTAG00000001224	ATP9B	NO	YES	NO	NO	NO
MSTRG.12957	ENSBTAG00000022890	MBP	NO	YES	NO	NO	NO
MSTRG.12958	NA	NA	YES	NO	NO	NO	NO
MSTRG.12961	ENSBTAG00000048945	NA	YES	YES	NO	NO	NO
MSTRG.12962	ENSBTAG00000054593	NA	YES	YES	YES	NO	NO
MSTRG.12964	ENSBTAG00000049661	NA	YES	YES	NO	NO	NO
MSTRG.12966	ENSBTAG00000054164	NA	NO	YES	NO	NO	NO
MSTRG.12967	NA	NA	YES	NO	YES	NO	NO
MSTRG.12972	NA	NA	YES	NO	NO	NO	NO
MSTRG.12973	ENSBTAG00000012012	CYB5A	NO	YES	NO	NO	NO
MSTRG.12994	ENSBTAG00000045568	NA	NO	NO	NO	YES	NO
MSTRG.13	ENSBTAG00000018278	ATP5PO	NO	YES	NO	NO	NO
MSTRG.13039	NA	NA	YES	NO	NO	NO	NO
MSTRG.13040	ENSBTAG00000010991	TTR	NO	YES	NO	NO	NO
MSTRG.13042	ENSBTAG00000021923	DSG2	NO	YES	NO	NO	NO
MSTRG.13044	NA	NA	YES	NO	NO	NO	NO
MSTRG.13046	NA	NA	YES	NO	NO	NO	NO
MSTRG.13050	ENSBTAG00000040584	DSC2	NO	YES	NO	NO	NO
MSTRG.13051	NA	NA	YES	NO	NO	NO	NO
MSTRG.13054	ENSBTAG00000021190	CDH2	NO	NO	NO	NO	YES
MSTRG.13056	NA	NA	NO	NO	NO	NO	YES
MSTRG.13068	ENSBTAG00000027181	LAMA3	NO	YES	NO	NO	NO
MSTRG.13077	ENSBTAG00000052335	NA	YES	YES	NO	NO	NO
MSTRG.13079	ENSBTAG00000006743	RBBP8	NO	NO	NO	YES	NO
MSTRG.13083	ENSBTAG00000049105	NA	YES	YES	YES	NO	NO
MSTRG.13084	ENSBTAG00000054127	NA	YES	YES	NO	NO	NO
MSTRG.13085	ENSBTAG00000007467	MIB1	NO	YES	NO	NO	NO
MSTRG.13107	ENSBTAG00000003354	SMCHD1	NO	NO	NO	YES	NO
MSTRG.13109	ENSBTAG00000003880	EMILIN2	NO	NO	NO	YES	NO
MSTRG.13113	ENSBTAG00000019585	MYOM1	NO	YES	NO	NO	YES
MSTRG.13114	ENSBTAG00000016024	MYL12A	NO	YES	NO	NO	NO
MSTRG.13115	NA	NA	YES	NO	NO	NO	NO
MSTRG.13118	NA	NA	YES	NO	NO	NO	NO
MSTRG.13123	ENSBTAG00000050610	NA	YES	YES	NO	NO	NO
MSTRG.13124	ENSBTAG00000019251	EPB41L3	NO	YES	NO	NO	NO
MSTRG.13125	NA	NA	YES	NO	NO	NO	NO
MSTRG.13126	NA	NA	YES	NO	NO	NO	NO
MSTRG.13133	ENSBTAG00000010356	RAB12	NO	YES	NO	NO	NO
MSTRG.13134	NA	NA	YES	NO	NO	NO	NO
MSTRG.13142	ENSBTAG00000046533	RAB31	NO	YES	NO	NO	NO
MSTRG.13145	NA	NA	YES	NO	NO	NO	NO
MSTRG.13146	ENSBTAG00000017279	VAPA	NO	YES	NO	NO	NO
MSTRG.13157	ENSBTAG00000010542	SPIRE1	NO	YES	NO	NO	NO
MSTRG.13161	ENSBTAG00000010547	CEP76	NO	YES	NO	NO	NO
MSTRG.13162	NA	NA	YES	NO	NO	NO	NO
MSTRG.13170	NA	NA	YES	NO	NO	NO	NO
MSTRG.13184	ENSBTAG00000002507	ATP5F1A	NO	YES	NO	NO	NO
MSTRG.13185	NA	NA	YES	NO	NO	YES	NO
MSTRG.13203	ENSBTAG00000018901	CTIF	NO	YES	NO	NO	NO
MSTRG.13204	NA	NA	YES	NO	NO	NO	NO
MSTRG.13210	ENSBTAG00000021334	C24H18orf32	NO	YES	NO	NO	NO
MSTRG.13211	NA	NA	YES	NO	NO	NO	NO
MSTRG.13212	ENSBTAG00000022902	RPL17	NO	YES	NO	NO	NO
MSTRG.13213	NA	NA	YES	NO	NO	YES	NO
MSTRG.13217	ENSBTAG00000045039	RF00492	YES	YES	YES	NO	NO
MSTRG.13218	ENSBTAG00000002863	ACAA2	NO	YES	NO	NO	NO
MSTRG.13246	ENSBTAG00000015731	TXNL1	NO	YES	NO	NO	NO
MSTRG.13247	NA	NA	YES	NO	NO	YES	NO
MSTRG.13248	ENSBTAG00000004005	WDR7	NO	YES	NO	NO	NO
MSTRG.13249	NA	NA	YES	NO	NO	NO	NO
MSTRG.13253	ENSBTAG00000019271	NARS	NO	YES	NO	NO	NO
MSTRG.13254	NA	NA	YES	NO	NO	NO	NO
MSTRG.13262	ENSBTAG00000029851	bta-mir-122	YES	YES	NO	NO	NO
MSTRG.13271	ENSBTAG00000006833	LMAN1	NO	YES	NO	NO	NO
MSTRG.13272	NA	NA	YES	NO	NO	NO	NO
MSTRG.13274	ENSBTAG00000049851	PMAIP1	NO	YES	NO	NO	NO
MSTRG.13282	ENSBTAG00000050028	RNF152	YES	YES	NO	NO	NO
MSTRG.13289	NA	NA	YES	NO	NO	NO	NO
MSTRG.13290	ENSBTAG00000045832	PHLPP1	NO	YES	NO	NO	NO
MSTRG.1330	NA	NA	YES	NO	NO	NO	NO
MSTRG.13313	ENSBTAG00000053570	NA	YES	YES	NO	NO	NO
MSTRG.13378	ENSBTAG00000019998	HAGH	YES	NO	NO	NO	NO
MSTRG.13379	ENSBTAG00000033015	FAHD1	NO	NO	NO	YES	NO
MSTRG.13380	ENSBTAG00000020001	MEIOB	NO	YES	NO	NO	NO
MSTRG.13382	NA	NA	YES	NO	NO	NO	NO
MSTRG.13383	ENSBTAG00000049306	MSRB1	NO	YES	NO	NO	NO
MSTRG.13385	ENSBTAG00000009534	NDUFB10	NO	NO	NO	YES	NO
MSTRG.13399	ENSBTAG00000000279	RAB26	NO	YES	NO	NO	NO
MSTRG.13400	NA	NA	YES	NO	NO	NO	NO
MSTRG.13426	ENSBTAG00000012683	SRRM2	NO	YES	NO	YES	NO
MSTRG.13427	NA	NA	YES	NO	YES	NO	NO
MSTRG.13428	NA	NA	YES	NO	NO	NO	NO
MSTRG.13429	ENSBTAG00000038115	FLYWCH2	NO	YES	NO	NO	NO
MSTRG.13459	ENSBTAG00000049801	NA	YES	YES	YES	NO	NO
MSTRG.13461	ENSBTAG00000052094	NA	YES	YES	YES	NO	NO
MSTRG.13463	ENSBTAG00000026403	CREBBP	NO	YES	NO	NO	NO
MSTRG.13464	NA	NA	YES	NO	NO	NO	NO
MSTRG.13503	ENSBTAG00000035782	METTL22	NO	NO	NO	NO	YES
MSTRG.13505	ENSBTAG00000004038	ABAT	NO	NO	NO	NO	YES
MSTRG.13506	ENSBTAG00000022530	TMEM186	NO	NO	NO	NO	YES
MSTRG.13507	ENSBTAG00000001440	PMM2	NO	NO	NO	NO	YES
MSTRG.13508	ENSBTAG00000048459	CARHSP1	NO	NO	NO	NO	YES
MSTRG.13509	ENSBTAG00000005455	USP7	NO	NO	NO	NO	YES
MSTRG.13510	ENSBTAG00000013858	C25H16orf72	NO	NO	NO	NO	YES
MSTRG.13518	NA	NA	YES	NO	YES	NO	NO
MSTRG.13519	ENSBTAG00000005208	CLEC16A	NO	YES	NO	NO	NO
MSTRG.13521	NA	NA	YES	NO	YES	NO	NO
MSTRG.13524	NA	NA	YES	NO	NO	NO	NO
MSTRG.13525	ENSBTAG00000005622	LITAF	NO	YES	NO	NO	NO
MSTRG.13527	NA	NA	YES	NO	NO	NO	NO
MSTRG.13540	ENSBTAG00000021773	ERCC4	NO	YES	NO	NO	NO
MSTRG.13543	NA	NA	YES	NO	NO	NO	NO
MSTRG.13544	ENSBTAG00000036371	MIR193B	YES	YES	NO	NO	NO
MSTRG.13552	ENSBTAG00000047520	MPV17L	YES	YES	YES	NO	NO
MSTRG.13557	ENSBTAG00000015988	MYH11	NO	NO	NO	YES	NO
MSTRG.13562	NA	NA	YES	NO	NO	NO	NO
MSTRG.13563	ENSBTAG00000005523	XYLT1	NO	YES	NO	NO	NO
MSTRG.13566	NA	NA	YES	NO	NO	NO	NO
MSTRG.13567	ENSBTAG00000020733	RPS15A	NO	YES	NO	NO	NO
MSTRG.13568	NA	NA	YES	NO	NO	NO	NO
MSTRG.13569	ENSBTAG00000049516	ARL6IP1	NO	YES	NO	NO	NO
MSTRG.13570	NA	NA	YES	NO	NO	NO	NO
MSTRG.13571	ENSBTAG00000020735	SMG1	NO	YES	NO	YES	NO
MSTRG.13574	ENSBTAG00000032503	ITPRIPL2	YES	YES	NO	NO	NO
MSTRG.13577	ENSBTAG00000016505	TMC7	NO	YES	NO	NO	NO
MSTRG.13578	NA	NA	YES	NO	NO	NO	NO
MSTRG.13588	ENSBTAG00000037449	ACSM5	NO	YES	NO	NO	NO
MSTRG.13589	NA	NA	YES	NO	NO	NO	NO
MSTRG.13590	NA	NA	YES	NO	NO	YES	NO
MSTRG.13591	ENSBTAG00000019423	ACSM2B	NO	YES	NO	NO	NO
MSTRG.13592	NA	NA	NO	NO	NO	YES	NO
MSTRG.13595	ENSBTAG00000006448	ERI2	YES	NO	NO	YES	NO
MSTRG.13596	ENSBTAG00000006447	ACSM3	NO	YES	NO	NO	NO
MSTRG.13629	ENSBTAG00000006391	NDUFAB1	NO	NO	NO	YES	NO
MSTRG.13634	ENSBTAG00000020921	PRKCB	NO	YES	NO	NO	NO
MSTRG.13635	NA	NA	YES	NO	NO	NO	NO
MSTRG.13648	NA	NA	YES	NO	NO	NO	NO
MSTRG.13672	NA	NA	YES	NO	NO	NO	NO
MSTRG.13673	ENSBTAG00000018016	NUPR1	NO	YES	NO	NO	NO
MSTRG.13674	ENSBTAG00000016883	SGF29	NO	YES	NO	NO	NO
MSTRG.13676	NA	NA	YES	NO	NO	NO	NO
MSTRG.13677	ENSBTAG00000008632	NA	NO	NO	NO	YES	NO
MSTRG.13742	ENSBTAG00000007523	STX4	NO	YES	NO	NO	NO
MSTRG.13743	NA	NA	YES	NO	NO	NO	NO
MSTRG.13747	ENSBTAG00000031551	PRSS53	NO	YES	NO	NO	NO
MSTRG.13748	NA	NA	YES	NO	NO	NO	NO
MSTRG.13764	ENSBTAG00000031598	NIPSNAP2	NO	YES	NO	NO	NO
MSTRG.13765	NA	NA	YES	NO	NO	NO	NO
MSTRG.1377	ENSBTAG00000020422	CHD8	NO	NO	NO	YES	NO
MSTRG.13772	ENSBTAG00000008195	PHKG1	NO	YES	NO	NO	NO
MSTRG.13774	NA	NA	YES	NO	NO	NO	NO
MSTRG.13778	ENSBTAG00000000704	GUSB	NO	YES	NO	NO	NO
MSTRG.13779	ENSBTAG00000055247	NA	YES	NO	NO	NO	NO
MSTRG.13782	ENSBTAG00000037489	CRCP	NO	YES	NO	NO	NO
MSTRG.13784	NA	NA	YES	NO	NO	NO	NO
MSTRG.13787	NA	NA	NO	NO	NO	YES	NO
MSTRG.1380	ENSBTAG00000020421	SUPT16H	NO	YES	NO	NO	NO
MSTRG.13806	ENSBTAG00000052143	NA	YES	YES	NO	NO	NO
MSTRG.1381	NA	NA	YES	NO	NO	NO	NO
MSTRG.13817	ENSBTAG00000010339	ABHD11	NO	YES	NO	NO	NO
MSTRG.13858	ENSBTAG00000048776	NA	YES	YES	YES	NO	NO
MSTRG.13880	ENSBTAG00000008295	ACTL6B	NO	YES	NO	NO	NO
MSTRG.13881	NA	NA	YES	NO	NO	NO	NO
MSTRG.13882	ENSBTAG00000026246	MOSPD3	NO	YES	NO	NO	NO
MSTRG.13883	NA	NA	YES	NO	NO	NO	NO
MSTRG.1390	ENSBTAG00000000843	NDRG2	NO	YES	NO	NO	NO
MSTRG.13904	ENSBTAG00000052147	NA	YES	YES	NO	NO	NO
MSTRG.1391	NA	NA	YES	NO	NO	NO	NO
MSTRG.13915	NA	NA	YES	NO	YES	NO	NO
MSTRG.13916	ENSBTAG00000026236	AZGP1	NO	YES	NO	NO	NO
MSTRG.13918	ENSBTAG00000050135	TRIM4	NO	NO	NO	YES	NO
MSTRG.13919	NA	NA	NO	NO	NO	YES	NO
MSTRG.13922	ENSBTAG00000054260	NA	NO	YES	NO	NO	NO
MSTRG.13923	NA	NA	YES	NO	NO	NO	NO
MSTRG.13925	NA	NA	YES	NO	NO	NO	NO
MSTRG.13926	NA	NA	YES	NO	NO	YES	NO
MSTRG.13935	ENSBTAG00000002094	ATP5MF	NO	YES	NO	NO	NO
MSTRG.13936	NA	NA	YES	NO	NO	NO	NO
MSTRG.13955	ENSBTAG00000052527	NA	YES	YES	NO	NO	NO
MSTRG.13964	ENSBTAG00000007384	CYTH3	NO	NO	NO	YES	NO
MSTRG.13974	ENSBTAG00000003953	ZNF316	NO	YES	NO	NO	NO
MSTRG.13975	NA	NA	YES	NO	NO	NO	NO
MSTRG.1399	ENSBTAG00000019612	RNASE4	YES	YES	NO	NO	NO
MSTRG.14	NA	NA	YES	NO	NO	YES	NO
MSTRG.1401	ENSBTAG00000003769	NA	NO	NO	NO	YES	NO
MSTRG.14013	ENSBTAG00000000050	PSMG3	NO	YES	NO	NO	NO
MSTRG.14014	NA	NA	YES	NO	NO	NO	NO
MSTRG.14031	ENSBTAG00000003607	FAM20C	NO	YES	NO	NO	NO
MSTRG.14033	NA	NA	YES	NO	YES	NO	NO
MSTRG.14046	ENSBTAG00000007049	MBL2	NO	YES	NO	NO	NO
MSTRG.14047	NA	NA	YES	NO	NO	NO	NO
MSTRG.14052	NA	NA	YES	NO	NO	NO	NO
MSTRG.14053	NA	NA	YES	NO	NO	NO	NO
MSTRG.14062	ENSBTAG00000003196	PAPSS2	NO	YES	NO	NO	NO
MSTRG.14063	NA	NA	YES	NO	YES	NO	NO
MSTRG.14065	ENSBTAG00000000806	ATAD1	NO	YES	NO	NO	NO
MSTRG.14066	NA	NA	YES	NO	NO	NO	NO
MSTRG.14067	ENSBTAG00000009498	PTEN	NO	YES	NO	NO	NO
MSTRG.14068	NA	NA	YES	NO	NO	NO	NO
MSTRG.1407	NA	NA	YES	NO	NO	YES	NO
MSTRG.14078	ENSBTAG00000014614	ACTA2	NO	YES	NO	NO	NO
MSTRG.14079	NA	NA	YES	NO	NO	NO	NO
MSTRG.14082	ENSBTAG00000054811	NA	YES	YES	NO	NO	NO
MSTRG.14088	ENSBTAG00000004662	SLC16A12	NO	YES	NO	NO	NO
MSTRG.14090	NA	NA	YES	NO	NO	NO	NO
MSTRG.14092	ENSBTAG00000005708	KIF20B	NO	YES	NO	NO	NO
MSTRG.14093	NA	NA	YES	NO	NO	NO	NO
MSTRG.14094	ENSBTAG00000020790	NA	YES	YES	NO	NO	NO
MSTRG.14099	ENSBTAG00000011734	ANKRD1	NO	YES	NO	NO	NO
MSTRG.14100	ENSBTAG00000004964	PCGF5	YES	YES	NO	NO	NO
MSTRG.14101	NA	NA	YES	NO	NO	NO	NO
MSTRG.14102	ENSBTAG00000014831	PPP1R3C	NO	YES	NO	NO	NO
MSTRG.1411	ENSBTAG00000037452	NA	NO	YES	NO	NO	NO
MSTRG.14116	ENSBTAG00000021118	CYP26A1	NO	YES	NO	NO	NO
MSTRG.1412	NA	NA	YES	NO	NO	YES	NO
MSTRG.14122	ENSBTAG00000000442	RBP4	NO	YES	NO	NO	NO
MSTRG.14123	NA	NA	YES	NO	NO	YES	NO
MSTRG.1413	ENSBTAG00000002748	PIP4P1	NO	YES	NO	NO	NO
MSTRG.14132	ENSBTAG00000052863	NA	YES	YES	NO	NO	NO
MSTRG.14133	ENSBTAG00000052720	NA	NO	YES	NO	NO	NO
MSTRG.14134	NA	NA	YES	NO	NO	YES	NO
MSTRG.14136	ENSBTAG00000018966	PLCE1	NO	NO	NO	YES	NO
MSTRG.1414	NA	NA	YES	NO	NO	NO	NO
MSTRG.14143	ENSBTAG00000051299	NA	YES	YES	YES	NO	NO
MSTRG.14145	ENSBTAG00000052836	NA	NO	YES	NO	NO	NO
MSTRG.14146	NA	NA	YES	NO	NO	NO	NO
MSTRG.14147	ENSBTAG00000053354	NA	NO	YES	NO	NO	NO
MSTRG.14148	NA	NA	YES	NO	NO	YES	NO
MSTRG.14150	ENSBTAG00000049120	NA	NO	NO	NO	YES	NO
MSTRG.14152	NA	NA	YES	NO	NO	NO	NO
MSTRG.14153	ENSBTAG00000049496	NA	NO	YES	NO	NO	NO
MSTRG.14165	ENSBTAG00000016298	TM9SF3	NO	YES	NO	NO	NO
MSTRG.14166	NA	NA	YES	NO	NO	NO	NO
MSTRG.14168	NA	NA	YES	NO	YES	NO	NO
MSTRG.14169	ENSBTAG00000055267	NA	NO	YES	NO	NO	NO
MSTRG.14204	ENSBTAG00000008936	ABCC2	NO	YES	NO	NO	NO
MSTRG.14205	NA	NA	YES	NO	NO	NO	NO
MSTRG.14210	ENSBTAG00000023939	NA	NO	YES	NO	NO	NO
MSTRG.14211	NA	NA	YES	NO	NO	YES	NO
MSTRG.1422	ENSBTAG00000025666	RPS29	NO	YES	NO	NO	NO
MSTRG.14226	ENSBTAG00000000092	HIF1AN	NO	NO	NO	YES	NO
MSTRG.14227	ENSBTAG00000012077	SLF2	NO	YES	NO	NO	NO
MSTRG.14228	NA	NA	YES	NO	NO	NO	NO
MSTRG.1423	ENSBTAG00000008466	CCNB1IP1	YES	NO	NO	NO	NO
MSTRG.1424	ENSBTAG00000043589	RF00600	NO	YES	NO	NO	NO
MSTRG.14253	ENSBTAG00000006014	GBF1	NO	NO	NO	YES	NO
MSTRG.14259	NA	NA	NO	NO	NO	YES	NO
MSTRG.14292	NA	NA	YES	NO	NO	NO	NO
MSTRG.14300	ENSBTAG00000017710	ECHS1	NO	YES	NO	NO	NO
MSTRG.14301	NA	NA	YES	NO	NO	NO	NO
MSTRG.14313	NA	NA	YES	NO	NO	NO	NO
MSTRG.14335	NA	NA	YES	NO	NO	NO	NO
MSTRG.14336	ENSBTAG00000006707	ACSL5	NO	YES	NO	NO	NO
MSTRG.14344	ENSBTAG00000006615	CASP7	NO	YES	NO	NO	NO
MSTRG.14345	NA	NA	YES	NO	NO	NO	NO
MSTRG.14349	ENSBTAG00000004899	ABLIM1	NO	NO	NO	YES	NO
MSTRG.14354	ENSBTAG00000019297	GFRA1	NO	NO	NO	YES	NO
MSTRG.14372	ENSBTAG00000052883	NANOS1	YES	NO	NO	NO	NO
MSTRG.14373	ENSBTAG00000002528	EIF3A	NO	YES	NO	NO	NO
MSTRG.14378	ENSBTAG00000008731	PRDX3	NO	YES	NO	NO	NO
MSTRG.14379	NA	NA	YES	NO	NO	NO	NO
MSTRG.14413	ENSBTAG00000006928	OAT	NO	YES	NO	NO	NO
MSTRG.14414	NA	NA	YES	NO	NO	NO	NO
MSTRG.14418	ENSBTAG00000050618	NA	NO	YES	NO	NO	NO
MSTRG.14419	NA	NA	YES	NO	NO	NO	NO
MSTRG.14422	NA	NA	YES	NO	NO	NO	NO
MSTRG.14429	NA	NA	YES	NO	NO	NO	NO
MSTRG.14430	ENSBTAG00000003395	ZRANB1	NO	YES	NO	NO	NO
MSTRG.14439	NA	NA	YES	NO	NO	NO	NO
MSTRG.14447	NA	NA	YES	NO	NO	NO	NO
MSTRG.14456	ENSBTAG00000018365	CYP2E1	NO	YES	NO	NO	NO
MSTRG.14458	NA	NA	YES	NO	NO	NO	NO
MSTRG.14459	NA	NA	YES	NO	NO	NO	NO
MSTRG.14460	ENSBTAG00000009181	INPP5A	NO	NO	NO	YES	NO
MSTRG.14463	ENSBTAG00000050527	NA	YES	YES	YES	NO	NO
MSTRG.14469	ENSBTAG00000008584	CLN8	NO	YES	NO	NO	NO
MSTRG.14470	NA	NA	YES	NO	NO	NO	NO
MSTRG.14472	ENSBTAG00000048540	NA	YES	YES	NO	NO	NO
MSTRG.14477	ENSBTAG00000049786	NA	YES	YES	NO	NO	NO
MSTRG.14481	NA	NA	YES	NO	NO	NO	NO
MSTRG.14500	ENSBTAG00000054084	NA	YES	YES	NO	NO	NO
MSTRG.14545	NA	NA	YES	NO	NO	NO	NO
MSTRG.14546	ENSBTAG00000000957	CDKN2AIP	NO	YES	NO	NO	NO
MSTRG.14551	ENSBTAG00000010002	IRF2	NO	YES	NO	NO	NO
MSTRG.14552	NA	NA	YES	NO	NO	NO	NO
MSTRG.14555	ENSBTAG00000004344	ACSL1	NO	YES	NO	NO	NO
MSTRG.14557	NA	NA	YES	NO	NO	NO	NO
MSTRG.14558	ENSBTAG00000052495	NA	YES	YES	NO	NO	NO
MSTRG.14559	NA	NA	YES	NO	NO	NO	NO
MSTRG.14564	ENSBTAG00000017183	PDLIM3	NO	YES	NO	NO	NO
MSTRG.14572	ENSBTAG00000016486	SORBS2	NO	YES	NO	NO	NO
MSTRG.14573	NA	NA	YES	NO	NO	NO	NO
MSTRG.14576	ENSBTAG00000021263	CYP4V2	NO	YES	NO	NO	NO
MSTRG.14577	NA	NA	YES	NO	NO	YES	NO
MSTRG.14578	ENSBTAG00000009501	KLKB1	NO	YES	NO	NO	NO
MSTRG.14579	NA	NA	YES	NO	NO	NO	NO
MSTRG.14584	ENSBTAG00000051696	NA	YES	YES	YES	NO	NO
MSTRG.14594	ENSBTAG00000016177	FGL1	NO	YES	NO	NO	NO
MSTRG.14595	NA	NA	YES	NO	NO	NO	NO
MSTRG.1460	ENSBTAG00000021870	FAM98B	NO	NO	NO	YES	NO
MSTRG.14604	NA	NA	YES	NO	NO	YES	NO
MSTRG.14605	ENSBTAG00000010372	MTMR7	NO	YES	NO	NO	NO
MSTRG.14606	NA	NA	YES	NO	NO	NO	NO
MSTRG.14611	ENSBTAG00000020468	MICU3	NO	YES	NO	NO	NO
MSTRG.14612	NA	NA	YES	NO	NO	NO	NO
MSTRG.14631	ENSBTAG00000013579	SARAF	NO	YES	NO	NO	NO
MSTRG.14632	NA	NA	YES	NO	NO	NO	NO
MSTRG.14637	ENSBTAG00000017570	NA	NO	YES	NO	NO	NO
MSTRG.14638	NA	NA	YES	NO	NO	NO	NO
MSTRG.14645	ENSBTAG00000007115	GSR	NO	YES	NO	NO	NO
MSTRG.14646	NA	NA	YES	NO	NO	NO	NO
MSTRG.14648	ENSBTAG00000009245	PPP2CB	NO	NO	NO	YES	NO
MSTRG.14654	ENSBTAG00000054257	bta-mir-2887-1	NO	YES	NO	NO	NO
MSTRG.14657	NA	NA	YES	NO	NO	NO	NO
MSTRG.14679	ENSBTAG00000008814	ADGRA2	YES	NO	NO	NO	NO
MSTRG.14680	ENSBTAG00000027665	BRF2	NO	YES	NO	NO	NO
MSTRG.14686	NA	NA	YES	NO	NO	NO	NO
MSTRG.14693	ENSBTAG00000015457	FGFR1	NO	NO	NO	YES	NO
MSTRG.14694	ENSBTAG00000004238	TACC1	NO	YES	NO	NO	NO
MSTRG.14700	ENSBTAG00000017455	ADAM9	NO	NO	NO	YES	NO
MSTRG.14704	ENSBTAG00000020602	IDO1	NO	YES	NO	NO	NO
MSTRG.14726	ENSBTAG00000014861	SLC20A2	NO	YES	NO	NO	NO
MSTRG.14727	NA	NA	YES	NO	NO	NO	NO
MSTRG.14728	ENSBTAG00000000979	SMIM19	NO	YES	NO	NO	NO
MSTRG.14729	NA	NA	YES	NO	NO	NO	NO
MSTRG.14733	ENSBTAG00000007634	HOOK3	NO	NO	NO	NO	YES
MSTRG.14745	ENSBTAG00000016473	NAT1	NO	NO	NO	YES	NO
MSTRG.14754	ENSBTAG00000017802	THRB	YES	YES	NO	YES	NO
MSTRG.14757	ENSBTAG00000033080	RPL15	NO	YES	NO	NO	NO
MSTRG.14758	NA	NA	YES	NO	NO	NO	NO
MSTRG.14780	ENSBTAG00000048329	NA	YES	YES	NO	NO	NO
MSTRG.14789	NA	NA	YES	NO	NO	NO	NO
MSTRG.14790	ENSBTAG00000050452	NA	YES	YES	NO	NO	NO
MSTRG.14801	ENSBTAG00000012132	NA	NO	NO	NO	YES	NO
MSTRG.14838	ENSBTAG00000012251	MTR	NO	NO	NO	YES	NO
MSTRG.14853	ENSBTAG00000000570	RET	YES	YES	NO	NO	NO
MSTRG.14867	ENSBTAG00000003189	CCDC6	NO	NO	NO	NO	YES
MSTRG.14870	ENSBTAG00000050189	NA	NO	YES	NO	NO	NO
MSTRG.14871	NA	NA	YES	NO	NO	NO	NO
MSTRG.14872	NA	NA	YES	NO	NO	NO	NO
MSTRG.14876	ENSBTAG00000019164	RHOBTB1	NO	YES	NO	NO	NO
MSTRG.14878	NA	NA	YES	NO	NO	NO	NO
MSTRG.14884	ENSBTAG00000010591	ZNF365	NO	YES	NO	NO	NO
MSTRG.14885	ENSBTAG00000048611	NA	YES	YES	NO	NO	NO
MSTRG.14899	ENSBTAG00000016885	LRRTM3	NO	YES	NO	NO	NO
MSTRG.1490	ENSBTAG00000013480	DNAJC17	NO	NO	NO	YES	NO
MSTRG.14916	ENSBTAG00000037756	TET1	NO	YES	NO	NO	NO
MSTRG.14919	NA	NA	YES	NO	NO	NO	NO
MSTRG.14926	ENSBTAG00000017863	SRGN	NO	YES	NO	NO	NO
MSTRG.14927	NA	NA	YES	NO	NO	NO	NO
MSTRG.14935	ENSBTAG00000016527	FAM241B	NO	YES	NO	NO	NO
MSTRG.14936	NA	NA	YES	NO	NO	NO	NO
MSTRG.14937	ENSBTAG00000052275	NA	YES	YES	NO	NO	NO
MSTRG.14952	ENSBTAG00000011866	PCBD1	NO	YES	NO	NO	NO
MSTRG.14953	NA	NA	YES	NO	NO	YES	NO
MSTRG.14958	ENSBTAG00000010888	VSIR	NO	YES	NO	NO	NO
MSTRG.14959	NA	NA	YES	NO	NO	NO	NO
MSTRG.14980	ENSBTAG00000020219	MSS51	NO	NO	NO	YES	NO
MSTRG.14983	ENSBTAG00000033008	MYOZ1	NO	YES	NO	NO	NO
MSTRG.14986	NA	NA	YES	NO	NO	NO	NO
MSTRG.14987	ENSBTAG00000012654	CHCHD1	NO	YES	NO	NO	NO
MSTRG.14993	ENSBTAG00000021883	AP3M1	YES	NO	NO	NO	NO
MSTRG.14994	ENSBTAG00000011072	ADK	NO	YES	NO	NO	NO
MSTRG.14996	ENSBTAG00000050192	NA	YES	YES	NO	NO	NO
MSTRG.15006	ENSBTAG00000051443	NA	YES	YES	NO	NO	NO
MSTRG.1501	NA	NA	YES	NO	NO	NO	NO
MSTRG.15010	ENSBTAG00000052007	LRMDA	NO	NO	NO	YES	NO
MSTRG.15018	ENSBTAG00000013264	RPS24	NO	YES	NO	NO	NO
MSTRG.15019	NA	NA	YES	NO	NO	YES	NO
MSTRG.15023	ENSBTAG00000003877	ZCCHC24	NO	NO	NO	NO	YES
MSTRG.15029	NA	NA	YES	NO	NO	NO	NO
MSTRG.15030	ENSBTAG00000052810	NA	NO	YES	NO	NO	NO
MSTRG.15032	NA	NA	YES	NO	NO	NO	NO
MSTRG.15033	NA	NA	YES	NO	NO	NO	NO
MSTRG.15038	ENSBTAG00000052322	NA	YES	YES	YES	NO	NO
MSTRG.15039	ENSBTAG00000005963	MAT1A	NO	YES	NO	NO	NO
MSTRG.15040	NA	NA	YES	NO	NO	YES	NO
MSTRG.15044	ENSBTAG00000032829	GHITM	NO	YES	NO	NO	NO
MSTRG.15054	ENSBTAG00000018707	LDB3	NO	YES	NO	NO	NO
MSTRG.15056	NA	NA	YES	NO	NO	NO	NO
MSTRG.15088	NA	NA	YES	NO	NO	NO	NO
MSTRG.15089	ENSBTAG00000018915	FAM21A	NO	YES	NO	NO	NO
MSTRG.15094	ENSBTAG00000052299	NA	YES	YES	NO	NO	NO
MSTRG.15095	ENSBTAG00000002669	RASSF4	NO	YES	NO	NO	NO
MSTRG.15097	ENSBTAG00000052544	TMEM72	NO	NO	NO	NO	YES
MSTRG.15098	ENSBTAG00000005077	CXCL12	NO	NO	NO	YES	NO
MSTRG.15099	ENSBTAG00000050063	NA	YES	YES	NO	NO	NO
MSTRG.15101	ENSBTAG00000052221	NA	YES	YES	NO	NO	NO
MSTRG.15104	ENSBTAG00000012393	AGT	NO	YES	NO	NO	NO
MSTRG.15105	NA	NA	YES	NO	NO	NO	NO
MSTRG.15106	ENSBTAG00000020314	COG2	NO	YES	NO	NO	NO
MSTRG.15107	NA	NA	YES	NO	NO	NO	NO
MSTRG.15114	ENSBTAG00000042898	RF00493	YES	YES	YES	NO	NO
MSTRG.15115	ENSBTAG00000003545	TAF1D	NO	NO	NO	YES	NO
MSTRG.15134	NA	NA	YES	NO	NO	NO	NO
MSTRG.15143	ENSBTAG00000053116	NA	YES	YES	NO	NO	NO
MSTRG.15144	ENSBTAG00000015177	PRSS23	NO	YES	NO	NO	NO
MSTRG.15152	ENSBTAG00000001657	PICALM	NO	YES	NO	NO	NO
MSTRG.15153	NA	NA	YES	NO	NO	YES	NO
MSTRG.15156	ENSBTAG00000000451	TMEM126A	NO	NO	NO	YES	NO
MSTRG.15167	ENSBTAG00000007479	CCDC90B	NO	NO	NO	YES	NO
MSTRG.15169	NA	NA	NO	NO	NO	YES	NO
MSTRG.15170	ENSBTAG00000001391	ANKRD42	NO	NO	NO	YES	NO
MSTRG.15172	NA	NA	YES	NO	NO	NO	NO
MSTRG.15173	ENSBTAG00000002417	RAB30	NO	YES	NO	NO	NO
MSTRG.15182	NA	NA	YES	NO	NO	NO	NO
MSTRG.15183	ENSBTAG00000012944	USP35	NO	YES	NO	NO	NO
MSTRG.15193	ENSBTAG00000020268	RSF1	NO	NO	NO	YES	NO
MSTRG.15198	ENSBTAG00000010191	PAK1	NO	NO	NO	NO	YES
MSTRG.15206	ENSBTAG00000013419	HTATIP2	NO	YES	NO	NO	NO
MSTRG.15207	NA	NA	YES	NO	NO	NO	NO
MSTRG.15221	NA	NA	YES	NO	NO	NO	NO
MSTRG.15222	ENSBTAG00000013568	UEVLD	NO	YES	NO	NO	NO
MSTRG.15223	NA	NA	YES	NO	NO	NO	NO
MSTRG.15226	NA	NA	YES	NO	NO	NO	NO
MSTRG.15227	ENSBTAG00000008683	LDHA	NO	YES	NO	NO	NO
MSTRG.1523	ENSBTAG00000004079	ZNF106	NO	YES	NO	NO	NO
MSTRG.15232	ENSBTAG00000022394	SAA2	NO	YES	NO	NO	NO
MSTRG.15233	ENSBTAG00000022395	NA	YES	YES	YES	NO	NO
MSTRG.15234	NA	NA	YES	NO	YES	NO	NO
MSTRG.1524	NA	NA	YES	NO	NO	NO	NO
MSTRG.15247	ENSBTAG00000048480	NA	YES	YES	YES	NO	NO
MSTRG.15276	ENSBTAG00000020643	BARX2	NO	NO	NO	YES	NO
MSTRG.15279	ENSBTAG00000052082	NA	YES	YES	NO	NO	NO
MSTRG.15299	ENSBTAG00000054996	NA	YES	YES	NO	NO	NO
MSTRG.15300	ENSBTAG00000018362	TMEM109	NO	NO	NO	YES	NO
MSTRG.15311	ENSBTAG00000021568	VWCE	NO	NO	NO	NO	YES
MSTRG.15312	ENSBTAG00000018201	TKFC	NO	NO	NO	NO	YES
MSTRG.15317	ENSBTAG00000015263	CPSF7	NO	NO	NO	YES	NO
MSTRG.15323	NA	NA	YES	NO	NO	NO	NO
MSTRG.15324	ENSBTAG00000015505	FADS2	NO	YES	NO	NO	NO
MSTRG.15328	NA	NA	YES	NO	YES	YES	NO
MSTRG.15329	ENSBTAG00000011184	FTH1	NO	YES	NO	NO	NO
MSTRG.15356	ENSBTAG00000054053	NA	YES	YES	YES	NO	NO
MSTRG.15362	ENSBTAG00000003236	NA	NO	YES	NO	NO	NO
MSTRG.15363	NA	NA	YES	NO	NO	YES	NO
MSTRG.15369	ENSBTAG00000019204	RTN3	NO	YES	NO	NO	NO
MSTRG.15370	NA	NA	YES	NO	NO	NO	NO
MSTRG.15379	NA	NA	YES	NO	NO	NO	NO
MSTRG.15380	ENSBTAG00000017181	MACROD1	NO	YES	NO	NO	NO
MSTRG.15387	ENSBTAG00000013606	FKBP2	NO	YES	NO	NO	NO
MSTRG.15388	NA	NA	YES	NO	NO	NO	NO
MSTRG.15392	ENSBTAG00000012511	BAD	NO	YES	NO	NO	NO
MSTRG.15393	NA	NA	YES	NO	NO	NO	NO
MSTRG.154	NA	NA	YES	NO	NO	NO	NO
MSTRG.15406	ENSBTAG00000001035	SF1	NO	YES	NO	NO	NO
MSTRG.15407	NA	NA	YES	NO	NO	NO	NO
MSTRG.1542	NA	NA	YES	NO	NO	NO	NO
MSTRG.15427	NA	NA	YES	NO	NO	NO	NO
MSTRG.15428	ENSBTAG00000020807	FAU	NO	YES	NO	NO	NO
MSTRG.1543	ENSBTAG00000052337	RPS29	NO	YES	NO	NO	NO
MSTRG.15430	ENSBTAG00000005076	SYVN1	NO	NO	NO	YES	NO
MSTRG.15435	ENSBTAG00000008568	SLC25A45	NO	NO	NO	YES	NO
MSTRG.15436	ENSBTAG00000002039	FRMD8	NO	NO	NO	YES	NO
MSTRG.15437	ENSBTAG00000051191	NA	YES	YES	NO	NO	NO
MSTRG.15439	ENSBTAG00000048699	RF01871	NO	YES	NO	NO	NO
MSTRG.1544	NA	NA	NO	NO	NO	YES	NO
MSTRG.15440	NA	NA	YES	NO	NO	NO	NO
MSTRG.15458	NA	NA	YES	NO	NO	NO	NO
MSTRG.15459	ENSBTAG00000021455	CFL1	NO	YES	NO	NO	NO
MSTRG.155	ENSBTAG00000004471	ST3GAL6	NO	YES	NO	NO	NO
MSTRG.15521	ENSBTAG00000051210	GSTP1	NO	YES	NO	NO	NO
MSTRG.15522	NA	NA	YES	NO	NO	NO	NO
MSTRG.15532	ENSBTAG00000054641	NA	YES	YES	NO	NO	NO
MSTRG.15539	ENSBTAG00000011843	EEF1G	NO	YES	NO	NO	NO
MSTRG.15540	NA	NA	YES	NO	NO	YES	NO
MSTRG.15555	ENSBTAG00000018274	FADD	NO	YES	NO	NO	NO
MSTRG.1556	NA	NA	YES	NO	NO	YES	NO
MSTRG.1557	ENSBTAG00000048375	NA	YES	YES	NO	NO	NO
MSTRG.15583	ENSBTAG00000013066	IGF2	NO	YES	NO	NO	NO
MSTRG.15584	NA	NA	YES	NO	YES	NO	NO
MSTRG.15585	ENSBTAG00000054745	NA	YES	YES	NO	YES	NO
MSTRG.15590	ENSBTAG00000000103	MRPL23	NO	YES	NO	NO	NO
MSTRG.15591	NA	NA	YES	NO	NO	NO	NO
MSTRG.15603	NA	NA	YES	NO	NO	NO	NO
MSTRG.15604	ENSBTAG00000008237	TOLLIP	NO	YES	NO	NO	NO
MSTRG.15618	NA	NA	YES	NO	NO	NO	NO
MSTRG.15619	ENSBTAG00000001777	RPLP2	NO	YES	NO	NO	NO
MSTRG.15624	ENSBTAG00000010336	TALDO1	NO	YES	NO	NO	NO
MSTRG.15625	NA	NA	YES	NO	NO	NO	NO
MSTRG.15644	ENSBTAG00000052306	IFITM3	NO	YES	NO	NO	NO
MSTRG.15645	NA	NA	YES	NO	YES	NO	NO
MSTRG.15648	NA	NA	YES	NO	YES	NO	NO
MSTRG.15662	ENSBTAG00000008931	CREG1	NO	YES	NO	NO	NO
MSTRG.15663	NA	NA	YES	NO	NO	NO	NO
MSTRG.15678	ENSBTAG00000010009	TMCO1	NO	YES	NO	NO	NO
MSTRG.15679	NA	NA	YES	NO	NO	NO	NO
MSTRG.15680	ENSBTAG00000017852	ALDH9A1	NO	YES	NO	NO	NO
MSTRG.15681	NA	NA	YES	NO	NO	YES	NO
MSTRG.15682	ENSBTAG00000010265	MGST3	NO	YES	NO	NO	NO
MSTRG.15683	NA	NA	YES	NO	NO	NO	NO
MSTRG.15690	ENSBTAG00000007247	NUF2	NO	YES	NO	NO	NO
MSTRG.15691	NA	NA	YES	NO	NO	NO	NO
MSTRG.15694	ENSBTAG00000016341	RGS5	NO	YES	NO	NO	NO
MSTRG.15698	ENSBTAG00000004885	DDR2	NO	NO	NO	YES	NO
MSTRG.15703	ENSBTAG00000054194	SH2D1B	NO	NO	NO	NO	YES
MSTRG.15718	ENSBTAG00000015853	SDHC	NO	YES	NO	NO	NO
MSTRG.15719	NA	NA	YES	NO	NO	NO	NO
MSTRG.15724	NA	NA	YES	NO	NO	NO	NO
MSTRG.15725	ENSBTAG00000009212	APOA2	NO	YES	NO	NO	NO
MSTRG.1573	ENSBTAG00000011494	PYGL	NO	YES	NO	NO	NO
MSTRG.1574	NA	NA	YES	NO	NO	YES	NO
MSTRG.15760	ENSBTAG00000020223	CASQ1	NO	YES	NO	NO	NO
MSTRG.15771	NA	NA	YES	NO	NO	NO	NO
MSTRG.15772	ENSBTAG00000002068	TAGLN2	NO	YES	NO	NO	NO
MSTRG.15779	NA	NA	YES	NO	NO	YES	NO
MSTRG.15780	ENSBTAG00000013907	CRP	NO	YES	NO	NO	NO
MSTRG.15781	NA	NA	YES	NO	NO	NO	NO
MSTRG.15782	ENSBTAG00000019616	APCS	NO	YES	NO	NO	NO
MSTRG.15783	NA	NA	YES	NO	NO	NO	NO
MSTRG.15798	NA	NA	YES	NO	NO	NO	NO
MSTRG.15807	ENSBTAG00000053343	NA	YES	YES	NO	NO	NO
MSTRG.15811	NA	NA	YES	NO	NO	NO	NO
MSTRG.15812	ENSBTAG00000053777	NA	NO	YES	NO	NO	NO
MSTRG.15813	NA	NA	YES	NO	NO	NO	NO
MSTRG.15816	ENSBTAG00000052866	NA	YES	YES	NO	NO	NO
MSTRG.15818	NA	NA	YES	NO	NO	NO	NO
MSTRG.15826	ENSBTAG00000008649	ETV3	NO	YES	NO	NO	NO
MSTRG.15827	ENSBTAG00000012361	ARHGEF11	YES	NO	NO	NO	NO
MSTRG.15831	ENSBTAG00000039793	HDGF	NO	YES	NO	NO	NO
MSTRG.15832	NA	NA	YES	NO	NO	NO	NO
MSTRG.15858	ENSBTAG00000001212	SSR2	NO	YES	NO	NO	NO
MSTRG.15859	NA	NA	YES	NO	NO	NO	NO
MSTRG.15861	ENSBTAG00000050968	NA	YES	YES	NO	NO	NO
MSTRG.15864	ENSBTAG00000011209	SYT11	NO	YES	NO	NO	NO
MSTRG.15866	NA	NA	YES	NO	NO	NO	NO
MSTRG.1588	ENSBTAG00000015808	ZNF609	NO	NO	NO	YES	NO
MSTRG.15892	ENSBTAG00000019838	SHC1	NO	NO	NO	YES	NO
MSTRG.15903	ENSBTAG00000007515	UBE2Q1	NO	YES	NO	NO	NO
MSTRG.15904	NA	NA	YES	NO	NO	NO	NO
MSTRG.15916	ENSBTAG00000033217	TPM3	NO	YES	NO	NO	NO
MSTRG.15918	NA	NA	YES	NO	NO	NO	NO
MSTRG.15923	NA	NA	NO	NO	NO	YES	NO
MSTRG.15937	ENSBTAG00000012470	SNAPIN	NO	YES	NO	NO	NO
MSTRG.15938	NA	NA	YES	NO	NO	NO	NO
MSTRG.15942	ENSBTAG00000037651	S100A2	NO	YES	NO	NO	NO
MSTRG.15943	NA	NA	YES	NO	YES	NO	NO
MSTRG.15944	ENSBTAG00000019203	S100A4	NO	YES	NO	NO	NO
MSTRG.15946	ENSBTAG00000012640	S100A8	NO	YES	NO	NO	NO
MSTRG.15948	NA	NA	YES	NO	YES	NO	NO
MSTRG.15949	ENSBTAG00000012638	S100A12	NO	YES	NO	NO	NO
MSTRG.15950	ENSBTAG00000006505	S100A9	NO	YES	NO	NO	NO
MSTRG.1597	ENSBTAG00000002012	CIAO2A	NO	NO	NO	YES	NO
MSTRG.15977	ENSBTAG00000015147	S100A10	NO	YES	NO	NO	NO
MSTRG.15978	NA	NA	YES	NO	NO	NO	NO
MSTRG.15994	ENSBTAG00000008091	SELENBP1	NO	YES	NO	NO	NO
MSTRG.15995	NA	NA	YES	NO	NO	NO	NO
MSTRG.16010	NA	NA	YES	NO	NO	NO	NO
MSTRG.16011	ENSBTAG00000015369	MLLT11	NO	YES	NO	NO	NO
MSTRG.16012	ENSBTAG00000015363	CDC42SE1	YES	YES	NO	NO	NO
MSTRG.16019	ENSBTAG00000021037	ARNT	NO	YES	NO	NO	NO
MSTRG.16021	NA	NA	YES	NO	NO	NO	NO
MSTRG.16025	NA	NA	YES	NO	NO	NO	NO
MSTRG.16026	ENSBTAG00000007123	ENSA	NO	YES	NO	NO	NO
MSTRG.16027	NA	NA	YES	NO	NO	NO	NO
MSTRG.16028	ENSBTAG00000015154	MCL1	NO	YES	NO	NO	NO
MSTRG.16045	ENSBTAG00000006050	BOLA1	NO	YES	NO	NO	NO
MSTRG.16046	NA	NA	YES	NO	YES	NO	NO
MSTRG.16054	NA	NA	YES	NO	NO	NO	NO
MSTRG.16056	NA	NA	YES	NO	NO	NO	NO
MSTRG.16057	ENSBTAG00000048757	RF00003	YES	YES	NO	NO	NO
MSTRG.16058	NA	NA	YES	NO	YES	YES	NO
MSTRG.16060	NA	NA	YES	NO	NO	NO	NO
MSTRG.16061	ENSBTAG00000020060	TXNIP	NO	YES	NO	NO	NO
MSTRG.16072	ENSBTAG00000008131	RNF115	NO	YES	NO	NO	NO
MSTRG.16076	NA	NA	YES	NO	NO	NO	NO
MSTRG.16077	ENSBTAG00000053114	NA	NO	YES	NO	NO	NO
MSTRG.1608	NA	NA	YES	NO	NO	NO	NO
MSTRG.16087	NA	NA	YES	NO	NO	NO	NO
MSTRG.16088	ENSBTAG00000010841	FMO5	NO	YES	NO	NO	NO
MSTRG.1609	ENSBTAG00000012898	RPS27L	NO	YES	NO	NO	NO
MSTRG.16094	ENSBTAG00000001564	PDE4DIP	NO	YES	NO	NO	NO
MSTRG.16102	NA	NA	YES	NO	NO	NO	NO
MSTRG.16103	ENSBTAG00000003898	HMGCS2	NO	YES	NO	NO	NO
MSTRG.1611	ENSBTAG00000005373	TPM1	NO	YES	NO	NO	NO
MSTRG.16119	ENSBTAG00000003586	MAN1A2	NO	YES	NO	NO	NO
MSTRG.1612	NA	NA	YES	NO	NO	NO	NO
MSTRG.16120	NA	NA	YES	NO	YES	NO	NO
MSTRG.16129	ENSBTAG00000017256	CD2	NO	YES	NO	NO	NO
MSTRG.16131	ENSBTAG00000040131	CD58	NO	NO	NO	YES	NO
MSTRG.16132	NA	NA	YES	NO	NO	YES	NO
MSTRG.16133	ENSBTAG00000001246	ATP1A1	NO	YES	NO	NO	NO
MSTRG.16152	ENSBTAG00000055125	NA	YES	YES	NO	NO	NO
MSTRG.16153	NA	NA	YES	NO	NO	NO	NO
MSTRG.16155	ENSBTAG00000000678	CSDE1	NO	YES	NO	NO	NO
MSTRG.16156	NA	NA	YES	NO	NO	NO	NO
MSTRG.16162	ENSBTAG00000011327	OLFML3	NO	NO	NO	YES	NO
MSTRG.16168	ENSBTAG00000019617	PTPN22	NO	NO	NO	NO	YES
MSTRG.16169	ENSBTAG00000031940	RSBN1	NO	NO	NO	NO	YES
MSTRG.16174	ENSBTAG00000008525	LRIG2	NO	NO	NO	YES	NO
MSTRG.16176	NA	NA	YES	NO	NO	NO	NO
MSTRG.16177	NA	NA	YES	NO	NO	NO	NO
MSTRG.16178	ENSBTAG00000015107	SLC16A1	NO	YES	NO	NO	NO
MSTRG.16179	NA	NA	YES	NO	NO	NO	NO
MSTRG.1618	NA	NA	YES	NO	NO	NO	NO
MSTRG.16199	ENSBTAG00000006441	ATP5PB	NO	YES	NO	NO	NO
MSTRG.16200	NA	NA	YES	NO	NO	NO	NO
MSTRG.16205	ENSBTAG00000000259	CHIA	NO	YES	NO	NO	NO
MSTRG.16206	NA	NA	YES	NO	NO	NO	NO
MSTRG.16213	ENSBTAG00000012659	LRIF1	NO	NO	NO	YES	NO
MSTRG.16225	ENSBTAG00000018893	AHCYL1	NO	YES	NO	NO	NO
MSTRG.16226	NA	NA	YES	NO	YES	NO	NO
MSTRG.16229	NA	NA	YES	NO	NO	YES	NO
MSTRG.16230	ENSBTAG00000001842	GSTM3	NO	YES	NO	NO	NO
MSTRG.16231	ENSBTAG00000012692	NA	NO	YES	NO	NO	NO
MSTRG.16232	NA	NA	YES	NO	NO	YES	NO
MSTRG.16233	NA	NA	YES	NO	NO	YES	NO
MSTRG.16234	ENSBTAG00000037673	GSTM1	NO	YES	NO	YES	NO
MSTRG.16235	NA	NA	YES	NO	NO	YES	NO
MSTRG.16236	ENSBTAG00000013018	AMPD2	NO	NO	NO	YES	NO
MSTRG.1624	NA	NA	YES	NO	NO	NO	NO
MSTRG.1625	ENSBTAG00000009615	ANXA2	NO	YES	NO	NO	NO
MSTRG.16262	NA	NA	YES	NO	NO	NO	NO
MSTRG.16263	ENSBTAG00000047874	PRPF38B	NO	YES	NO	NO	NO
MSTRG.16264	NA	NA	YES	NO	NO	NO	NO
MSTRG.16280	ENSBTAG00000024288	NA	NO	YES	NO	NO	NO
MSTRG.16281	NA	NA	YES	NO	NO	NO	NO
MSTRG.16286	NA	NA	NO	NO	NO	YES	NO
MSTRG.16287	ENSBTAG00000019027	SLC30A7	NO	YES	NO	NO	NO
MSTRG.16288	NA	NA	YES	NO	NO	NO	NO
MSTRG.1629	ENSBTAG00000021538	MYO1E	NO	YES	NO	YES	NO
MSTRG.16292	ENSBTAG00000037539	NA	NO	YES	NO	NO	NO
MSTRG.16297	NA	NA	YES	NO	NO	NO	NO
MSTRG.16309	NA	NA	YES	NO	NO	NO	NO
MSTRG.16310	ENSBTAG00000003440	FRRS1	NO	YES	NO	NO	NO
MSTRG.16311	ENSBTAG00000017655	PALMD	NO	YES	NO	NO	NO
MSTRG.16313	NA	NA	YES	NO	NO	YES	NO
MSTRG.16314	ENSBTAG00000031358	DPYD	NO	YES	NO	NO	NO
MSTRG.1632	NA	NA	YES	NO	NO	NO	NO
MSTRG.16321	ENSBTAG00000044125	TMEM56	YES	NO	NO	NO	NO
MSTRG.16322	ENSBTAG00000004422	ALG14	NO	YES	NO	NO	NO
MSTRG.16332	NA	NA	NO	NO	NO	YES	NO
MSTRG.1634	ENSBTAG00000011319	SLTM	NO	NO	NO	NO	YES
MSTRG.16366	NA	NA	YES	NO	NO	NO	NO
MSTRG.16367	ENSBTAG00000011200	ZNF644	YES	YES	NO	NO	NO
MSTRG.16369	ENSBTAG00000019133	ZNF326	NO	NO	NO	YES	NO
MSTRG.1637	ENSBTAG00000049189	NA	NO	NO	NO	YES	NO
MSTRG.16382	ENSBTAG00000021900	PKN2	NO	NO	NO	YES	NO
MSTRG.16388	ENSBTAG00000051499	NA	YES	YES	NO	NO	NO
MSTRG.16397	ENSBTAG00000017595	NA	NO	NO	NO	YES	NO
MSTRG.1641	ENSBTAG00000005479	LIPC	NO	YES	NO	NO	NO
MSTRG.1642	NA	NA	YES	NO	NO	NO	NO
MSTRG.16432	ENSBTAG00000003322	TTLL7	NO	YES	NO	NO	NO
MSTRG.16433	NA	NA	YES	NO	NO	YES	NO
MSTRG.16442	ENSBTAG00000019733	ADGRL4	NO	NO	NO	NO	YES
MSTRG.16448	ENSBTAG00000011733	GIPC2	NO	NO	NO	YES	NO
MSTRG.16453	ENSBTAG00000021752	DNAJB4	NO	YES	NO	NO	NO
MSTRG.16454	NA	NA	YES	NO	YES	NO	NO
MSTRG.1646	ENSBTAG00000013452	AQP9	NO	YES	NO	NO	NO
MSTRG.16467	NA	NA	YES	NO	NO	NO	NO
MSTRG.16468	ENSBTAG00000024240	ACADM	NO	YES	NO	NO	NO
MSTRG.1647	NA	NA	YES	NO	NO	NO	NO
MSTRG.16479	ENSBTAG00000002627	ZRANB2	NO	YES	NO	NO	NO
MSTRG.16480	NA	NA	YES	NO	NO	NO	NO
MSTRG.16498	NA	NA	YES	NO	NO	NO	NO
MSTRG.16499	ENSBTAG00000012957	SERBP1	NO	YES	NO	NO	NO
MSTRG.16502	ENSBTAG00000055071	NA	YES	YES	NO	NO	NO
MSTRG.16516	ENSBTAG00000030674	AK4	YES	NO	NO	NO	NO
MSTRG.16517	ENSBTAG00000050297	NA	YES	YES	YES	NO	NO
MSTRG.16524	ENSBTAG00000019011	PGM1	NO	YES	NO	NO	NO
MSTRG.16525	NA	NA	YES	NO	NO	NO	NO
MSTRG.16534	ENSBTAG00000021386	ANGPTL3	NO	YES	NO	NO	NO
MSTRG.16535	NA	NA	YES	NO	NO	YES	NO
MSTRG.16545	NA	NA	YES	NO	YES	NO	NO
MSTRG.16546	ENSBTAG00000051542	NA	NO	YES	NO	NO	NO
MSTRG.16547	NA	NA	YES	NO	NO	NO	NO
MSTRG.16560	NA	NA	YES	NO	NO	YES	NO
MSTRG.16561	ENSBTAG00000003775	C8B	NO	YES	NO	NO	NO
MSTRG.16567	ENSBTAG00000016990	USP24	NO	NO	NO	YES	NO
MSTRG.16568	ENSBTAG00000004688	DHCR24	NO	NO	NO	YES	NO
MSTRG.16569	NA	NA	NO	NO	NO	YES	NO
MSTRG.1657	ENSBTAG00000052066	NA	YES	YES	NO	NO	NO
MSTRG.16583	NA	NA	YES	NO	NO	NO	NO
MSTRG.16584	ENSBTAG00000009526	TMEM59	NO	YES	NO	NO	NO
MSTRG.16587	NA	NA	YES	NO	NO	YES	NO
MSTRG.16588	NA	NA	YES	NO	NO	NO	NO
MSTRG.16590	ENSBTAG00000050962	YIPF1	NO	YES	NO	NO	NO
MSTRG.16597	ENSBTAG00000054697	NA	YES	YES	YES	NO	NO
MSTRG.16599	NA	NA	YES	NO	NO	NO	NO
MSTRG.16636	ENSBTAG00000014225	SLC5A9	NO	NO	NO	YES	NO
MSTRG.16640	ENSBTAG00000051070	NA	YES	YES	NO	NO	NO
MSTRG.16642	ENSBTAG00000019956	CMPK1	NO	YES	NO	NO	NO
MSTRG.16643	NA	NA	YES	NO	NO	NO	NO
MSTRG.16650	ENSBTAG00000000229	NA	NO	YES	NO	NO	NO
MSTRG.16651	NA	NA	YES	NO	NO	NO	NO
MSTRG.16662	NA	NA	YES	NO	NO	NO	NO
MSTRG.16663	ENSBTAG00000009603	UQCRH	NO	YES	NO	NO	NO
MSTRG.16679	NA	NA	YES	NO	NO	NO	NO
MSTRG.16680	ENSBTAG00000003642	PRDX1	NO	YES	NO	NO	NO
MSTRG.16693	ENSBTAG00000033802	NA	NO	NO	NO	YES	NO
MSTRG.16697	NA	NA	YES	NO	NO	YES	NO
MSTRG.16698	ENSBTAG00000015285	RPS8	NO	YES	NO	NO	NO
MSTRG.1670	ENSBTAG00000012740	PIGB	NO	YES	NO	NO	NO
MSTRG.16703	NA	NA	YES	NO	NO	NO	NO
MSTRG.1671	NA	NA	YES	NO	NO	NO	NO
MSTRG.16718	ENSBTAG00000017656	ST3GAL3	NO	NO	NO	NO	YES
MSTRG.16744	ENSBTAG00000017368	YBX1	NO	YES	NO	NO	NO
MSTRG.16745	NA	NA	YES	NO	NO	YES	NO
MSTRG.1676	ENSBTAG00000053915	NA	YES	YES	NO	YES	NO
MSTRG.1678	ENSBTAG00000024958	FAM214A	YES	YES	NO	NO	NO
MSTRG.16784	ENSBTAG00000013054	MFSD2A	NO	YES	NO	NO	NO
MSTRG.16785	NA	NA	YES	NO	NO	NO	NO
MSTRG.16802	ENSBTAG00000030337	MYCBP	NO	YES	NO	NO	NO
MSTRG.16803	NA	NA	YES	NO	NO	NO	NO
MSTRG.16813	ENSBTAG00000024107	INPP5B	NO	YES	NO	NO	NO
MSTRG.16814	NA	NA	YES	NO	NO	NO	NO
MSTRG.16835	ENSBTAG00000049000	NA	YES	YES	NO	NO	NO
MSTRG.16837	ENSBTAG00000038617	SH3D21	YES	NO	NO	NO	NO
MSTRG.16838	ENSBTAG00000014358	EVA1B	NO	YES	NO	NO	NO
MSTRG.1685	ENSBTAG00000005865	MAPK6	NO	YES	NO	NO	NO
MSTRG.16853	ENSBTAG00000021023	ZMYM4	NO	YES	NO	NO	NO
MSTRG.16854	NA	NA	YES	NO	NO	YES	NO
MSTRG.16855	ENSBTAG00000016328	SFPQ	NO	YES	NO	YES	NO
MSTRG.16856	NA	NA	YES	NO	NO	NO	NO
MSTRG.1686	NA	NA	YES	NO	NO	NO	NO
MSTRG.16868	ENSBTAG00000008942	NGEF	YES	YES	NO	NO	NO
MSTRG.16871	NA	NA	NO	NO	NO	YES	NO
MSTRG.16879	ENSBTAG00000026181	UGT1A6	NO	YES	NO	NO	NO
MSTRG.16880	NA	NA	YES	NO	NO	NO	NO
MSTRG.16881	NA	NA	YES	NO	NO	NO	NO
MSTRG.16887	NA	NA	YES	NO	YES	NO	NO
MSTRG.16888	ENSBTAG00000002030	SPP2	NO	YES	NO	NO	NO
MSTRG.16889	ENSBTAG00000054838	NA	YES	YES	NO	NO	NO
MSTRG.16890	ENSBTAG00000053153	NA	YES	YES	NO	NO	NO
MSTRG.16894	ENSBTAG00000018424	ACKR3	NO	NO	NO	YES	NO
MSTRG.16898	ENSBTAG00000030190	COL6A3	NO	YES	NO	NO	NO
MSTRG.169	ENSBTAG00000016363	TFG	NO	YES	NO	NO	NO
MSTRG.16903	ENSBTAG00000017624	RAB17	NO	YES	NO	NO	NO
MSTRG.16905	NA	NA	YES	NO	NO	NO	NO
MSTRG.16911	ENSBTAG00000026114	UBE2F	NO	YES	NO	NO	NO
MSTRG.16912	NA	NA	YES	NO	NO	NO	NO
MSTRG.16917	ENSBTAG00000052151	NA	YES	YES	NO	NO	NO
MSTRG.16919	ENSBTAG00000001879	PER2	NO	YES	NO	NO	NO
MSTRG.16920	NA	NA	YES	NO	YES	NO	NO
MSTRG.16926	NA	NA	YES	NO	YES	NO	NO
MSTRG.16940	ENSBTAG00000050807	NA	YES	YES	NO	NO	NO
MSTRG.16958	NA	NA	YES	NO	NO	NO	NO
MSTRG.16959	NA	NA	YES	NO	NO	NO	NO
MSTRG.16961	ENSBTAG00000004315	HDLBP	NO	YES	NO	NO	NO
MSTRG.16978	ENSBTAG00000023806	COBL	YES	YES	NO	NO	NO
MSTRG.16994	ENSBTAG00000052341	NA	YES	YES	NO	NO	NO
MSTRG.170	NA	NA	YES	NO	NO	NO	NO
MSTRG.17002	ENSBTAG00000048169	NA	NO	NO	NO	YES	NO
MSTRG.17016	ENSBTAG00000000820	GNG11	NO	YES	NO	NO	NO
MSTRG.17017	NA	NA	YES	NO	NO	NO	NO
MSTRG.17019	ENSBTAG00000013472	COL1A2	NO	YES	NO	NO	NO
MSTRG.17020	NA	NA	YES	NO	NO	NO	NO
MSTRG.17025	NA	NA	YES	NO	NO	NO	NO
MSTRG.17026	ENSBTAG00000015654	PON1	NO	YES	NO	NO	NO
MSTRG.17027	NA	NA	YES	NO	NO	NO	NO
MSTRG.17028	ENSBTAG00000034645	PON3	NO	YES	NO	NO	NO
MSTRG.1703	ENSBTAG00000011916	USP8	NO	YES	NO	NO	NO
MSTRG.17032	ENSBTAG00000014069	PDK4	NO	YES	NO	NO	NO
MSTRG.17033	NA	NA	YES	NO	NO	NO	NO
MSTRG.17037	ENSBTAG00000052508	SEM1	NO	YES	NO	NO	NO
MSTRG.17038	NA	NA	YES	NO	NO	NO	NO
MSTRG.17058	NA	NA	YES	NO	NO	YES	NO
MSTRG.17059	ENSBTAG00000011145	NDUFA4	NO	YES	NO	NO	NO
MSTRG.17065	ENSBTAG00000009786	SCIN	NO	YES	NO	NO	NO
MSTRG.1707	NA	NA	YES	NO	NO	NO	NO
MSTRG.1708	ENSBTAG00000022801	GABPB1	YES	YES	NO	NO	NO
MSTRG.17105	ENSBTAG00000053905	NA	YES	YES	NO	NO	NO
MSTRG.17111	ENSBTAG00000054861	NA	YES	YES	NO	NO	NO
MSTRG.17121	ENSBTAG00000015666	NA	YES	YES	NO	NO	NO
MSTRG.17122	NA	NA	YES	NO	NO	NO	NO
MSTRG.17125	ENSBTAG00000033449	NA	YES	YES	NO	NO	NO
MSTRG.17126	NA	NA	YES	NO	NO	NO	NO
MSTRG.17127	ENSBTAG00000035379	NA	NO	YES	NO	NO	NO
MSTRG.17128	ENSBTAG00000005997	NA	NO	YES	NO	NO	NO
MSTRG.17129	NA	NA	YES	NO	NO	NO	NO
MSTRG.17130	ENSBTAG00000021535	CROT	NO	YES	NO	NO	NO
MSTRG.17131	NA	NA	YES	NO	NO	NO	NO
MSTRG.17135	ENSBTAG00000020878	DMTF1	YES	YES	NO	NO	NO
MSTRG.17138	ENSBTAG00000024394	SEMA3D	NO	NO	NO	YES	NO
MSTRG.17148	ENSBTAG00000014220	NA	NO	YES	NO	NO	NO
MSTRG.17149	NA	NA	YES	NO	NO	NO	NO
MSTRG.17150	ENSBTAG00000049549	NA	YES	YES	NO	NO	NO
MSTRG.17151	NA	NA	YES	NO	NO	NO	NO
MSTRG.17155	ENSBTAG00000053714	NA	YES	YES	NO	NO	NO
MSTRG.17165	NA	NA	YES	NO	NO	NO	NO
MSTRG.17166	ENSBTAG00000043602	RF00100	NO	YES	NO	NO	NO
MSTRG.17180	ENSBTAG00000006876	PMPCB	NO	NO	NO	YES	NO
MSTRG.17191	NA	NA	YES	NO	NO	NO	NO
MSTRG.17193	ENSBTAG00000009207	KMT2E	NO	YES	NO	NO	NO
MSTRG.17204	ENSBTAG00000053836	CCDC71L	NO	NO	NO	YES	NO
MSTRG.17225	ENSBTAG00000050348	NA	YES	YES	YES	NO	NO
MSTRG.17259	ENSBTAG00000051506	NA	YES	YES	YES	NO	NO
MSTRG.17263	ENSBTAG00000010555	LSMEM1	NO	YES	NO	YES	NO
MSTRG.17266	ENSBTAG00000021182	DOCK4	NO	YES	NO	NO	NO
MSTRG.17268	NA	NA	YES	NO	YES	NO	NO
MSTRG.17271	ENSBTAG00000004398	IMMP2L	YES	YES	NO	NO	NO
MSTRG.17275	NA	NA	YES	NO	NO	YES	NO
MSTRG.17276	ENSBTAG00000046588	DNAJB9	NO	YES	NO	NO	NO
MSTRG.17280	ENSBTAG00000003490	ELMO1	NO	NO	NO	NO	YES
MSTRG.17289	ENSBTAG00000001182	2007-09-01	NO	YES	NO	NO	NO
MSTRG.17290	NA	NA	YES	NO	NO	NO	NO
MSTRG.1730	ENSBTAG00000002278	FBN1	NO	NO	NO	YES	NO
MSTRG.17302	NA	NA	NO	NO	NO	YES	NO
MSTRG.17325	ENSBTAG00000000260	ZNRF2	NO	YES	NO	NO	NO
MSTRG.17326	NA	NA	YES	NO	NO	NO	NO
MSTRG.17333	ENSBTAG00000016220	WIPF3	NO	YES	NO	NO	NO
MSTRG.17345	NA	NA	YES	NO	NO	NO	NO
MSTRG.17346	ENSBTAG00000001036	HIBADH	NO	YES	NO	YES	NO
MSTRG.17359	ENSBTAG00000048509	RF01977	YES	YES	NO	NO	NO
MSTRG.17366	ENSBTAG00000005726	HNRNPA2B1	NO	YES	NO	NO	NO
MSTRG.17367	NA	NA	YES	NO	NO	NO	NO
MSTRG.17368	ENSBTAG00000004136	NFE2L3	NO	YES	NO	NO	NO
MSTRG.1737	ENSBTAG00000010365	SQOR	NO	YES	NO	NO	NO
MSTRG.17373	ENSBTAG00000022613	CYCS	NO	YES	NO	NO	NO
MSTRG.17374	NA	NA	YES	NO	NO	NO	NO
MSTRG.1738	NA	NA	YES	NO	NO	NO	NO
MSTRG.17385	ENSBTAG00000010390	SRI	NO	YES	NO	NO	NO
MSTRG.17386	NA	NA	YES	NO	NO	NO	NO
MSTRG.1739	ENSBTAG00000012250	BLOC1S6	NO	YES	NO	YES	NO
MSTRG.17395	ENSBTAG00000003994	IGFBP3	NO	YES	NO	YES	NO
MSTRG.17396	NA	NA	YES	NO	NO	NO	NO
MSTRG.17397	ENSBTAG00000046768	IGFBP1	NO	YES	NO	NO	NO
MSTRG.17398	NA	NA	YES	NO	NO	NO	NO
MSTRG.17399	ENSBTAG00000053893	NA	YES	YES	NO	NO	NO
MSTRG.17406	ENSBTAG00000008090	CCM2	NO	YES	NO	NO	NO
MSTRG.17407	NA	NA	YES	NO	NO	NO	NO
MSTRG.17412	NA	NA	YES	NO	NO	NO	NO
MSTRG.17413	ENSBTAG00000012003	PPIA	NO	YES	NO	NO	NO
MSTRG.17419	ENSBTAG00000044146	NPC1L1	NO	NO	NO	YES	NO
MSTRG.17425	ENSBTAG00000049936	NA	YES	YES	NO	NO	NO
MSTRG.17432	ENSBTAG00000054524	NA	YES	YES	YES	NO	NO
MSTRG.17436	ENSBTAG00000051408	NA	YES	YES	NO	NO	NO
MSTRG.17437	ENSBTAG00000048508	INHBA	NO	NO	NO	YES	NO
MSTRG.1744	ENSBTAG00000005586	GATM	NO	YES	NO	NO	NO
MSTRG.1745	NA	NA	YES	NO	NO	NO	NO
MSTRG.17455	ENSBTAG00000031464	NA	NO	NO	NO	YES	NO
MSTRG.17457	NA	NA	YES	NO	NO	NO	NO
MSTRG.17458	ENSBTAG00000052759	NA	YES	YES	NO	NO	NO
MSTRG.17465	NA	NA	YES	NO	YES	NO	NO
MSTRG.17466	ENSBTAG00000009823	NA	NO	YES	NO	NO	NO
MSTRG.17473	NA	NA	YES	NO	NO	NO	NO
MSTRG.17491	ENSBTAG00000009366	ARF5	NO	NO	NO	YES	NO
MSTRG.17502	ENSBTAG00000009867	FAM71F1	NO	NO	NO	YES	NO
MSTRG.17506	ENSBTAG00000006253	FLNC	NO	YES	NO	NO	NO
MSTRG.17519	ENSBTAG00000001754	AHCYL2	NO	YES	NO	NO	NO
MSTRG.17538	ENSBTAG00000049855	NA	YES	YES	NO	NO	NO
MSTRG.17539	ENSBTAG00000051746	NA	YES	YES	NO	NO	NO
MSTRG.17542	ENSBTAG00000050548	NA	YES	YES	NO	NO	NO
MSTRG.17544	ENSBTAG00000049946	NA	NO	YES	NO	NO	NO
MSTRG.17545	NA	NA	YES	NO	NO	YES	NO
MSTRG.17551	NA	NA	YES	NO	NO	NO	NO
MSTRG.17552	ENSBTAG00000009902	AKR1B1	NO	YES	NO	NO	NO
MSTRG.17555	ENSBTAG00000052204	NA	YES	YES	NO	NO	NO
MSTRG.17556	NA	NA	YES	NO	NO	YES	NO
MSTRG.1756	ENSBTAG00000025496	SORD	NO	YES	NO	NO	NO
MSTRG.17561	ENSBTAG00000001773	CYREN	NO	NO	NO	YES	NO
MSTRG.17567	ENSBTAG00000007806	MTPN	NO	YES	NO	NO	NO
MSTRG.17569	NA	NA	YES	NO	NO	NO	NO
MSTRG.1757	NA	NA	YES	NO	NO	NO	NO
MSTRG.17577	ENSBTAG00000001658	AKR1D1	NO	YES	NO	NO	NO
MSTRG.17578	NA	NA	YES	NO	NO	NO	NO
MSTRG.17588	ENSBTAG00000031548	NA	YES	YES	NO	NO	NO
MSTRG.17590	NA	NA	NO	NO	NO	YES	NO
MSTRG.17598	ENSBTAG00000016546	PARP12	NO	YES	NO	NO	NO
MSTRG.17600	NA	NA	YES	NO	NO	NO	NO
MSTRG.17624	ENSBTAG00000015510	EPHB6	NO	NO	NO	YES	NO
MSTRG.17635	ENSBTAG00000048597	NA	YES	YES	NO	NO	NO
MSTRG.1768	ENSBTAG00000001468	SAMD4A	YES	YES	NO	NO	NO
MSTRG.1769	NA	NA	NO	NO	NO	YES	NO
MSTRG.17693	ENSBTAG00000050861	NA	YES	YES	NO	NO	NO
MSTRG.17695	NA	NA	YES	NO	NO	NO	NO
MSTRG.17696	ENSBTAG00000017143	PDIA4	NO	YES	NO	NO	NO
MSTRG.1770	ENSBTAG00000040151	GCH1	YES	YES	NO	NO	NO
MSTRG.17707	NA	NA	YES	NO	NO	YES	YES
MSTRG.17708	ENSBTAG00000004215	RARRES2	NO	YES	NO	NO	YES
MSTRG.17709	ENSBTAG00000038241	REPIN1	NO	NO	NO	NO	YES
MSTRG.17711	ENSBTAG00000053931	NA	YES	YES	NO	NO	NO
MSTRG.17713	ENSBTAG00000014402	GIMAP8	NO	YES	NO	NO	NO
MSTRG.17715	NA	NA	YES	NO	NO	NO	NO
MSTRG.17718	ENSBTAG00000011240	NA	NO	YES	NO	NO	NO
MSTRG.17725	NA	NA	YES	NO	NO	NO	NO
MSTRG.17730	ENSBTAG00000016766	TMEM176B	NO	NO	NO	YES	NO
MSTRG.17731	ENSBTAG00000012078	TMEM176A	NO	NO	NO	YES	NO
MSTRG.1774	ENSBTAG00000021986	MAPK1IP1L	NO	NO	NO	YES	NO
MSTRG.1775	ENSBTAG00000002326	LGALS3	NO	YES	NO	NO	NO
MSTRG.17750	ENSBTAG00000014371	CHPF2	YES	NO	NO	YES	NO
MSTRG.17751	ENSBTAG00000014372	SMARCD3	NO	YES	NO	NO	NO
MSTRG.17758	ENSBTAG00000024199	KMT2C	NO	NO	NO	YES	NO
MSTRG.17770	NA	NA	NO	NO	NO	NO	YES
MSTRG.17771	ENSBTAG00000052920	NA	YES	YES	NO	NO	NO
MSTRG.17775	ENSBTAG00000049765	NA	YES	YES	NO	NO	NO
MSTRG.17781	ENSBTAG00000000771	DNAJB6	NO	YES	NO	NO	NO
MSTRG.17790	ENSBTAG00000005483	ESYT2	NO	YES	NO	NO	NO
MSTRG.17791	NA	NA	YES	NO	NO	NO	NO
MSTRG.17797	NA	NA	YES	NO	NO	NO	NO
MSTRG.17816	ENSBTAG00000050623	NA	YES	YES	YES	NO	NO
MSTRG.17819	ENSBTAG00000034985	PHLDA1	NO	YES	NO	NO	NO
MSTRG.17820	NA	NA	YES	NO	YES	NO	NO
MSTRG.1783	ENSBTAG00000005141	PELI2	NO	NO	NO	NO	YES
MSTRG.17834	NA	NA	YES	NO	NO	NO	NO
MSTRG.17859	ENSBTAG00000005305	NTS	NO	YES	NO	NO	NO
MSTRG.17868	ENSBTAG00000051903	NA	YES	YES	NO	NO	NO
MSTRG.17874	ENSBTAG00000001745	LUM	NO	YES	NO	YES	NO
MSTRG.17875	NA	NA	YES	NO	NO	NO	NO
MSTRG.17876	ENSBTAG00000003505	DCN	NO	YES	NO	NO	NO
MSTRG.17877	NA	NA	YES	NO	NO	NO	NO
MSTRG.1788	ENSBTAG00000013042	EXOC5	NO	NO	NO	YES	NO
MSTRG.17880	NA	NA	YES	NO	NO	NO	NO
MSTRG.17881	ENSBTAG00000051951	NA	YES	YES	NO	NO	NO
MSTRG.17882	ENSBTAG00000052187	NA	YES	YES	NO	NO	NO
MSTRG.17886	ENSBTAG00000054410	NA	YES	YES	NO	NO	NO
MSTRG.17887	NA	NA	YES	NO	NO	NO	NO
MSTRG.17895	ENSBTAG00000049886	NA	YES	YES	NO	NO	NO
MSTRG.17898	ENSBTAG00000004484	CEP83	NO	YES	NO	NO	NO
MSTRG.17899	NA	NA	YES	NO	NO	NO	NO
MSTRG.179	ENSBTAG00000013464	CEP97	YES	NO	NO	NO	NO
MSTRG.17901	NA	NA	YES	NO	NO	NO	NO
MSTRG.17906	NA	NA	YES	NO	YES	NO	NO
MSTRG.17908	ENSBTAG00000023670	NA	NO	YES	NO	NO	NO
MSTRG.17909	NA	NA	YES	NO	NO	YES	NO
MSTRG.17911	ENSBTAG00000010907	PPP1R1A	NO	YES	NO	NO	NO
MSTRG.17916	ENSBTAG00000013745	ITGA5	NO	YES	NO	NO	NO
MSTRG.17917	NA	NA	YES	NO	NO	NO	NO
MSTRG.17922	ENSBTAG00000048717	NA	NO	NO	NO	YES	NO
MSTRG.17923	ENSBTAG00000001553	HNRNPA1	NO	YES	NO	NO	NO
MSTRG.17924	NA	NA	YES	NO	NO	NO	NO
MSTRG.17925	ENSBTAG00000006246	CBX5	NO	NO	NO	YES	NO
MSTRG.17941	NA	NA	YES	NO	NO	NO	NO
MSTRG.17942	ENSBTAG00000005735	ATP5MC2	NO	YES	NO	NO	NO
MSTRG.17949	ENSBTAG00000020757	PCBP2	NO	YES	NO	YES	NO
MSTRG.17953	NA	NA	YES	NO	NO	NO	NO
MSTRG.17958	ENSBTAG00000008935	PFDN5	NO	YES	NO	NO	NO
MSTRG.17959	NA	NA	YES	NO	NO	NO	NO
MSTRG.1796	NA	NA	YES	NO	NO	NO	NO
MSTRG.17961	ENSBTAG00000008933	MFSD5	NO	NO	NO	YES	NO
MSTRG.17966	ENSBTAG00000005623	SOAT2	NO	YES	NO	YES	NO
MSTRG.17967	NA	NA	YES	NO	NO	NO	NO
MSTRG.1797	ENSBTAG00000018898	ARID4A	NO	YES	NO	NO	NO
MSTRG.17971	ENSBTAG00000006883	EIF4B	NO	YES	NO	NO	NO
MSTRG.17972	NA	NA	YES	NO	NO	NO	NO
MSTRG.17974	ENSBTAG00000027974	NA	NO	YES	NO	NO	NO
MSTRG.17975	NA	NA	YES	NO	NO	NO	NO
MSTRG.17993	ENSBTAG00000000510	ATG101	NO	YES	NO	NO	NO
MSTRG.17994	NA	NA	YES	NO	NO	NO	NO
MSTRG.180	ENSBTAG00000013461	RPL24	NO	YES	NO	NO	NO
MSTRG.18017	ENSBTAG00000032899	NA	NO	YES	NO	NO	NO
MSTRG.18019	NA	NA	YES	NO	NO	NO	NO
MSTRG.18036	ENSBTAG00000018588	TMBIM6	NO	YES	NO	NO	NO
MSTRG.18037	NA	NA	YES	NO	NO	YES	NO
MSTRG.18049	ENSBTAG00000048518	NA	YES	YES	NO	NO	NO
MSTRG.1806	ENSBTAG00000011451	RTN1	NO	YES	NO	NO	NO
MSTRG.18071	NA	NA	YES	NO	NO	NO	NO
MSTRG.18072	ENSBTAG00000005861	CCNT1	NO	YES	NO	NO	NO
MSTRG.18077	ENSBTAG00000000286	PFKM	NO	YES	NO	NO	NO
MSTRG.1808	NA	NA	YES	NO	NO	NO	NO
MSTRG.18086	ENSBTAG00000012275	ENDOU	NO	YES	NO	NO	YES
MSTRG.18089	NA	NA	YES	NO	NO	NO	NO
MSTRG.1809	ENSBTAG00000014096	PCNX4	NO	NO	NO	YES	NO
MSTRG.18091	ENSBTAG00000014197	SLC38A4	NO	YES	NO	NO	NO
MSTRG.18092	NA	NA	YES	NO	NO	YES	NO
MSTRG.18099	ENSBTAG00000011087	ARID2	NO	YES	NO	NO	NO
MSTRG.18100	NA	NA	YES	NO	NO	NO	NO
MSTRG.18105	ENSBTAG00000032148	TMEM117	NO	YES	NO	NO	NO
MSTRG.18108	ENSBTAG00000020938	TWF1	NO	YES	NO	NO	NO
MSTRG.18109	NA	NA	YES	NO	NO	NO	NO
MSTRG.18120	NA	NA	YES	NO	NO	NO	NO
MSTRG.18127	ENSBTAG00000015025	YAF2	NO	YES	NO	NO	NO
MSTRG.18128	ENSBTAG00000015024	GXYLT1	YES	NO	NO	NO	NO
MSTRG.18136	ENSBTAG00000043962	SLC2A13	NO	YES	NO	NO	NO
MSTRG.18138	NA	NA	YES	NO	NO	NO	NO
MSTRG.18141	NA	NA	NO	NO	NO	YES	NO
MSTRG.18143	ENSBTAG00000020914	CPNE8	NO	YES	NO	NO	NO
MSTRG.18149	ENSBTAG00000003748	CNOT2	NO	YES	NO	NO	NO
MSTRG.18151	NA	NA	YES	NO	NO	NO	NO
MSTRG.18177	NA	NA	YES	NO	NO	NO	NO
MSTRG.18178	ENSBTAG00000026779	LYZ	NO	YES	NO	NO	NO
MSTRG.18179	ENSBTAG00000007323	CPSF6	NO	NO	NO	YES	NO
MSTRG.18186	NA	NA	YES	NO	NO	YES	NO
MSTRG.18187	ENSBTAG00000008967	RAP1B	NO	YES	NO	NO	NO
MSTRG.18191	NA	NA	NO	NO	NO	YES	NO
MSTRG.18192	ENSBTAG00000009939	CAND1	NO	NO	NO	YES	NO
MSTRG.18193	ENSBTAG00000053087	NA	YES	YES	YES	NO	NO
MSTRG.18194	ENSBTAG00000033726	GRIP1	NO	NO	NO	YES	NO
MSTRG.18200	ENSBTAG00000026993	TMBIM4	NO	YES	NO	NO	NO
MSTRG.18201	NA	NA	YES	NO	NO	NO	NO
MSTRG.1822	ENSBTAG00000047000	NA	YES	YES	NO	NO	NO
MSTRG.18234	NA	NA	YES	NO	NO	NO	NO
MSTRG.18249	ENSBTAG00000007152	OS9	NO	YES	NO	NO	NO
MSTRG.1825	ENSBTAG00000020935	HIF1A	NO	YES	NO	NO	NO
MSTRG.18250	NA	NA	YES	NO	NO	NO	NO
MSTRG.18269	ENSBTAG00000031500	SHMT2	NO	NO	NO	YES	NO
MSTRG.18271	ENSBTAG00000045218	bta-mir-2431	YES	NO	YES	NO	NO
MSTRG.18274	ENSBTAG00000006324	NAB2	NO	YES	NO	NO	NO
MSTRG.18275	NA	NA	YES	NO	NO	NO	NO
MSTRG.18279	NA	NA	YES	NO	NO	NO	NO
MSTRG.18280	ENSBTAG00000049081	NA	YES	YES	NO	NO	NO
MSTRG.18282	NA	NA	YES	NO	NO	NO	NO
MSTRG.18289	NA	NA	YES	NO	YES	YES	NO
MSTRG.18290	ENSBTAG00000011720	HSD17B6	NO	YES	NO	YES	NO
MSTRG.18291	NA	NA	YES	NO	NO	YES	NO
MSTRG.18292	ENSBTAG00000044000	PRIM1	NO	YES	NO	NO	NO
MSTRG.18294	ENSBTAG00000017967	PTGES3	NO	YES	NO	NO	NO
MSTRG.18295	NA	NA	YES	NO	NO	NO	NO
MSTRG.18296	ENSBTAG00000013315	ATP5F1B	NO	YES	NO	NO	NO
MSTRG.18297	NA	NA	YES	NO	NO	NO	NO
MSTRG.18305	NA	NA	YES	NO	NO	NO	NO
MSTRG.18306	ENSBTAG00000045969	ApoN	NO	YES	NO	NO	NO
MSTRG.18307	NA	NA	YES	NO	NO	NO	NO
MSTRG.18312	ENSBTAG00000004367	COQ10A	NO	YES	NO	NO	NO
MSTRG.18322	NA	NA	YES	NO	NO	NO	NO
MSTRG.18325	ENSBTAG00000009542	ZC3H10	NO	YES	NO	NO	NO
MSTRG.18326	NA	NA	YES	NO	NO	NO	NO
MSTRG.18329	NA	NA	YES	NO	NO	NO	NO
MSTRG.18330	ENSBTAG00000038896	RPS26	NO	YES	NO	NO	NO
MSTRG.18331	ENSBTAG00000006160	SUOX	NO	YES	NO	NO	NO
MSTRG.18332	NA	NA	YES	NO	NO	NO	NO
MSTRG.18343	NA	NA	YES	NO	NO	NO	NO
MSTRG.18344	ENSBTAG00000011931	CD63	NO	YES	NO	NO	NO
MSTRG.1835	ENSBTAG00000025450	SYNE2	NO	YES	NO	NO	NO
MSTRG.1836	NA	NA	YES	NO	NO	NO	NO
MSTRG.18361	ENSBTAG00000016275	AMDHD1	NO	NO	NO	YES	NO
MSTRG.18363	ENSBTAG00000016415	LTA4H	NO	YES	NO	NO	NO
MSTRG.18364	NA	NA	YES	NO	NO	NO	NO
MSTRG.18377	ENSBTAG00000012890	SLC25A3	NO	YES	NO	NO	NO
MSTRG.18378	NA	NA	YES	NO	NO	NO	NO
MSTRG.18379	ENSBTAG00000042417	RF00563	NO	NO	NO	YES	NO
MSTRG.18393	ENSBTAG00000013596	NR1H4	NO	YES	NO	NO	NO
MSTRG.1841	ENSBTAG00000009641	MTHFD1	NO	YES	NO	NO	NO
MSTRG.18415	NA	NA	YES	NO	YES	NO	NO
MSTRG.18417	NA	NA	NO	NO	NO	YES	NO
MSTRG.18419	ENSBTAG00000052521	NA	YES	YES	NO	NO	NO
MSTRG.1842	NA	NA	YES	NO	NO	YES	NO
MSTRG.18427	ENSBTAG00000020933	HCFC2	YES	NO	NO	YES	NO
MSTRG.18428	ENSBTAG00000030744	NFYB	NO	YES	NO	NO	NO
MSTRG.18436	ENSBTAG00000050973	NA	YES	YES	NO	NO	NO
MSTRG.18443	ENSBTAG00000000147	RIC8B	NO	NO	NO	YES	NO
MSTRG.18446	ENSBTAG00000053105	TMEM263	NO	NO	NO	YES	NO
MSTRG.18450	ENSBTAG00000027064	BTBD11	NO	YES	NO	NO	NO
MSTRG.18455	ENSBTAG00000011070	RTCB	NO	NO	NO	YES	NO
MSTRG.18463	ENSBTAG00000030683	NA	NO	YES	NO	NO	NO
MSTRG.18464	NA	NA	YES	NO	NO	YES	NO
MSTRG.18466	NA	NA	YES	NO	NO	NO	NO
MSTRG.18467	NA	NA	YES	NO	NO	NO	NO
MSTRG.18468	ENSBTAG00000026666	MGC137014	NO	YES	NO	NO	NO
MSTRG.18469	NA	NA	YES	NO	NO	NO	NO
MSTRG.18470	ENSBTAG00000021953	LARGE1	NO	YES	NO	NO	NO
MSTRG.18487	ENSBTAG00000053500	NA	YES	YES	YES	NO	NO
MSTRG.18493	ENSBTAG00000010402	MYH9	NO	YES	NO	NO	NO
MSTRG.18495	NA	NA	YES	NO	YES	NO	NO
MSTRG.18530	ENSBTAG00000020315	DENND5B	NO	YES	NO	NO	NO
MSTRG.18532	NA	NA	YES	NO	NO	NO	NO
MSTRG.18561	ENSBTAG00000000393	SSPN	NO	YES	NO	NO	NO
MSTRG.18562	NA	NA	YES	NO	NO	NO	NO
MSTRG.18572	ENSBTAG00000048719	NA	YES	YES	NO	NO	NO
MSTRG.18585	ENSBTAG00000019294	ABCC9	NO	NO	NO	YES	NO
MSTRG.18586	ENSBTAG00000019603	LDHB	NO	YES	NO	NO	NO
MSTRG.18587	NA	NA	YES	NO	NO	NO	NO
MSTRG.18595	ENSBTAG00000022329	SLCO1B3	NO	YES	NO	NO	NO
MSTRG.18596	NA	NA	YES	NO	NO	NO	NO
MSTRG.18598	ENSBTAG00000050454	NA	NO	NO	NO	YES	NO
MSTRG.18603	ENSBTAG00000017571	PLEKHA5	NO	YES	NO	NO	NO
MSTRG.18614	ENSBTAG00000008541	MGST1	NO	YES	NO	NO	NO
MSTRG.18615	NA	NA	YES	NO	NO	NO	NO
MSTRG.18625	ENSBTAG00000006039	ARHGDIB	NO	YES	NO	NO	NO
MSTRG.18626	NA	NA	YES	NO	NO	NO	NO
MSTRG.18629	ENSBTAG00000012370	MGP	NO	YES	NO	NO	NO
MSTRG.18630	NA	NA	YES	NO	NO	NO	NO
MSTRG.18644	ENSBTAG00000005868	HEBP1	NO	YES	NO	NO	NO
MSTRG.18645	NA	NA	YES	NO	NO	NO	NO
MSTRG.18649	NA	NA	YES	NO	NO	NO	NO
MSTRG.18650	ENSBTAG00000018254	CDKN1B	NO	YES	NO	NO	NO
MSTRG.18653	ENSBTAG00000048687	NA	YES	YES	NO	NO	NO
MSTRG.18664	ENSBTAG00000048489	NA	YES	YES	NO	NO	NO
MSTRG.18668	ENSBTAG00000009663	YBX3	NO	YES	NO	NO	NO
MSTRG.18669	NA	NA	YES	NO	NO	NO	NO
MSTRG.18678	ENSBTAG00000054018	NA	NO	YES	NO	NO	NO
MSTRG.18681	ENSBTAG00000052486	NA	NO	NO	NO	YES	NO
MSTRG.18689	NA	NA	YES	NO	NO	NO	NO
MSTRG.18690	ENSBTAG00000011765	GABARAPL1	NO	YES	NO	NO	NO
MSTRG.187	ENSBTAG00000013057	CBLB	NO	NO	NO	YES	NO
MSTRG.18702	ENSBTAG00000016876	NA	NO	NO	NO	YES	NO
MSTRG.18707	ENSBTAG00000046324	NA	NO	YES	NO	NO	NO
MSTRG.18708	NA	NA	YES	NO	NO	YES	NO
MSTRG.18721	NA	NA	YES	NO	NO	NO	NO
MSTRG.18722	ENSBTAG00000038461	NA	NO	YES	NO	NO	NO
MSTRG.18723	NA	NA	YES	NO	YES	YES	NO
MSTRG.18724	ENSBTAG00000049220	NA	NO	YES	NO	NO	NO
MSTRG.18725	NA	NA	YES	NO	NO	NO	NO
MSTRG.18737	ENSBTAG00000038490	CLEC4A	NO	YES	NO	NO	NO
MSTRG.18738	ENSBTAG00000050124	NA	YES	YES	YES	NO	NO
MSTRG.18739	ENSBTAG00000023635	CLEC6A	NO	YES	NO	NO	NO
MSTRG.18746	NA	NA	YES	NO	NO	NO	NO
MSTRG.18770	ENSBTAG00000037743	NA	NO	YES	NO	NO	NO
MSTRG.18772	NA	NA	YES	NO	NO	NO	NO
MSTRG.18773	NA	NA	YES	NO	NO	NO	NO
MSTRG.18774	ENSBTAG00000004840	C1S	NO	YES	NO	NO	NO
MSTRG.18793	ENSBTAG00000018451	PTMS	NO	YES	NO	YES	NO
MSTRG.18794	NA	NA	YES	NO	NO	YES	NO
MSTRG.18797	ENSBTAG00000007024	NA	NO	NO	NO	YES	NO
MSTRG.188	NA	NA	YES	NO	NO	NO	NO
MSTRG.18805	ENSBTAG00000014734	CHD4	NO	YES	NO	NO	NO
MSTRG.18807	NA	NA	YES	NO	NO	NO	NO
MSTRG.18820	ENSBTAG00000014764	CD9	NO	YES	NO	NO	NO
MSTRG.18821	NA	NA	YES	NO	NO	NO	NO
MSTRG.18823	ENSBTAG00000010223	NTF3	NO	YES	NO	NO	NO
MSTRG.1885	ENSBTAG00000017798	ERH	NO	YES	NO	NO	NO
MSTRG.18859	NA	NA	YES	NO	NO	NO	NO
MSTRG.1886	NA	NA	YES	NO	NO	NO	NO
MSTRG.18867	ENSBTAG00000009050	ADIPOR2	NO	NO	NO	YES	NO
MSTRG.18888	ENSBTAG00000021615	LGALS2	NO	YES	NO	NO	NO
MSTRG.18898	ENSBTAG00000008434	GCAT	NO	YES	NO	NO	NO
MSTRG.18899	NA	NA	YES	NO	NO	NO	NO
MSTRG.18907	ENSBTAG00000015268	PICK1	NO	YES	NO	NO	NO
MSTRG.1891	ENSBTAG00000050645	NA	NO	NO	NO	YES	NO
MSTRG.1892	ENSBTAG00000001881	SLC10A1	NO	YES	NO	NO	NO
MSTRG.1894	NA	NA	YES	NO	NO	NO	NO
MSTRG.18941	NA	NA	YES	NO	NO	NO	NO
MSTRG.18942	ENSBTAG00000017462	ATF4	NO	YES	NO	NO	NO
MSTRG.18946	ENSBTAG00000021076	TNRC6B	NO	NO	NO	YES	NO
MSTRG.18963	ENSBTAG00000016198	EP300	NO	NO	NO	YES	NO
MSTRG.18981	ENSBTAG00000043521	RF00156	NO	NO	NO	YES	NO
MSTRG.18992	ENSBTAG00000026501	MGC127055	NO	YES	NO	NO	NO
MSTRG.18993	ENSBTAG00000037632	NA	NO	NO	NO	YES	NO
MSTRG.18994	NA	NA	YES	NO	NO	YES	NO
MSTRG.19	ENSBTAG00000008482	SON	NO	YES	NO	YES	NO
MSTRG.19008	NA	NA	YES	NO	NO	NO	NO
MSTRG.19012	ENSBTAG00000012030	TTLL1	NO	YES	NO	NO	NO
MSTRG.19031	NA	NA	YES	NO	YES	NO	NO
MSTRG.19032	ENSBTAG00000050704	NA	YES	YES	NO	NO	NO
MSTRG.19033	NA	NA	YES	NO	NO	NO	NO
MSTRG.19036	ENSBTAG00000008063	PPARA	NO	YES	NO	NO	NO
MSTRG.19047	ENSBTAG00000054562	NA	YES	YES	NO	NO	NO
MSTRG.19053	ENSBTAG00000048741	NA	YES	YES	NO	NO	NO
MSTRG.19058	ENSBTAG00000049825	NA	YES	YES	NO	NO	NO
MSTRG.19059	NA	NA	YES	NO	YES	YES	NO
MSTRG.19060	ENSBTAG00000045904	PIM3	NO	YES	NO	NO	NO
MSTRG.19067	ENSBTAG00000046844	NA	NO	NO	NO	YES	NO
MSTRG.19072	NA	NA	YES	NO	NO	NO	NO
MSTRG.19073	ENSBTAG00000000647	SELENOO	NO	YES	NO	NO	NO
MSTRG.1908	ENSBTAG00000015805	SIPA1L1	NO	NO	NO	YES	NO
MSTRG.19101	ENSBTAG00000032764	NA	NO	YES	NO	YES	NO
MSTRG.19114	ENSBTAG00000004942	EXOSC9	NO	YES	NO	NO	NO
MSTRG.19115	NA	NA	YES	NO	NO	NO	NO
MSTRG.19120	NA	NA	YES	NO	NO	NO	NO
MSTRG.19122	NA	NA	YES	NO	NO	NO	NO
MSTRG.19128	NA	NA	YES	NO	NO	NO	NO
MSTRG.19129	ENSBTAG00000006434	SYNPO2	NO	YES	NO	NO	NO
MSTRG.19132	ENSBTAG00000003619	SEC24D	NO	YES	NO	NO	NO
MSTRG.19137	NA	NA	YES	NO	NO	NO	NO
MSTRG.19150	ENSBTAG00000014463	CAMK2D	NO	YES	NO	NO	NO
MSTRG.19151	NA	NA	YES	NO	NO	NO	NO
MSTRG.19153	ENSBTAG00000002392	NA	NO	NO	NO	YES	NO
MSTRG.1917	ENSBTAG00000025458	DPF3	NO	YES	NO	NO	NO
MSTRG.19170	NA	NA	YES	NO	NO	NO	NO
MSTRG.19171	ENSBTAG00000008332	ENPEP	NO	YES	NO	NO	NO
MSTRG.19173	ENSBTAG00000051202	NA	YES	YES	NO	NO	NO
MSTRG.1918	ENSBTAG00000046952	NA	NO	NO	NO	YES	NO
MSTRG.19182	ENSBTAG00000034501	CFI	NO	YES	NO	NO	NO
MSTRG.19183	NA	NA	YES	NO	NO	NO	NO
MSTRG.19189	ENSBTAG00000010284	ETNPPL	NO	NO	NO	YES	NO
MSTRG.1919	NA	NA	YES	NO	NO	NO	NO
MSTRG.19191	ENSBTAG00000014226	RPL34	NO	YES	NO	NO	NO
MSTRG.19192	NA	NA	YES	NO	YES	NO	NO
MSTRG.192	ENSBTAG00000005787	IFT57	NO	NO	NO	YES	NO
MSTRG.1922	ENSBTAG00000017177	RBM25	NO	YES	NO	NO	YES
MSTRG.19220	ENSBTAG00000027630	CISD2	NO	YES	NO	NO	NO
MSTRG.19221	NA	NA	YES	NO	NO	NO	NO
MSTRG.19226	ENSBTAG00000005668	SLC39A8	NO	YES	NO	NO	NO
MSTRG.19227	NA	NA	YES	NO	NO	NO	NO
MSTRG.1923	NA	NA	YES	NO	NO	YES	NO
MSTRG.19232	NA	NA	YES	NO	NO	NO	NO
MSTRG.19234	ENSBTAG00000054325	NA	NO	YES	NO	NO	NO
MSTRG.19236	NA	NA	YES	NO	NO	NO	NO
MSTRG.1924	ENSBTAG00000011757	PSEN1	NO	NO	NO	NO	YES
MSTRG.19249	ENSBTAG00000011944	MTTP	NO	YES	NO	NO	NO
MSTRG.19250	NA	NA	YES	NO	NO	NO	NO
MSTRG.19253	ENSBTAG00000034189	ADH1C	NO	YES	NO	NO	NO
MSTRG.19254	NA	NA	YES	NO	NO	YES	NO
MSTRG.19256	ENSBTAG00000006991	ADH6	NO	YES	NO	NO	NO
MSTRG.19257	NA	NA	YES	NO	NO	YES	NO
MSTRG.19258	NA	NA	YES	NO	NO	YES	NO
MSTRG.1926	ENSBTAG00000011683	NUMB	NO	NO	NO	NO	YES
MSTRG.19260	ENSBTAG00000034139	ADH4	NO	YES	NO	YES	NO
MSTRG.19262	NA	NA	NO	NO	NO	YES	NO
MSTRG.1927	ENSBTAG00000002842	HEATR4	NO	NO	NO	NO	YES
MSTRG.19274	NA	NA	NO	NO	NO	YES	NO
MSTRG.19279	ENSBTAG00000012818	PDLIM5	NO	YES	NO	NO	NO
MSTRG.1928	ENSBTAG00000025372	RIOX1	NO	NO	NO	NO	YES
MSTRG.19281	NA	NA	YES	NO	NO	NO	NO
MSTRG.1929	ENSBTAG00000009788	NA	NO	NO	NO	NO	YES
MSTRG.19292	ENSBTAG00000019808	CCSER1	NO	YES	NO	NO	NO
MSTRG.19296	NA	NA	YES	NO	YES	NO	NO
MSTRG.1930	ENSBTAG00000015930	DNAL1	NO	NO	NO	NO	YES
MSTRG.19300	ENSBTAG00000015265	TIGD2	YES	NO	YES	NO	NO
MSTRG.1931	ENSBTAG00000009783	NA	NO	NO	NO	NO	YES
MSTRG.19312	ENSBTAG00000017704	ABCG2	NO	NO	NO	NO	YES
MSTRG.19319	ENSBTAG00000005989	LAP3	NO	YES	NO	NO	NO
MSTRG.1932	NA	NA	NO	NO	NO	NO	YES
MSTRG.19320	NA	NA	YES	NO	NO	NO	NO
MSTRG.1933	ENSBTAG00000009271	PNMA1	NO	NO	NO	NO	YES
MSTRG.19334	ENSBTAG00000020363	GBA3	NO	YES	NO	NO	NO
MSTRG.19335	NA	NA	YES	NO	NO	NO	NO
MSTRG.1934	ENSBTAG00000009272	ELMSAN1	NO	NO	NO	NO	YES
MSTRG.19348	NA	NA	YES	NO	NO	NO	NO
MSTRG.1935	ENSBTAG00000003747	PTGR2	NO	NO	NO	NO	YES
MSTRG.1936	ENSBTAG00000020329	FAM161B	NO	NO	NO	NO	YES
MSTRG.19363	ENSBTAG00000003602	RBPJ	NO	NO	NO	YES	NO
MSTRG.1937	ENSBTAG00000020331	COQ6	NO	NO	NO	NO	YES
MSTRG.19372	NA	NA	YES	NO	NO	NO	NO
MSTRG.19377	ENSBTAG00000017488	KLF3	NO	YES	NO	NO	NO
MSTRG.1938	NA	NA	NO	NO	NO	NO	YES
MSTRG.19385	ENSBTAG00000014515	RFC1	NO	YES	NO	NO	NO
MSTRG.19386	NA	NA	YES	NO	NO	NO	NO
MSTRG.1939	ENSBTAG00000020334	ENTPD5	NO	NO	NO	NO	YES
MSTRG.19390	NA	NA	YES	NO	NO	NO	NO
MSTRG.19391	ENSBTAG00000014521	UGDH	NO	YES	NO	NO	NO
MSTRG.19392	ENSBTAG00000014522	SMIM14	YES	YES	YES	NO	NO
MSTRG.19393	NA	NA	YES	NO	NO	NO	NO
MSTRG.19394	NA	NA	YES	NO	NO	NO	NO
MSTRG.19395	ENSBTAG00000020175	UBE2K	NO	YES	NO	NO	NO
MSTRG.19399	NA	NA	YES	NO	NO	NO	NO
MSTRG.19400	ENSBTAG00000049934	NA	YES	YES	NO	YES	NO
MSTRG.19403	ENSBTAG00000002356	RBM47	NO	YES	NO	NO	NO
MSTRG.1941	ENSBTAG00000053938	NA	NO	NO	NO	NO	YES
MSTRG.19412	ENSBTAG00000043958	TMEM33	NO	YES	NO	NO	NO
MSTRG.1942	ENSBTAG00000018469	ALDH6A1	NO	YES	NO	NO	YES
MSTRG.19424	NA	NA	YES	NO	NO	NO	NO
MSTRG.19426	ENSBTAG00000051163	NA	NO	YES	NO	NO	NO
MSTRG.19427	NA	NA	YES	NO	NO	NO	NO
MSTRG.1943	NA	NA	YES	NO	NO	NO	YES
MSTRG.1944	ENSBTAG00000030557	LIN52	NO	NO	NO	NO	YES
MSTRG.19459	ENSBTAG00000045496	bta-mir-4449	YES	YES	NO	NO	NO
MSTRG.1947	ENSBTAG00000021955	NPC2	NO	YES	NO	NO	NO
MSTRG.19470	ENSBTAG00000002699	KIT	NO	NO	NO	YES	NO
MSTRG.1948	NA	NA	YES	NO	NO	NO	NO
MSTRG.19488	ENSBTAG00000002333	HOPX	NO	YES	NO	NO	NO
MSTRG.19489	NA	NA	YES	NO	YES	NO	NO
MSTRG.1951	ENSBTAG00000055057	NA	YES	YES	NO	NO	NO
MSTRG.19521	ENSBTAG00000052023	NA	NO	YES	NO	NO	NO
MSTRG.19522	NA	NA	YES	NO	NO	NO	NO
MSTRG.19524	ENSBTAG00000048013	NA	NO	YES	NO	NO	NO
MSTRG.19526	NA	NA	YES	NO	NO	NO	NO
MSTRG.19527	ENSBTAG00000051713	NA	NO	YES	NO	NO	NO
MSTRG.19528	NA	NA	YES	NO	NO	NO	NO
MSTRG.19529	NA	NA	YES	NO	NO	NO	NO
MSTRG.19530	NA	NA	YES	NO	NO	NO	NO
MSTRG.19531	NA	NA	YES	NO	NO	NO	NO
MSTRG.19532	NA	NA	YES	NO	NO	NO	NO
MSTRG.19534	NA	NA	YES	NO	NO	NO	NO
MSTRG.19538	NA	NA	YES	NO	NO	NO	NO
MSTRG.19540	ENSBTAG00000015047	NA	NO	YES	NO	NO	NO
MSTRG.19541	NA	NA	YES	NO	YES	NO	NO
MSTRG.19542	NA	NA	YES	NO	NO	NO	NO
MSTRG.19543	ENSBTAG00000004040	UGT2A1	NO	YES	NO	NO	NO
MSTRG.19554	ENSBTAG00000007816	NA	NO	NO	NO	YES	NO
MSTRG.19556	ENSBTAG00000018531	JCHAIN	NO	YES	NO	NO	NO
MSTRG.19558	NA	NA	YES	NO	NO	NO	NO
MSTRG.19568	ENSBTAG00000013718	GC	NO	YES	NO	NO	NO
MSTRG.19569	NA	NA	YES	NO	NO	NO	NO
MSTRG.1957	ENSBTAG00000006463	DLST	NO	YES	NO	NO	NO
MSTRG.19574	ENSBTAG00000017121	ALB	NO	YES	NO	NO	NO
MSTRG.19575	NA	NA	YES	NO	YES	NO	NO
MSTRG.19579	NA	NA	YES	NO	NO	NO	NO
MSTRG.19580	ENSBTAG00000049436	NA	NO	YES	NO	NO	NO
MSTRG.19583	ENSBTAG00000051518	NA	YES	YES	NO	NO	NO
MSTRG.19584	ENSBTAG00000052772	NA	YES	YES	NO	NO	NO
MSTRG.1959	NA	NA	YES	NO	NO	NO	NO
MSTRG.19607	NA	NA	NO	NO	NO	YES	NO
MSTRG.19610	ENSBTAG00000050852	CXCL9	NO	YES	NO	NO	NO
MSTRG.19611	NA	NA	YES	NO	NO	NO	NO
[truncated: 2,667 more rows]

## Sheet: explanation
lncRNA	a transcript of this locus was predicted to be a long non-coding RNA by FEELnc
partner	FEELnc predcited this locus to be the positional interaction partner of a lncRNA
RIF	the lncRNA received a significant score in the Regulatory Impact Factor Analysis
DE	the locus was differentially expressed between bully of high and low feed efficiency
QTL	the locus overlapped with a quantitative trait locus for residual feed intake or was no farther away than 3 Mb
