# Supplementary material for: Identification and Annotation of Potential Function of Regulatory Antisense Long Non-Coding RNAs Related to Feed Efficiency in Bos taurus Bulls
Source: Int J Mol Sci. 2020 May 6;21(9):3292. doi: 10.3390/ijms21093292 (PMC7247587; doi:10.3390/ijms21093292)
Supplement: Supplementary file 1 [file ijms-21-03292-s001.zip › Supplement_5_selection_hub_lncRNAs.xlsx]

## Sheet: Tabelle1
RIF lncRNA (connectivity >= 10)	differential expression	QTL for residual feed intake	Connectivity I	Connectivity II
MSTRG.7798			x
MSTRG.16058	x
MSTRG.9118	x
MSTRG.9047	x			x
MSTRG.7472				x
MSTRG.4195				x
MSTRG.18723	x
MSTRG.3808			x
MSTRG.19059	x
MSTRG.6743	x
MSTRG.4839	x	x
MSTRG.5652			x
MSTRG.5042			x
MSTRG.4390			x
MSTRG.8817				x
MSTRG.2588			x	x
MSTRG.15328	x
MSTRG.11873	x
MSTRG.5485		x
MSTRG.5263	x
MSTRG.4802	x	x
MSTRG.22514	x
MSTRG.21945	x
MSTRG.21916	x
MSTRG.18289	x
MSTRG.11954	x
MSTRG.10755	x
minimal connectivity of lncRNAs was 10 annotates genes with available gene symbol
Connectivity I = correlated with >10 annotated genes (gene symbol available, no lncRNAs) and correlated with > 10 metabolites
Connectivity II = correlated with >50 annotated genes (gene symbol available, no lncRNAs)
QTL = overlap or maximal distance of 3Mb to quantitative trait locus for residual feed intake
