# Supplementary material for: Identification and Annotation of Potential Function of Regulatory Antisense Long Non-Coding RNAs Related to Feed Efficiency in Bos taurus Bulls
Source: Int J Mol Sci. 2020 May 6;21(9):3292. doi: 10.3390/ijms21093292 (PMC7247587; doi:10.3390/ijms21093292)
Supplement: Supplementary file 1 [file ijms-21-03292-s001.zip › Supplement_6_cis_action_AS_lncRNAs.xlsx]

## Sheet: Tabelle1
locus1 (RIF lncRNA)	locus2 (antisense and overlap to locus1)	partnerEnsembl (locus2)	partnername (locus2)	correlation	average expression (FPKM) of locus1	average expression (FPKM) of locus2	ratio average FPKM locus2/average FPKM locus1
MSTRG.10755	MSTRG.10756	ENSBTAG00000014177	C6	0.68491	6.68108	260.15	38.9383
MSTRG.10940	MSTRG.10939	ENSBTAG00000055240	NA	0.88068	0.23564	6.266	26.5914
MSTRG.1097	MSTRG.1098	ENSBTAG00000002255	BHMT	0.90425	3.38238	197.518	58.3963
MSTRG.11432	MSTRG.11431	ENSBTAG00000026917	NA	0.68997	1.97254	774.745	392.765
MSTRG.11954	MSTRG.11953	ENSBTAG00000007850	ITIH4	0.7619	10.3342	263.296	25.478
MSTRG.12737	MSTRG.12738	ENSBTAG00000004979	MRS2	0.61359	19.7409	4.17512	0.211496
MSTRG.13915	MSTRG.13916	ENSBTAG00000026236	AZGP1	-0.66297	6.34992	49.8725	7.85405
MSTRG.14063	MSTRG.14062	ENSBTAG00000003196	PAPSS2	0.74677	0.749416	13.2683	17.7049
MSTRG.15233	MSTRG.15232	ENSBTAG00000022394	SAA2	0.96139	177.804	430.363	2.42044
MSTRG.15234	MSTRG.15233	ENSBTAG00000022395	NA	0.95341	1.84012	177.804	96.626
MSTRG.15584	MSTRG.15583	ENSBTAG00000013066	IGF2	0.83567	8.70648	77.8534	8.94201
MSTRG.15645	MSTRG.15644	ENSBTAG00000052306	IFITM3	0.6571	2.20824	130.179	58.9515
MSTRG.15648	MSTRG.15644	ENSBTAG00000052306	IFITM3	0.68589	3.11498	130.179	41.7912
MSTRG.15943	MSTRG.15942	ENSBTAG00000037651	S100A2	0.80474	0.541056	19.269	35.6136
MSTRG.15948	MSTRG.15949	ENSBTAG00000012638	S100A12	0.7981	0.128376	5.77257	44.9661
MSTRG.16058	MSTRG.16057	ENSBTAG00000048757	RF00003	0.86246	3.01545	245.709	81.4836
MSTRG.16454	MSTRG.16453	ENSBTAG00000021752	DNAJB4	0.59877	0.187812	1.54094	8.20472
MSTRG.18289	MSTRG.18290	ENSBTAG00000011720	HSD17B6	0.70978	8.4323	531.668	63.0514
MSTRG.21569	MSTRG.21568	ENSBTAG00000002457	SEC61B	0.60483	1.62506	54.5114	33.5442
MSTRG.21648	MSTRG.21646	ENSBTAG00000018373	DPYSL2	0.55617	1.10314	4.88233	4.42585
MSTRG.21759	MSTRG.21758	ENSBTAG00000017077	CTSV	0.77979	3.24409	64.4949	19.8807
MSTRG.22772	MSTRG.22771	ENSBTAG00000007043	NA	0.71108	18.1405	248.225	13.6835
MSTRG.23397	MSTRG.23396	ENSBTAG00000025848	RBM3	0.6998	0.700176	5.32469	7.60479
MSTRG.2697	MSTRG.2698	ENSBTAG00000003407	SF3B6	0.81109	3.30164	42.6126	12.9065
MSTRG.2769	MSTRG.2768	ENSBTAG00000001928	PDIA6	0.74357	1.42714	61.3705	43.0024
MSTRG.2791	MSTRG.2790	ENSBTAG00000021187	ID2	0.73839	1.60672	10.4354	6.49487
MSTRG.4180	MSTRG.4181	ENSBTAG00000008938	SRC	0.64983	0.72558	0.263948	0.363775
MSTRG.4195	MSTRG.4194	ENSBTAG00000016864	LBP	0.8966	1.20765	77.0695	63.8177
MSTRG.4311	MSTRG.4310	ENSBTAG00000027326	TP53RK	0.59249	0.537572	1.93664	3.60258
MSTRG.4802	MSTRG.4803	ENSBTAG00000001521	UQCRB	0.68605	1.0094	8.0386	7.96377
MSTRG.5042	MSTRG.5041	ENSBTAG00000002258	APOA1	0.98296	0.843036	42.4986	50.4114
MSTRG.5128	MSTRG.5129	ENSBTAG00000013162	HSPA8	0.62321	3.1166	173.401	55.6378
MSTRG.5785	MSTRG.5780	ENSBTAG00000039995	NA	0.60499	5.64424	669.755	118.662
MSTRG.5787	MSTRG.5786	ENSBTAG00000006898	EPRS	-0.50579	1.6768	20.7556	12.3781
MSTRG.6394	MSTRG.6393	ENSBTAG00000006745	FGG	0.73965	198.622	3597.25	18.111
MSTRG.6890	MSTRG.6889	ENSBTAG00000005970	XBP1	0.76862	1.18708	31.8362	26.8189
MSTRG.7310	MSTRG.7309	ENSBTAG00000054808	MT1A	0.95647	2.8263	71.0105	25.1249
MSTRG.7314	MSTRG.7313	ENSBTAG00000023659	MT2A	0.95619	6.79744	154.682	22.7559
MSTRG.7425	MSTRG.7424	ENSBTAG00000006414	NUTF2	0.41711	0.772128	2.20793	2.85954
MSTRG.7472	MSTRG.7473	ENSBTAG00000006354	HP	0.96881	11.2001	587.523	52.457
MSTRG.8896	MSTRG.8895	ENSBTAG00000047186	NME2	0.70758	0.230232	26.2814	114.152
MSTRG.9047	MSTRG.9048	ENSBTAG00000008611	IGFBP4	0.91799	11.872	154.402	13.0055
MSTRG.9091	MSTRG.9089	ENSBTAG00000021523	STAT3	0.83307	2.03585	35.8765	17.6224
MSTRG.9118	MSTRG.9119	ENSBTAG00000010184	G6PC	0.73524	3.35412	60.0375	17.8996
