# Supplementary material for: Identification and Annotation of Potential Function of Regulatory Antisense Long Non-Coding RNAs Related to Feed Efficiency in Bos taurus Bulls
Source: Int J Mol Sci. 2020 May 6;21(9):3292. doi: 10.3390/ijms21093292 (PMC7247587; doi:10.3390/ijms21093292)
Supplement: Supplementary file 1 [file ijms-21-03292-s001.zip › Supplement_7_results_IPA_pathways.xlsx]

## Sheet: MSTRG.2588
Ingenuity Canonical Pathways	-log(p-value)	Ratio	z-score	Molecules
Prostate Cancer Signaling	2.78	0.0316	NaN	CCNE2,GSTP1,HSP90AA1
Cell Cycle Regulation by BTG Family Proteins	2.43	0.0541	NaN	CCNE2,PRMT1
Protein Ubiquitination Pathway	2.32	0.0144	NaN	HSP90AA1,HSPB8,UBB,UBC
Hereditary Breast Cancer Signaling	2.29	0.0211	NaN	NPM1,UBB,UBC
Aryl Hydrocarbon Receptor Signaling	2.23	0.0201	NaN	CCNE2,GSTP1,HSP90AA1
PI3K/AKT Signaling	2.01	0.0168	NaN	FOXO3,HSP90AA1,IL17RB
NRF2-mediated Oxidative Stress Response	1.95	0.0159	NaN	GSTP1,HSPB8,UBB
Toll-like Receptor Signaling	1.81	0.026	NaN	UBB,UBC
Renal Cell Carcinoma Signaling	1.76	0.0244	NaN	UBB,UBC
EIF2 Signaling	1.74	0.0132	NaN	RPL27,RPS12,RPS18
Creatine-phosphate Biosynthesis	1.66	0.111	NaN	CKMT2
GABA Receptor Signaling	1.59	0.0198	NaN	UBB,UBC
Spermine and Spermidine Degradation I	1.47	0.0714	NaN	SAT1
Sirtuin Signaling Pathway	1.34	0.00926	NaN	FOXO3,GABARAPL1,NDRG1
GADD45 Signaling	1.34	0.0526	NaN	CCNE2
DNA damage-induced 14-3-3σ Signaling	1.34	0.0526	NaN	CCNE2

## Sheet: MSTRG.3808
Ingenuity Canonical Pathways	-log(p-value)	Ratio	z-score	Molecules
Triacylglycerol Degradation	2.91	0.0377	NaN	glycerol,MGLL
FXR/RXR Activation	2.1	0.0146	NaN	FBP1,SLC10A1
Endocannabinoid Neuronal Synapse Pathway	2.07	0.0141	NaN	glycerol,MGLL
Glycerol Degradation I	1.9	0.0769	NaN	glycerol
PI3K/AKT Signaling	1.88	0.0112	NaN	HSP90AA1,YWHAE
Granzyme A Signaling	1.73	0.0526	NaN	SET
Pyrimidine Deoxyribonucleotides De Novo Biosynthesis I	1.41	0.025	NaN	PCK1
Sirtuin Signaling Pathway	1.4	0.00617	NaN	NDUFB4,PCK1
Glycolysis I	1.39	0.0238	NaN	FBP1
BAG2 Signaling Pathway	1.36	0.0222	NaN	HSP90AA1
Glucocorticoid Receptor Signaling	1.36	0.00585	NaN	HSP90AA1,PCK1
Gluconeogenesis I	1.34	0.0213	NaN	FBP1
Cell Cycle: G2/M DNA Damage Checkpoint Regulation	1.33	0.0204	NaN	YWHAE
Pyrimidine Ribonucleotides Interconversion	1.3	0.0192	NaN	PCK1

## Sheet: MSTRG.4195
Ingenuity Canonical Pathways	-log(p-value)	Ratio	z-score	Molecules
Acute Phase Response Signaling	7.9	0.0442	-0.447	C9,FGG,HP,HRG,LBP,OSMR,SAA2,STAT3
Unfolded protein response	6.62	0.0893	0.447	CANX,DNAJC3,P4HB,PDIA6,XBP1
Role of Tissue Factor in Cancer	3.7	0.0336	NaN	CFL1,FGG,P4HB,PDIA6
tRNA Charging	2.99	0.0366	NaN	EPRS1,NARS1,TARS1
Endoplasmic Reticulum Stress Pathway	2.93	0.0952	NaN	DNAJC3,XBP1
Role of JAK1, JAK2 and TYK2 in Interferon Signaling	2.82	0.0833	NaN	IFNAR1,STAT3
Role of JAK family kinases in IL-6-type Cytokine Signaling	2.78	0.08	NaN	OSMR,STAT3
Role of JAK2 in Hormone-like Cytokine Signaling	2.51	0.0588	NaN	GHR,STAT3
Coagulation System	2.49	0.0571	NaN	FGG,SERPINA5
LXR/RXR Activation	2.43	0.0234	NaN	C9,LBP,SAA2
Complement System	2.42	0.0526	NaN	C6,C9
STAT3 Pathway	2.36	0.0221	NaN	GHR,IFNAR1,STAT3
Oncostatin M Signaling	2.31	0.0465	NaN	OSMR,STAT3
Iron homeostasis signaling pathway	2.23	0.0197	NaN	HP,SLC39A14,STAT3
Role of JAK1 and JAK3 in γc Cytokine Signaling	1.92	0.029	NaN	IL7,STAT3
IL-10 Signaling	1.87	0.0274	NaN	LBP,STAT3
Growth Hormone Signaling	1.85	0.0267	NaN	GHR,STAT3
UDP-D-xylose and UDP-D-glucuronate Biosynthesis	1.77	0.143	NaN	UGDH
Methylglyoxal Degradation I	1.72	0.125	NaN	HAGH
TR/RXR Activation	1.69	0.022	NaN	HP,SYT2
Branched-chain α-keto acid Dehydrogenase Complex	1.67	0.111	NaN	BCKDHB
Glycine Degradation (Creatine Biosynthesis)	1.67	0.111	NaN	GAMT
Uracil Degradation II (Reductive)	1.62	0.1	NaN	DPYS
Thymine Degradation	1.62	0.1	NaN	DPYS
Hematopoiesis from Multipotent Stem Cells	1.54	0.0833	NaN	IL7
Pancreatic Adenocarcinoma Signaling	1.53	0.018	NaN	GPLD1,STAT3
Th1 Pathway	1.45	0.0164	NaN	IFNAR1,STAT3
IL-6 Signaling	1.44	0.016	NaN	LBP,STAT3
UDP-N-acetyl-D-glucosamine Biosynthesis II	1.39	0.0588	NaN	FMO3
Adipogenesis pathway	1.37	0.0148	NaN	PER2,XBP1
Extrinsic Prothrombin Activation Pathway	1.37	0.0556	NaN	FGG
Histidine Degradation III	1.37	0.0556	NaN	UROC1
FXR/RXR Activation	1.36	0.0146	NaN	C9,SAA2

## Sheet: MSTRG.4390
Ingenuity Canonical Pathways	-log(p-value)	Ratio	z-score	Molecules
Fatty Acid β-oxidation I	5.56	0.0889	1	ACADM,ACSL1,ECHS1,HADHB
Palmitate Biosynthesis I (Animals)	3.52	0.167	NaN	lauric acid,palmitic acid
Stearate Biosynthesis I (Animals)	3.52	0.05	NaN	ACSL1,palmitic acid,stearic acid
Ketolysis	3.11	0.105	NaN	HADHB,succinic acid
γ-linolenate Biosynthesis II (Animals)	2.91	0.0833	NaN	ACSL1,linoleic acid
Isoleucine Degradation I	2.71	0.0667	NaN	ECHS1,HADHB
Valine Degradation I	2.58	0.0571	NaN	ECHS1,HADHB
TCA Cycle II (Eukaryotic)	2.42	0.0476	NaN	fumaric acid,succinic acid
Pyrimidine Ribonucleotides Interconversion	2.24	0.0385	NaN	CANT1,PCK1
Pyrimidine Ribonucleotides De Novo Biosynthesis	2.06	0.0308	NaN	CANT1,PCK1
Glycine Biosynthesis I	1.89	0.167	NaN	SHMT2
Morphine Biosynthesis	1.76	0.125	NaN	succinic acid
S-adenosyl-L-methionine Biosynthesis	1.76	0.125	NaN	MAT2A
Glutamate Degradation II	1.71	0.111	NaN	fumaric acid
4-aminobutyrate Degradation I	1.67	0.1	NaN	succinic acid
Acetate Conversion to Acetyl-CoA	1.67	0.1	NaN	ACSL1
Glutamate Degradation III (via 4-aminobutyrate)	1.59	0.0833	NaN	succinic acid
Oxidative Phosphorylation	1.56	0.0168	NaN	fumaric acid,succinic acid
L-carnitine Biosynthesis	1.56	0.0769	NaN	succinic acid
Tetrapyrrole Biosynthesis II	1.56	0.0769	NaN	ALAD
Glycerol Degradation I	1.56	0.0769	NaN	glycerol
dTMP De Novo Biosynthesis	1.52	0.0714	NaN	SHMT2
Tyrosine Degradation I	1.52	0.0714	NaN	fumaric acid
LXR/RXR Activation	1.5	0.0156	NaN	APOA1,ECHS1
Sirtuin Signaling Pathway	1.48	0.00926	NaN	fumaric acid,PCK1,succinic acid
Inosine-5'-phosphate Biosynthesis II	1.47	0.0625	NaN	fumaric acid
Citrulline-Nitric Oxide Cycle	1.47	0.0625	NaN	fumaric acid
Folate Polyglutamylation	1.42	0.0556	NaN	SHMT2
Fatty Acid Activation	1.39	0.0526	NaN	ACSL1
Superpathway of Serine and Glycine Biosynthesis I	1.39	0.0526	NaN	SHMT2
Ketogenesis	1.37	0.05	NaN	HADHB
Urea Cycle	1.37	0.05	NaN	fumaric acid
Mitochondrial L-carnitine Shuttle Pathway	1.35	0.0476	NaN	ACSL1
Heme Biosynthesis II	1.31	0.0435	NaN	ALAD
Glycine Betaine Degradation	1.31	0.0435	NaN	SHMT2

## Sheet: MSTRG.4802
Ingenuity Canonical Pathways	-log(p-value)	Ratio	z-score	Molecules
Oxidative Phosphorylation	7	0.042	-2.236	ATP5MF, ATP5PD, COX5A, NDUFB10, UQCRB
Mitochondrial Dysfunction	6.02	0.0266	NaN	ATP5MF, ATP5PD, COX5A, NDUFB10, UQCRB
Spermine Biosynthesis	2.16	0.143	NaN	SMS
Sirtuin Signaling Pathway	1.4	0.00617	NaN	ATG3, NDUFB10
TNFR1 Signaling	1.32	0.02	NaN	MADD

## Sheet: MSTRG.4839
Ingenuity Canonical Pathways	-log(p-value)	Ratio	z-score	Molecules
Mismatch Repair in Eukaryotes	2.09	0.0556	NaN	RFC4
DNA Methylation and Transcriptional Repression Signaling	1.81	0.0294	NaN	SAP130
Role of CHK Proteins in Cell Cycle Checkpoint Control	1.59	0.0175	NaN	RFC4
Hypoxia Signaling in the Cardiovascular System	1.48	0.0135	NaN	HIF1AN
Role of BRCA1 in DNA Damage Response	1.44	0.0125	NaN	RFC4
NER Pathway	1.32	0.00935	NaN	RFC4
Sumoylation Pathway	1.31	0.00917	NaN	RFC4

## Sheet: MSTRG.5042
Ingenuity Canonical Pathways	-log(p-value)	Ratio	z-score	Molecules
TCA Cycle II (Eukaryotic)	3.48	0.0714	NaN	fumaric acid,L-malic acid,succinic acid
Palmitate Biosynthesis I (Animals)	3.19	0.167	NaN	lauric acid,palmitic acid
Glycerol Degradation I	3.12	0.154	NaN	GK,glycerol
Stearate Biosynthesis I (Animals)	3.03	0.05	NaN	ACSL1,palmitic acid,stearic acid
γ-linolenate Biosynthesis II (Animals)	2.58	0.0833	NaN	ACSL1,linoleic acid
Valine Degradation I	2.25	0.0571	NaN	ALDH6A1,HIBADH
Oxidative Phosphorylation	2.18	0.0252	NaN	fumaric acid,NDUFAB1,succinic acid
FXR/RXR Activation	2.02	0.0219	NaN	APOA1,FBP1,SERPINF2
Gluconeogenesis I	2	0.0426	NaN	FBP1,L-malic acid
Pyrimidine Ribonucleotides Interconversion	1.92	0.0385	NaN	CANT1,PCK1
Pyrimidine Ribonucleotides De Novo Biosynthesis	1.74	0.0308	NaN	CANT1,PCK1
Glycine Biosynthesis I	1.72	0.167	NaN	SHMT2
Sirtuin Signaling Pathway	1.7	0.0123	NaN	fumaric acid,NDUFAB1,PCK1,succinic acid
PPARα/RXRα Activation	1.61	0.0154	NaN	ADIPOR2,APOA1,GK
Morphine Biosynthesis	1.6	0.125	NaN	succinic acid
S-adenosyl-L-methionine Biosynthesis	1.6	0.125	NaN	MAT2A
Glutamate Degradation II	1.55	0.111	NaN	fumaric acid
β-alanine Degradation I	1.5	0.1	NaN	ALDH6A1
4-aminobutyrate Degradation I	1.5	0.1	NaN	succinic acid
Acetate Conversion to Acetyl-CoA	1.5	0.1	NaN	ACSL1
TR/RXR Activation	1.46	0.022	NaN	PCK1,THRB
Cleavage and Polyadenylation of Pre-mRNA	1.42	0.0833	NaN	PABPN1
Glutamate Degradation III (via 4-aminobutyrate)	1.42	0.0833	NaN	succinic acid
L-carnitine Biosynthesis	1.39	0.0769	NaN	succinic acid
Chondroitin and Dermatan Biosynthesis	1.39	0.0769	NaN	CHPF2
Tetrapyrrole Biosynthesis II	1.39	0.0769	NaN	ALAD
GDP-mannose Biosynthesis	1.39	0.0769	NaN	PMM2
dTMP De Novo Biosynthesis	1.36	0.0714	NaN	SHMT2
Tyrosine Degradation I	1.36	0.0714	NaN	fumaric acid
Aspartate Degradation II	1.36	0.0714	NaN	L-malic acid
Inosine-5'-phosphate Biosynthesis II	1.3	0.0625	NaN	fumaric acid
Citrulline-Nitric Oxide Cycle	1.3	0.0625	NaN	fumaric acid

## Sheet: MSTRG.5263
Ingenuity Canonical Pathways	-log(p-value)	Ratio	z-score	Molecules
Acute Phase Response Signaling	5.31	0.0276	NaN	C5,HRG,OSMR,SAA2,SERPINA1
Oxidative Phosphorylation	4.66	0.0336	-2	ATP5MF,COX5A,NDUFAB1,UQCRB
Mitochondrial Dysfunction	3.88	0.0213	NaN	ATP5MF,COX5A,NDUFAB1,UQCRB
Reelin Signaling in Neurons	3.11	0.0231	NaN	CDC42,CDH2,CFL1
Complement System	2.89	0.0526	NaN	C5,C6
Germ Cell-Sertoli Cell Junction Signaling	2.74	0.0172	NaN	CDC42,CDH2,CFL1
Ephrin A Signaling	2.67	0.0408	NaN	CDC42,CFL1
RhoGDI Signaling	2.66	0.0161	NaN	CDC42,CDH2,CFL1
Semaphorin Signaling in Neurons	2.5	0.0333	NaN	CDC42,CFL1
Ephrin B Signaling	2.32	0.027	NaN	CDC42,CFL1
Signaling by Rho Family GTPases	2.32	0.0122	NaN	CDC42,CDH2,CFL1
Regulation of Actin-based Motility by Rho	2.1	0.0208	NaN	CDC42,CFL1
PAK Signaling	2.08	0.0202	NaN	CDC42,CFL1
UDP-D-xylose and UDP-D-glucuronate Biosynthesis	2.01	0.143	NaN	UGDH
Synaptogenesis Signaling Pathway	2.01	0.00938	NaN	CDC42,CDH2,CFL1
Sirtuin Signaling Pathway	1.99	0.00926	NaN	ATG3,H3-3A/H3-3B,NDUFAB1
Rac Signaling	1.95	0.0174	NaN	CDC42,CFL1
Role of Tissue Factor in Cancer	1.92	0.0168	NaN	CDC42,CFL1
LXR/RXR Activation	1.86	0.0156	NaN	SAA2,SERPINA1
Gα12/13 Signaling	1.84	0.0153	NaN	CDC42,CDH2
FXR/RXR Activation	1.81	0.0146	NaN	SAA2,SERPINA1
Aspartate Degradation II	1.71	0.0714	NaN	MDH1
Epithelial Adherens Junction Signaling	1.71	0.013	NaN	CDC42,CDH2
HOTAIR Regulatory Pathway	1.68	0.0124	NaN	ATG3,H3-3A/H3-3B
Cdc42 Signaling	1.64	0.0118	NaN	CDC42,CFL1
Ephrin Receptor Signaling	1.57	0.0109	NaN	CDC42,CFL1
B Cell Receptor Signaling	1.54	0.0105	NaN	CDC42,CFL1
ILK Signaling	1.53	0.0104	NaN	CDC42,CFL1
Production of Nitric Oxide and Reactive Oxygen Species in Macrophages	1.53	0.0103	NaN	CDC42,SERPINA1
Clathrin-mediated Endocytosis Signaling	1.52	0.0102	NaN	CDC42,SERPINA1
Role of JAK family kinases in IL-6-type Cytokine Signaling	1.47	0.04	NaN	OSMR
Lipid Antigen Presentation by CD1	1.45	0.0385	NaN	CANX
Actin Cytoskeleton Signaling	1.42	0.00901	NaN	CDC42,CFL1
Dolichyl-diphosphooligosaccharide Biosynthesis	1.39	0.0333	NaN	ALG5
Systemic Lupus Erythematosus Signaling	1.38	0.00858	NaN	C5,C6
DNA Methylation and Transcriptional Repression Signaling	1.33	0.0294	NaN	H3-3A/H3-3B
Circadian Rhythm Signaling	1.32	0.0286	NaN	PER2
Coagulation System	1.32	0.0286	NaN	SERPINA1
Colanic Acid Building Blocks Biosynthesis	1.31	0.0278	NaN	UGDH

## Sheet: MSTRG.5485
Ingenuity Canonical Pathways	-log(p-value)	Ratio	z-score	Molecules
Oxidative Phosphorylation	4.94	0.0336	-2	NDUFAB1,UQCR10,UQCRB,UQCRFS1
Mitochondrial Dysfunction	4.16	0.0213	NaN	NDUFAB1,UQCR10,UQCRB,UQCRFS1
Complement System	3.03	0.0526	NaN	C6,MBL2
Acute Phase Response Signaling	2.9	0.0166	NaN	HRG,MBL2,STAT3
Growth Hormone Signaling	2.45	0.0267	NaN	IGFBP3,STAT3
Sirtuin Signaling Pathway	2.18	0.00926	NaN	NDUFAB1,STAT3,UQCRFS1
Mouse Embryonic Stem Cell Pluripotency	2.18	0.0194	NaN	ID2,STAT3
IGF-1 Signaling	2.15	0.0189	NaN	IGFBP3,STAT3
Pancreatic Adenocarcinoma Signaling	2.12	0.018	NaN	GPLD1,STAT3
Tyrosine Biosynthesis IV	2.08	0.143	NaN	PCBD1
Phenylalanine Degradation I (Aerobic)	1.89	0.0909	NaN	PCBD1
Aspartate Degradation II	1.78	0.0714	NaN	MDH1
Regulation of the Epithelial-Mesenchymal Transition Pathway	1.66	0.0104	NaN	ID2,STAT3
IL-22 Signaling	1.55	0.0417	NaN	STAT3
Role of JAK1, JAK2 and TYK2 in Interferon Signaling	1.55	0.0417	NaN	STAT3
Choline Biosynthesis III	1.55	0.0417	NaN	GPLD1
Role of JAK family kinases in IL-6-type Cytokine Signaling	1.53	0.04	NaN	STAT3
Dolichyl-diphosphooligosaccharide Biosynthesis	1.46	0.0333	NaN	ALG5
IL-9 Signaling	1.41	0.0303	NaN	STAT3
Role of JAK2 in Hormone-like Cytokine Signaling	1.4	0.0294	NaN	STAT3
TCA Cycle II (Eukaryotic)	1.31	0.0238	NaN	MDH1
Oncostatin M Signaling	1.3	0.0233	NaN	STAT3

## Sheet: MSTRG.6743
Ingenuity Canonical Pathways	-log(p-value)	Ratio	z-score	Molecules
Mismatch Repair in Eukaryotes	2.01	0.0556	NaN	RFC4
Role of CHK Proteins in Cell Cycle Checkpoint Control	1.52	0.0175	NaN	RFC4
Hypoxia Signaling in the Cardiovascular System	1.41	0.0135	NaN	HIF1AN
Role of BRCA1 in DNA Damage Response	1.37	0.0125	NaN	RFC4

[truncated: 16 more sheets: MSTRG.7472, MSTRG.7798, MSTRG.8817, MSTRG.9047, MSTRG.9118, MSTRG.10755, MSTRG.11873, MSTRG.11954, MSTRG.15328, MSTRG.18289, MSTRG.18723, MSTRG.19059, MSTRG.21916, MSTRG.21945, MSTRG.22514, MSTRG.4390+MSTRG.5042]
