# Supplementary material for: Identification and Annotation of Potential Function of Regulatory Antisense Long Non-Coding RNAs Related to Feed Efficiency in Bos taurus Bulls
Source: Int J Mol Sci. 2020 May 6;21(9):3292. doi: 10.3390/ijms21093292 (PMC7247587; doi:10.3390/ijms21093292)
Supplement: Supplementary file 1 [file ijms-21-03292-s001.zip › Supplement_8_results_IPA_upstream_regulators.xlsx]

## Sheet: MSTRG.2588
© 2000-2020 QIAGEN. All rights reserved.
Upstream Regulator	Molecule Type	p-value of overlap	Target Molecules in Dataset	Mechanistic Network
sirolimus	chemical drug	9.02e-06	ATP6AP2,GSTP1,HSP90AA1,LGALS3,NPM1,PRMT1,RAB9A,RPL27,RPS12,RPS18
MTM1	phosphatase	3.01e-05	FBXO32,FOXO3,GABARAPL1	6 (2)
MYC	transcription regulator	7.69e-05	CCNE2,FBXO32,HSP90AA1,IL17RB,NDRG1,NOP56,NPM1,PRMT1,RPL27,RPS12,RPS18,SAT1
TRPC4AP	transporter	0.000209	NOP56,NPM1
GCS-100	chemical drug	0.000209	CCNE2,LGALS3
dihydrotestosterone	chemical - endogenous mammalian	0.000213	ACKR3,FBXO32,GSTP1,HSP90AA1,IL17RB,NDRG1,RPL27,RPS12	14 (2)
uranyl nitrate	chemical toxicant	0.000248	LGALS3,NDRG1,RPL27,UBC
3-beta,17-beta-androstanediol	chemical - endogenous mammalian	0.000269	FOXO3,GSTP1
FOXO3	transcription regulator	0.000329	CCNE2,FBXO32,FOXO3,GABARAPL1,NDRG1,UBC
MYCN	transcription regulator	0.00114	CCNT1,NDRG1,NPM1,RPL27,RPS12
glutathione	chemical - endogenous mammalian	0.00119	FOXO3,NDRG1,ZBTB10
NFE2L2	transcription regulator	0.00144	FOXO3,GSTP1,HSP90AA1,SAT1,UBB,UBC
decitabine	chemical drug	0.00163	EHF,GSTP1,HSPB8,LAMA3,LGALS3,NDRG1,SAT1,SRSF6
dexamethasone	chemical drug	0.0019	ACKR3,AUH,CCNE2,CRISPLD2,EHF,FBXO32,FOXO3,GSTP1,IL17RB,LAMA3,LGALS3,NPM1,SLC25A33,UBC
TP53	transcription regulator	0.0021	CCNE2,CKMT2,FOXO3,GSTP1,HSP90AA1,LGALS3,NDRG1,NPM1,PDP1,RPS12,RPS18,SAT1,UBC
KAT2A	enzyme	0.00235	FBXO32,GABARAPL1
SGPP2	phosphatase	0.00235	HSP90AA1,HSPB8
CRYAB	other	0.00273	FBXO32,HSPB8
PMF1/PMF1-BGLAP	transcription regulator	0.00277	SAT1
mir-198	microRNA	0.00277	CCNT1
PSMA1	peptidase	0.00277	GSTP1
RPN2	enzyme	0.00277	GSTP1
prochlorperazine	chemical drug	0.00277	CCNE2
miR-145 inhibitor	chemical reagent	0.00277	CCNE2
carbon	chemical reagent	0.00277	GSTP1
DMD	other	0.0031	CAMTA1,CKMT2,FBXO32,SCIN
SRSF1	other	0.00334	HNRNPL,SRSF6
EZH2	transcription regulator	0.00378	ACKR3,CCNE2,CRISPLD2,FOXO3,NDRG1
U0126	chemical - kinase inhibitor	0.00382	ACKR3,ATP6AP2,CCNE2,EHF,IL17RB,UBC
WT1	transcription regulator	0.00412	HNRNPL,LGALS3,NDRG1,SRSF6
methylnitrosourea	chemical toxicant	0.00424	GSTP1,RPS12
FOS	transcription regulator	0.00467	FOXO3,GSTP1,HSPB8,LAMA3,LGALS3,RPS18
PSEN1	peptidase	0.00534	DYNLL2,FOXO3,GSTP1,HSP90AA1,UBC
HPS1	other	0.00553	LGALS3
ADAMTS13	peptidase	0.00553	LGALS3
COMP	other	0.00553	LGALS3
cation	chemical - other	0.00553	GSTP1
L-canavanine	chemical - endogenous non-mammalian	0.00553	HSPB8
ERBB2	kinase	0.00574	ATP6AP2,CCNE2,EHF,HSPB8,LGALS3,NDRG1,RETREG1
SUZ12	enzyme	0.00615	ACKR3,FBXO32,LGALS3
benzyl isothiocyanate	chemical - endogenous non-mammalian	0.00634	GSTP1,ZBTB10
streptozocin	chemical drug	0.00636	FBXO32,GABARAPL1,LGALS3,UBC
eflornithine	chemical drug	0.00693	CCNE2,LGALS3
cigarette smoke	chemical toxicant	0.00705	FOXO3,GSTP1,HSP90AA1,UBC	6 (2)
Brd4	kinase	0.00754	LGALS3,SRSF6
SMARCA4	transcription regulator	0.00785	CCNE2,EHF,GSTP1,LAMA3,LGALS3,PDP1
SRSF2	transcription regulator	0.00817	HNRNPL,SRSF6
aliskiren	chemical drug	0.00829	ATP6AP2
miR-424-3p (miRNAs w/seed AAAACGU)	mature microRNA	0.00829	LGALS3
TRIM63	enzyme	0.00829	FBXO32
PX-12	chemical drug	0.00829	SAT1
lead nitrate	chemical toxicant	0.00829	GSTP1
nickel subsulfide	chemical toxicant	0.00829	NDRG1
epiallopregnanolone	chemical - endogenous mammalian	0.00829	LGALS3
cardiotoxin	chemical - other	0.00853	CCNE2,HSP90AA1,NPM1
CUL3	enzyme	0.00951	CKMT2,FBXO32
Ap1	complex	0.0103	ATP6AP2,GSTP1,NDRG1
ATF4	transcription regulator	0.0108	CEBPG,LGALS3,NDRG1
MSC	transcription regulator	0.0109	IL17RB,PDP1
nitrofurantoin	chemical drug	0.011	GSTP1,LGALS3,RPL27
LMTK3	kinase	0.011	HSPB8
Sapk	group	0.011	FBXO32
GSK0660	chemical reagent	0.011	FBXO32
TAOK2	kinase	0.011	GSTP1
UBE3C	enzyme	0.011	UBC
LSM1	other	0.011	NPM1
Mt3	other	0.011	GSTP1
GR-MD-02	chemical drug	0.011	LGALS3
SATB1	transcription regulator	0.0112	HSP90AA1,IL17RB,YPEL5
HIC1	transcription regulator	0.0125	ACKR3,CCNE2
2-(4-amino-1-isopropyl-1H-pyrazolo[3,4-d]pyrimidin-3-yl)-1H-indol-5-ol	chemical reagent	0.0125	CCNE2,FOXO3,ZBTB10
SIN3A	transcription regulator	0.0128	FBXO32,GSTP1
nitric oxide	chemical - endogenous mammalian	0.0131	GSTP1,HSP90AA1,NDRG1
FLI1	transcription regulator	0.0132	FOXO3,NPM1
sulfadimethoxine	chemical toxicant	0.0138	GSTP1
PCA3	other	0.0138	NDRG1
edratide	biologic drug	0.0138	FOXO3
HSPA2	other	0.0138	AKAP4
PPP2R2A	phosphatase	0.0138	SAT1
PSMB5	peptidase	0.0138	GSTP1
PPP2R5B	phosphatase	0.0138	SAT1
finerenone	chemical drug	0.0138	LGALS3
steroid hormone	chemical - other	0.0138	CREBRF
HOXA10	transcription regulator	0.0139	HNRNPL,HSP90AA1,SAT1
BRCA1	transcription regulator	0.0141	FOXO3,LAMA3,SAT1
TSC1	other	0.0149	FOXO3,NPM1
CIP2A	other	0.0153	SAT1,SCIN
mir-133	microRNA	0.0157	ATP6AP2,GSTP1
ID2	transcription regulator	0.0163	CCNE2,FOXO3,IL17RB
CHD8	enzyme	0.0165	CCNE2
KCNQ1OT1	other	0.0165	CCNE2
miR-9-3p (and other miRNAs w/seed UAAAGCU)	mature microRNA	0.0165	CAMTA1
Co2+	chemical - endogenous mammalian	0.0165	NDRG1
clopidogrel	chemical drug	0.0166	ACKR3,CEBPG
bromobenzene	chemical toxicant	0.0166	GSTP1,HSP90AA1
methylprednisolone	chemical drug	0.0169	FBXO32,GSTP1,LAMA3,NPM1,PRMT1
3-nitropropionic acid	chemical toxicant	0.0171	FOXO3,NPM1
UCP1	transporter	0.0174	CEBPG,FBXO32,UBC
ID3	transcription regulator	0.0179	CCNE2,FOXO3,IL17RB
lactacystin	chemical - protease inhibitor	0.0181	GSTP1,HSPB8,SAT1
APP	other	0.0188	DYNLL2,FOXO3,GSTP1,HSP90AA1,LGALS3,PRMT1,UBC
sulfinosine	chemical reagent	0.0192	GSTP1
H4-16	other	0.0192	GSTP1
6-methylsulfinylhexyl isothiocyanate	chemical reagent	0.0192	GSTP1
retroinverso ERG inhibitory peptide 2	chemical reagent	0.0192	NDRG1
retroinverso ERG inhibitory peptide 1	chemical reagent	0.0192	NDRG1
goralatide	chemical - endogenous mammalian	0.0192	LGALS3
DYSF	other	0.0203	GABARAPL1,LGALS3
NELFCD	other	0.022	CCNE2
PAPOLB	enzyme	0.022	AKAP4
rhodamine 6G	chemical toxicant	0.022	CCNE2
MTBP	other	0.022	NPM1
CSNK2A2	kinase	0.022	FOXO3
4-vinyl-1-cyclohexene dioxide	chemical toxicant	0.022	FOXO3
MAPT	other	0.0224	DYNLL2,GSTP1,HSP90AA1,UBC
HSF1	transcription regulator	0.0227	HSP90AA1,UBB,UBC
RAF1	kinase	0.0229	LAMA3,NOP56,YPEL5
psychosine	chemical - endogenous mammalian	0.0247	CEBPG
AFF4	transcription regulator	0.0247	SRSF6
NELFA	other	0.0247	CCNE2
EIF3A	other	0.0247	NDRG1
NELFE	other	0.0247	CCNE2
GW 5074	chemical - kinase inhibitor	0.0247	ATP6AP2
raltitrexed	chemical drug	0.0247	SAT1
coumarin	chemical drug	0.0247	GSTP1
MAX	transcription regulator	0.0254	FBXO32,NPM1
PPARD	ligand-dependent nuclear receptor	0.0257	RAB9A,SAT1,UBC
ZFHX3	transcription regulator	0.0259	GSTP1,RPS12
CXCL8	cytokine	0.027	ACKR3,LGALS3
NR1H3	ligand-dependent nuclear receptor	0.0272	CCNE2,GSTP1,UBC
DPY30	other	0.0274	CCNE2
USP19	peptidase	0.0274	FBXO32
ANPEP	peptidase	0.0274	NDRG1
gossypol	chemical drug	0.0274	SAT1
beta-estradiol	chemical - endogenous mammalian	0.0279	ACKR3,CCNE2,CEBPG,FOXO3,GSTP1,HSPB8,LGALS3,NDRG1,NOP56,NPM1,RAB9A
TP73	transcription regulator	0.028	AUH,FOXO3,HSPB8,SAT1
EHF	transcription regulator	0.0281	CEBPG,EHF
SIRT1	transcription regulator	0.0285	FBXO32,FOXO3,GABARAPL1,LGALS3
GCG	other	0.0286	ACKR3,GSTP1
estrogen receptor	group	0.0293	CCNE2,HSP90AA1,SAT1
CDK19	kinase	0.0297	RPS12,SAT1
coal tar	chemical drug	0.0301	GSTP1
TASP1	peptidase	0.0301	CCNE2
E2F8	transcription regulator	0.0301	CCNE2
bicyclol	chemical drug	0.0301	GSTP1
mir-378	microRNA	0.0301	FOXO3
miR-378a-3p (and other miRNAs w/seed CUGGACU)	mature microRNA	0.0301	FOXO3
MAFF	transcription regulator	0.0301	GSTP1
carmustine	chemical drug	0.0301	HSP90AA1
lead acetate	chemical toxicant	0.0301	GSTP1
phenobarbital	chemical drug	0.0303	GSTP1,SAT1
cephaloridine	chemical drug	0.032	CCNE2,GSTP1
CEBPB	transcription regulator	0.0321	FBXO32,FOXO3,HSP90AA1,SAT1
PP2A	complex	0.0328	FOXO3
VWF	other	0.0328	LGALS3
PPP3CB	phosphatase	0.0328	FBXO32
MAPKAPK3	kinase	0.0328	HSPB8
NCX-4040	chemical drug	0.0328	GSTP1
putrescine	chemical - endogenous mammalian	0.0328	CCNE2
allopregnanolone	chemical - endogenous mammalian	0.0328	LGALS3
methylselenic acid	chemical reagent	0.0329	ACKR3,NDRG1,SAT1
puromycin aminonucleoside	chemical reagent	0.0338	GSTP1,LGALS3
NFKBIA	transcription regulator	0.0342	ACKR3,CCNE2,RPS18,SAT1
YBX2	translation regulator	0.0354	AKAP4
digoxin	chemical drug	0.0354	NDRG1
trifluoperazine	chemical drug	0.0354	CCNE2
N-acetyl-L-cysteine	chemical drug	0.0362	FBXO32,FOXO3,GSTP1
SREBF1	transcription regulator	0.0366	FBXO32,LGALS3,RETREG1
HDAC1	transcription regulator	0.0373	CCNE2,GABARAPL1,GSTP1
5-N-ethylcarboxamido adenosine	chemical reagent	0.0374	ACKR3,UBC
RRP1B	transcription regulator	0.0374	HSP90AA1,RPL27
SPARC	other	0.0374	NDRG1,NIPSNAP2
EIF2AK3	kinase	0.038	CEBPG,NDRG1
plicamycin	chemical drug	0.038	FOXO3,UBC
CBLB	enzyme	0.0381	FBXO32
clasto-lactacystin beta-lactone	chemical - protease inhibitor	0.0381	GSTP1
sulindac sulfone	chemical - endogenous mammalian	0.0381	SAT1
nickel chloride	chemical toxicant	0.0381	NDRG1
naltrindole	chemical drug	0.0381	UBC
PSEN2	peptidase	0.0387	FOXO3,UBC
PI3K (family)	group	0.0387	FBXO32,FOXO3
TNF	cytokine	0.039	ACKR3,CEBPG,CRISPLD2,EHF,FBXO32,GSTP1,IL17RB,LAMA3,LGALS3,SAT1
Histone h3	group	0.0392	ACKR3,NDUFAF6,UBB,UBC
mir-1	microRNA	0.0393	FBXO32,SNX6
SOD1	enzyme	0.0398	CCNT1,GSTP1,HSPB8
GNA15	enzyme	0.0399	ACKR3,LGALS3
AGRP	other	0.0408	UBC
miR-129-5p (and other miRNAs w/seed UUUUUGC)	mature microRNA	0.0408	CAMTA1
N-ethyl-N-nitrosourea	chemical toxicant	0.0408	HSP90AA1
spermidine	chemical - endogenous mammalian	0.0408	SAT1
spermine	chemical - endogenous mammalian	0.0408	SAT1
NR1I3	ligand-dependent nuclear receptor	0.0412	GSTP1,SAT1
RET	kinase	0.0418	AUH,HSP90AA1
DDIT3	transcription regulator	0.0425	NDRG1,SRSF6
PTP4A1	phosphatase	0.0431	GSTP1,NOP56
selumetinib	chemical drug	0.0434	FOXO3
GAS2L3	other	0.0434	SAT1
E2F7	transcription regulator	0.0434	CCNE2
miR-223-3p (miRNAs w/seed GUCAGUU)	mature microRNA	0.0434	FOXO3
MAFG	transcription regulator	0.0434	GSTP1
polyamines	chemical - other	0.0434	SAT1
long chain fatty acid	chemical - endogenous mammalian	0.0434	CEBPG
CDKN1B	kinase	0.0445	HSPB8,LGALS3
interferon beta-1a	biologic drug	0.0451	GSTP1,RPL27
berberine	chemical drug	0.0451	CCNT1,SAT1
STAT5B	transcription regulator	0.0454	CKMT2,GSTP1,LAMA3
IL1RAP	transmembrane receptor	0.0461	IL17RB
DNAJB6	transcription regulator	0.0461	NPM1
glutamyl-Se-methylselenocysteine	chemical - endogenous mammalian	0.0461	GSTP1
1,4-bis[2-(3,5-dichloropyridyloxy)]benzene	chemical toxicant	0.0464	GSTP1,SAT1
paraquat	chemical toxicant	0.0471	GSTP1,KLHL15
tributyltin	chemical reagent	0.0471	CCNE2,HSP90AA1
mannitol	chemical - endogenous mammalian	0.0487	FOXO3
MDM4	transcription regulator	0.0487	LGALS3
clenbuterol	chemical drug	0.0487	FBXO32
galactose	chemical - endogenous mammalian	0.0487	PDP1
ethidium	chemical drug	0.0487	CCNE2
Akt	group	0.049	FBXO32,FOXO3,NDRG1
CDKN2A	transcription regulator	0.049	LGALS3,NPM1,RAB9A
AMPK	complex	0.0498	FBXO32,FOXO3

## Sheet: MSTRG.3808
Upstream Regulator	Expr Log Ratio	Molecule Type	Predicted Activation State	Activation z-score	Flags	p-value of overlap	Target Molecules in Dataset	Mechanistic Network
F2		peptidase		0.447	bias	4.69e-06	ANGPTL4,CORO1C,HSP90AA1,MGLL,TAGLN2
pirinixic acid		chemical toxicant		0.412	bias	4.83e-05	ANGPTL4,FBP1,glycerol,HSP90AA1,MGLL
THRSP		other				5.16e-05	decanoic acid,PCK1
SCD		enzyme				5.67e-05	ANGPTL4,gamma-linolenic acid,PCK1
cholic acid		chemical - endogenous mammalian				5.88e-05	FBP1,PCK1,SLC10A1	3 (2)
PPARA		ligand-dependent nuclear receptor		0.145		5.91e-05	ADTRP,ANGPTL4,glycerol,MGLL,PCK1
TO-901317		chemical reagent				6.51e-05	FBP1,glycerol,MGLL,PCK1
rosiglitazone		chemical drug		-0.369		7.04e-05	ANGPTL4,glycerol,MGLL,PCK1,YWHAE	6 (3)
chenodeoxycholic acid		chemical - endogenous mammalian				7.46e-05	FBP1,PCK1,SLC10A1	4 (2)
NR0B2		ligand-dependent nuclear receptor				7.71e-05	FBP1,PCK1,SLC10A1
fenofibrate		chemical drug		0.293		0.00011	ANGPTL4,FBP1,glycerol,MGLL
Rxr		group				0.00015	ANGPTL4,PCK1,SLC10A1
2-arachidonoylglycerol		chemical - endogenous mammalian				0.000197	ANGPTL4,PCK1
ciprofibrate		chemical drug				0.00036	MGLL,SLC10A1,TAGLN2
D-glucose		chemical - endogenous mammalian		-1.091		0.000438	FBP1,glycerol,PCK1,PIGA,TAGLN2
CARM1		transcription regulator				0.000571	HSP90AA1,PCK1
UCP1		transporter				0.000725	decanoic acid,nonadeca-10(Z)-enoic acid,PCK1
isonicotinamide		chemical reagent				0.000909	PCK1
norfenefrine		chemical - endogenous mammalian				0.000909	glycerol
obeticholic acid		chemical drug				0.000939	PCK1,SLC10A1
HNF1A		transcription regulator				0.000953	ASGR2,FBP1,PCK1,SLC10A1
Insulin		group		-1.047		0.00106	ANGPTL4,glycerol,HSP90AA1,PCK1
PPARG		ligand-dependent nuclear receptor		0.037		0.00107	ANGPTL4,MGLL,PCK1,YWHAE	6 (3)
APLN		other				0.00109	glycerol,TAGLN2
PPARD		ligand-dependent nuclear receptor				0.00112	ANGPTL4,FBP1,YWHAE
N-formyl-Met-Leu-Phe		chemical reagent				0.00118	CORO1C,TAGLN2
carbon tetrachloride		chemical toxicant				0.00121	HSP90AA1,MGLL,SLC10A1
IDH1		enzyme				0.00144	FBP1,PCK1
GW 4064		chemical toxicant				0.00173	PCK1,SLC10A1
dihydrotestosterone		chemical - endogenous mammalian				0.00176	ADTRP,HSP90AA1,MGLL,PCK1
SETBP1		transcription regulator				0.00182	SET
CARHSP1		transcription regulator				0.00182	PCK1
BRL 26830		chemical drug				0.00182	glycerol
BSCL2		other				0.00188	glycerol,MGLL
NR4A1		ligand-dependent nuclear receptor				0.00193	FBP1,NDUFB4,PCK1
3-(methylthio)propionic acid		chemical - endogenous mammalian				0.00272	PCK1
AQP9		transporter				0.00272	glycerol
C1QL3		other				0.00272	PCK1
DUSP9		phosphatase				0.00272	PCK1
SERTAD1		transcription regulator				0.00272	SET
Gk		kinase				0.00272	glycerol
SIRT6		enzyme				0.00313	PCK1,PIGA
LCN2		transporter				0.00313	CORO1C,TAGLN2
NR3C1		ligand-dependent nuclear receptor				0.00318	ANGPTL4,CORO1C,PCK1,YWHAE
TCF7L2		transcription regulator				0.00325	FBP1,PCK1,PIGA
Ins1		other				0.00339	ANGPTL4,ASGR2,PCK1
GW9662		chemical reagent				0.00341	ANGPTL4,YWHAE
SHP		group				0.00363	PCK1
RAR ligand-RARα-Retinoic acid-RXRα		complex				0.00363	SLC10A1
Gm10768		other				0.00363	PCK1
propionate derivative		chemical - other				0.00363	PCK1
FICD		enzyme				0.00363	HSP90AA1
NLN		peptidase				0.00363	FBP1
VAMP7		transporter				0.00363	glycerol
PKIA		other				0.00363	PCK1
ITPR3		ion channel				0.00363	PCK1
STAT5a/b		group				0.00376	PCK1,SLC10A1
LHX1		transcription regulator				0.00398	FBP1,SLC16A12
bezafibrate		chemical drug				0.00406	ANGPTL4,MGLL
ATF3		transcription regulator				0.00414	FBP1,PCK1
Esrra		transcription regulator				0.00437	FBP1,PCK1
uranyl nitrate		chemical toxicant				0.00445	FBP1,TAGLN2
LRIG3		other				0.00454	glycerol
xylitol		chemical - endogenous mammalian				0.00544	PCK1
P2RY13		G-protein coupled receptor				0.00544	glycerol
C1QTNF3		other				0.00544	PCK1
MB06322		chemical drug				0.00544	glycerol
Ro 20-1724		chemical reagent				0.00544	glycerol
decanoic acid	0,267	chemical - endogenous mammalian				0.00544	PCK1
tributyltin		chemical reagent				0.0057	ANGPTL4,HSP90AA1
NANOG		transcription regulator				0.00606	SET,YWHAE
benfluorex		chemical drug				0.00635	PCK1
hydroxyethylnorfenfluramine		chemical - endogenous mammalian				0.00635	PCK1
ZNF746		transcription regulator				0.00635	PCK1
Akr1b7		enzyme				0.00635	glycerol
aminooxyacetic acid		chemical reagent				0.00635	PCK1
LIPE		enzyme				0.00662	glycerol,PCK1
CEBPB		transcription regulator				0.00676	HSP90AA1,PCK1,SLC10A1
THRA		ligand-dependent nuclear receptor				0.007	ANGPTL4,PCK1
methapyrilene		chemical drug				0.0071	FBP1,SLC10A1
LGALS12		other				0.00725	glycerol
pictilisib		chemical drug				0.00725	ANGPTL4
NUP155		transporter				0.00725	ANGPTL4
ITPR2		ion channel				0.00725	PCK1
PLIN2		other				0.00725	PCK1
NFE2L2		transcription regulator				0.00734	HSP90AA1,MGLL,SLC10A1
oleic acid		chemical - endogenous mammalian				0.0077	ANGPTL4,PCK1
ACOX1		enzyme				0.0078	MGLL,TAGLN2
RBP4		other				0.00815	PCK1
ADRB		group				0.00853	ANGPTL4,glycerol
triciribine		chemical drug				0.00905	ANGPTL4
LINC01139		other				0.00905	ANGPTL4
HCAR1		G-protein coupled receptor				0.00905	glycerol
GAL3ST1		enzyme				0.00905	PCK1
DUSP6		phosphatase				0.00905	PCK1
SLC2A2		transporter				0.00905	PCK1
CES1		enzyme				0.00905	glycerol
largazole		chemical - endogenous non-mammalian				0.00905	ANGPTL4
ST1926		chemical drug				0.00951	HSP90AA1,YWHAE
EPHB1		kinase				0.00995	PCK1
DUSP4		phosphatase				0.00995	PCK1
AQP7		transporter				0.00995	glycerol
carmustine		chemical drug				0.00995	HSP90AA1
bile salt		chemical - endogenous mammalian				0.00995	SLC10A1
mono-(2-ethylhexyl)phthalate		chemical toxicant				0.00996	ANGPTL4,PCK1
LEP		growth factor				0.0104	ANGPTL4,glycerol,PCK1
SMARCB1		transcription regulator				0.0105	FBP1,PCK1
HGF		growth factor				0.0107	ANGPTL4,PCK1,TAGLN2
isoproterenol		chemical drug				0.0108	glycerol,PCK1
STK25		kinase				0.0109	FBP1
8-hydroxyeicosapentaenoic acid		chemical - endogenous mammalian				0.0109	ANGPTL4
INS		other				0.0114	glycerol,PCK1
mir-373		microRNA				0.0118	ANGPTL4
BHLHE41		transcription regulator				0.0118	ANGPTL4
NR1H4		ligand-dependent nuclear receptor				0.0119	PCK1,SLC10A1
LEPR		transmembrane receptor				0.0122	ANGPTL4,glycerol
pioglitazone		chemical drug				0.0126	ANGPTL4,FBP1
HNF4α dimer		complex				0.0127	FBP1
Hnf3		group				0.0127	PCK1
Coup-Tf		group				0.0127	PCK1
RYR2		ion channel				0.0127	PCK1
CRY2		enzyme				0.0127	PCK1
HHEX		transcription regulator				0.0127	SLC10A1
PTGER1		G-protein coupled receptor				0.0127	ANGPTL4
sulindac sulfone		chemical - endogenous mammalian				0.0127	YWHAE
thyroid hormone		chemical - endogenous mammalian				0.0127	PCK1,YWHAE
miR-1-3p (and other miRNAs w/seed GGAAUGU)		mature microRNA				0.013	CORO1C,TAGLN2
Immunoglobulin		complex				0.0132	FBP1,NDUFB4,PCK1
CPT1C		enzyme				0.0135	glycerol
FOXG1		transcription regulator				0.0135	PCK1
GNB3		enzyme				0.0135	glycerol
GPD2		enzyme				0.0135	glycerol
PLAGL1		transcription regulator				0.0135	ANGPTL4
CRY1		enzyme				0.0135	PCK1
N-ethyl-N-nitrosourea		chemical toxicant				0.0135	HSP90AA1
EHHADH		enzyme				0.0144	MGLL
PDE3B		enzyme				0.0144	glycerol
FABP2		transporter				0.0144	glycerol
CD 437		chemical drug				0.0149	HSP90AA1,SET
1,2-dithiol-3-thione		chemical reagent				0.0153	HSP90AA1,MGLL
mir-515		microRNA				0.0153	ANGPTL4
Hif		complex				0.0153	ANGPTL4
5,8,11,14-eicosatetraynoic acid		chemical reagent				0.0153	PCK1
SMAD6		transcription regulator				0.0162	PCK1
Z-551		chemical reagent				0.0162	PCK1
RAF1		kinase				0.0167	MGLL,PCK1
THRB		ligand-dependent nuclear receptor				0.0171	PCK1,YWHAE
ALDH1A1		enzyme				0.0171	PCK1
ITPR1		ion channel				0.0171	PCK1
ACTN4		transcription regulator				0.0171	ANGPTL4
DPP-23		chemical reagent				0.0171	HSP90AA1
FOXA2		transcription regulator				0.0173	PCK1,SLC10A1
atorvastatin		chemical drug				0.018	glycerol,SLC10A1
PTP4A3		phosphatase				0.018	HSP90AA1
retinol		chemical drug				0.018	PCK1
CREB3L3		transcription regulator				0.0189	PCK1
prednisolone		chemical drug				0.0197	HSP90AA1,PCK1
PTPN3		phosphatase				0.0198	ANGPTL4
1-naphthylisothiocyanate		chemical toxicant				0.0198	SLC10A1
SOX2-OCT4-NANOG		complex				0.0207	SET
GCGR		G-protein coupled receptor				0.0207	PCK1
Growth hormone		group				0.0211	ANGPTL4,PCK1
methotrexate		chemical drug				0.0214	PCK1,SLC10A1
IPMK		kinase				0.0216	TAGLN2
Endothelin		group				0.0216	glycerol
MGLL	-0,023	enzyme				0.0216	glycerol
Ro41-5253		chemical reagent				0.0216	SLC10A1
Smad		complex				0.0225	ANGPTL4
mir-214		microRNA				0.0225	PCK1
CL 316243		chemical drug				0.0225	glycerol
bisindolylmaleimide iv		chemical - kinase inhibitor				0.0225	PCK1
cafestol		chemical - endogenous non-mammalian				0.0225	SLC10A1
Na+		chemical - endogenous mammalian				0.0225	SLC10A1
TGFB1		growth factor		1.4		0.0228	ANGPTL4,ASGR2,CORO1C,HSP90AA1,YWHAE
CLOCK		transcription regulator				0.0228	ANGPTL4,PIGA
KAT2A		enzyme				0.0234	PCK1
SGPP2		phosphatase				0.0234	HSP90AA1
Ni2+		chemical reagent				0.0234	ANGPTL4
Pka catalytic subunit		group				0.0243	PCK1
NFIA		transcription regulator				0.0243	PCK1
UGCG		enzyme				0.0243	PCK1
RICTOR		other				0.0247	NDUFB4,SLC25A47
HSD17B4		enzyme				0.0252	MGLL
MST1		growth factor				0.026	PCK1
MYBL1		transcription regulator				0.026	HSP90AA1
SND1		enzyme				0.026	ANGPTL4
NF1		other				0.026	PCK1
AZGP1		transporter				0.026	glycerol
arsenic		chemical toxicant				0.0269	HSP90AA1
ONECUT1		transcription regulator				0.0271	AGBL2,PCK1
ELF3		transcription regulator				0.0278	ANGPTL4
anakinra		biologic drug				0.0278	SLC10A1
FECH		enzyme				0.0278	SLC10A1
etanercept		biologic drug				0.0287	SLC10A1
Ubiquitin		group				0.0287	HSP90AA1
CRTC2		other				0.0287	PCK1
dicarbethoxydihydrocollidine		chemical toxicant				0.0287	SLC10A1
Tgf beta		group				0.0294	ANGPTL4,ASGR2
BMS-690514		chemical drug				0.0296	HSP90AA1
SCP2		transporter				0.0296	PCK1
clodronic acid		chemical drug				0.0296	SLC10A1
FLCN		other				0.0305	NDUFB4
mir-126		microRNA				0.0305	TAGLN2
RXRA		ligand-dependent nuclear receptor				0.0309	PCK1,SLC10A1
Rar		group				0.0313	SLC10A1
MIR124		group				0.0313	SET
ING1		transcription regulator				0.0313	ANGPTL4
PRMT1		enzyme				0.0313	HSP90AA1
RXRG		ligand-dependent nuclear receptor				0.0313	PCK1
Ap2		group				0.0322	PCK1
lithocholic acid		chemical - endogenous mammalian				0.0322	SLC10A1
UPF1		enzyme				0.0322	ANGPTL4
fisetin		chemical toxicant				0.0322	PCK1
VEGFA		growth factor				0.033	glycerol,SET
PGF		growth factor				0.0331	ANGPTL4
HSPG2		enzyme				0.0331	HSP90AA1
bile acid		chemical - endogenous mammalian				0.0331	SLC10A1
FOXA3		transcription regulator				0.034	PCK1
lactic acid		chemical - endogenous mammalian				0.034	PCK1
ELOVL5		enzyme				0.0357	PCK1
EIF3E		other				0.0357	CORO1C
NR2F2		ligand-dependent nuclear receptor				0.0357	PCK1
NR2F1		ligand-dependent nuclear receptor				0.0357	PCK1
NEDD9		other				0.0357	PCK1
T3-TR-RXR		complex				0.0366	PCK1
SET	-0,037	phosphatase				0.0366	CORO1C
mercuric chloride		chemical toxicant				0.0366	HSP90AA1
conjugated linoleic acid		chemical drug				0.0375	ANGPTL4
HSD11B1		enzyme				0.0375	ANGPTL4
NFYC		transcription regulator				0.0384	PCK1
PEBP1		other				0.0384	PCK1
GCK		kinase				0.0393	PCK1
ALOX5		enzyme				0.0393	HSP90AA1
retinoid		chemical drug				0.0393	SLC10A1
dexamethasone		chemical drug		1.343		0.0396	ANGPTL4,FBP1,glycerol,PCK1,SLC10A1
PRKAA		group				0.0401	PCK1
RBM5		other				0.0401	HSP90AA1
NR0B1		ligand-dependent nuclear receptor				0.0401	PCK1
HBEGF		growth factor				0.0401	ANGPTL4
CITED2		transcription regulator				0.0401	ANGPTL4
2-amino-1-methyl-6-phenylimidazo-4-5-b-pyridine		chemical toxicant				0.0401	HSP90AA1
anandamide		chemical - endogenous mammalian				0.0401	ANGPTL4
ABCB4		transporter				0.041	SLC10A1
KDR		kinase				0.041	SET
IFNG		cytokine		0.492		0.0416	ANGPTL4,FBP1,HSP90AA1,PCK1
RARA		ligand-dependent nuclear receptor				0.0418	PCK1,SLC10A1
SERPINA1		other				0.0419	ANGPTL4
PRKACA		kinase				0.0419	PCK1
Foxp1		transcription regulator				0.0419	PCK1
HBA1/HBA2		transporter				0.0419	NDUFB4
SB 216763		chemical toxicant				0.0419	PCK1
vincristine		chemical drug				0.0419	YWHAE
HNF4A		transcription regulator				0.0421	ASGR2,FBP1,PCK1,SLC10A1,TAGLN2
FABP4		transporter				0.0427	glycerol
AHR		ligand-dependent nuclear receptor				0.0433	HSP90AA1,PCK1
guanidinopropionic acid		chemical - endogenous non-mammalian				0.0436	NDUFB4
beta-carotene		chemical - endogenous mammalian				0.0436	SLC16A12
nilotinib		chemical drug				0.0445	YWHAE
fluocinolone acetonide		chemical drug				0.0445	ANGPTL4
C/EBP		group				0.0445	PCK1
IRS2		enzyme				0.0454	PCK1
ESRRG		ligand-dependent nuclear receptor				0.0471	PCK1
MAPT		other				0.0476	HSP90AA1,YWHAE
deoxycholate		chemical - endogenous mammalian				0.048	SLC10A1
SFRP1		transmembrane receptor				0.048	PCK1
8-chlorophenylthio-adenosine 3',5'-cyclic monophosphate		chemical - kinase inhibitor				0.0497	PCK1

## Sheet: MSTRG.4195
Upstream Regulator	Expr Log Ratio	Molecule Type	Predicted Activation State	Activation z-score	p-value of overlap	Target Molecules in Dataset	Mechanistic Network
tunicamycin		chemical - endogenous non-mammalian	Activated	2.177	2.07e-10	CANX.DNAJC3.HDLBP.NARS1.P4HB.PDIA6.SEC24D.SEC61G.SLC39A14.XBP1	11 (4)
ERN1		kinase		1.406	6.73e-08	DNAJC3.HDLBP.NARS1.P4HB.PDIA6.SEC24D.XBP1	9 (2)
1.2-dithiol-3-thione		chemical reagent		1.073	1.02e-06	ACAA1.DNAJC3.GHR.NARS1.PDIA6.TMED2.XBP1	8 (2)
XBP1	0.083	transcription regulator		1.109	2.43e-06	DNAJC3.P4HB.PDIA6.SEC24D.SEC61B.SEC61G.XBP1
HNF1A		transcription regulator		0.293	4.48e-06	AK2.ATG3.C9.FGL1.IFNAR1.KIF12.LBP.TARS1.XBP1
EIF2AK3		kinase			9.49e-06	DNAJC3.EPRS1.NARS1.TARS1.XBP1
phytohemagglutinin		chemical drug		0.378	1.28e-05	C6.EPRS1.GPLD1.LBP.SERPINA5.STAT3.XBP1
TCF3		transcription regulator		1	2.29e-05	AZGP1.EPRS1.GPLD1.IFNAR1.PDIA6.SEC24D.XBP1
ATF4		transcription regulator		-0.152	6.57e-05	CANX.NARS1.OSMR.SLC39A14.STAT3
dexamethasone		chemical drug		0.101	6.8e-05	CANX.CFL1.DNAJC3.FGG.GHR.GPLD1.HP.IL7.LBP.LITAF.PEBP1.PER2.PTGR1.SAA2.TMEM59.XBP1	17 (3)
HNF4A		transcription regulator			7.98e-05	AK2.ATG3.C6.FMO3.GPLD1.IFNAR1.LBP.OSMR.SAA2.SEC24D.SEC61B.SERPINA5.STAU2.TARS1.TMEM59.XBP1
OSM		cytokine		-0.404	8.12e-05	ACAA1.DNAJC3.HP.IL7.LBP.LITAF.OSMR.STAT3	11 (4)
SLC13A1		transporter		-1	0.000107	C6.C9.TFG.XBP1
TYK2		kinase			0.000115	IFNAR1.OSMR.STAT3
NFE2L2		transcription regulator		1.134	0.000136	DNAJC3.GHR.NARS1.PDIA6.TMED2.UGDH.XBP1
IL6		cytokine		0.232	0.000188	FGG.FGL1.HP.IL7.LBP.SAA2.SLC39A14.STAT3.XBP1	13 (5)
IL1B		cytokine		0.23	0.000195	FGG.GHR.HP.IL7.LBP.OSMR.P4HB.SAA2.STAT3.UGDH	18 (5)
LIF		cytokine			0.000262	FGG.IL7.LBP.STAT3.XBP1	7 (3)
IRF2		transcription regulator		-1.067	0.000322	FGG.IL7.LBP.PTGR1
MFN2		enzyme			0.000347	P4HB.XBP1
TO-901317		chemical reagent			0.00041	ACAA1.C9.GAMT.GHR.HP
RPL22		translation regulator			0.00049	DNAJC3.XBP1
OSMR	-0.06	transmembrane receptor			0.000562	LBP.OSMR.STAT3	11 (4)
PIAS3		transcription regulator			0.000571	FGG.HP
SOCS2		other			0.000571	GHR.STAT3
IL6ST		transmembrane receptor			0.000589	HP.IL7.STAT3	9 (4)
ATF6		transcription regulator			0.000616	DNAJC3.SLC39A14.XBP1
cetuximab		biologic drug			0.000658	STAT3.XBP1
CREB3		transcription regulator			0.000751	CANX.XBP1
CEBPB		transcription regulator		0.236	0.000812	HP.IL7.LBP.SAA2.STAT3.XBP1	9 (3)
MAZ		transcription regulator			0.000849	FGG.STAT3
bisphenol A		chemical - endogenous mammalian		-1	0.000937	ATG3.LBP.PEBP1.STAT3
SEL1L		other			0.000954	DNAJC3.XBP1
TNF		cytokine		-1.128	0.00098	AK2.BCKDHB.DPYS.FGG.GHR.HP.IL7.LBP.LITAF.OSMR.P4HB.PER2.STAT3	16 (4)
FBXO32		enzyme			0.0013	DNAJC3.LBP.XBP1
COPS5		transcription regulator			0.0013	IFNAR1.STAT3
lipopolysaccharide		chemical drug		0.251	0.00133	AZGP1.GHR.HP.IL7.LBP.LITAF.OSMR.P4HB.PDIA6.SAA2.SLC39A14.STAT3.XBP1	20 (6)
miR-18a-5p (and other miRNAs w/seed AAGGUGC)		mature microRNA			0.00156	FGG.HP
GPD1		enzyme			0.00179	C6.C9.FMO3
SGPP2		phosphatase			0.002	DNAJC3.XBP1
SLC25A13		transporter			0.00227	C6.C9.FMO3
HMGN1		transcription regulator			0.00249	AZGP1.XBP1
methylprednisolone		chemical drug		-0.325	0.00249	C9.DPYS.GHR.HAGH.PER2.STAT3
toyocamycin		chemical - endogenous non-mammalian			0.00255	XBP1
Ces1b/Ces1c		enzyme			0.00255	GHR
SRP54		other			0.00255	XBP1
Hoxa11os		other			0.00255	STAT3
LMF1		other			0.00255	CANX
5-fluorouracil/irinotecan/leucovorin		chemical drug			0.00255	XBP1
miR-605-5p (miRNAs w/seed AAAUCCC)		mature microRNA			0.00255	SEC24D
PPM1L		phosphatase			0.00255	XBP1
mir-434		microRNA			0.00255	STAT3
MKC-3946		chemical reagent			0.00255	XBP1
astragalus saponin		chemical reagent			0.00255	XBP1
miR-454-3p inhibitor		chemical reagent			0.00255	STAT3
miR-454-3p mimic		chemical reagent			0.00255	STAT3
BAK1		other			0.00266	PDIA6.XBP1
D-glucose		chemical - endogenous mammalian		-1.688	0.00267	ACAA1.CANX.DNAJC3.GPLD1.HP.PDIA6.XBP1
Pkc(s)		group			0.0027	DNAJC3.P4HB.PER2.XBP1
uranyl nitrate		chemical toxicant			0.00281	CANX.GHR.PEBP1
deoxynivalenol		chemical toxicant			0.00284	DNAJC3.XBP1
miR-30c-5p (and other miRNAs w/seed GUAAACA)		mature microRNA			0.00295	TMED2.TMED7.TMEM59
TCR		complex		-0.686	0.00302	AK2.IFNAR1.IL7.P4HB.STAT3
Stat3-Stat3		complex			0.00302	FGG.LBP
PLA2R1		transmembrane receptor			0.00302	HAGH.PEBP1
GNA15		enzyme			0.00311	DPYS.LBP.UGDH
IL23A		cytokine			0.00341	HP.STAT3
TCF4		transcription regulator		0.447	0.00363	PDIA6.SEC24D.STAT3.TFG.XBP1
Growth hormone		group			0.00371	ACAA1.FGG.GHR.UGDH
gentamicin		chemical drug		-1	0.00415	ACAA1.GHR.LITAF.TARS1
STAT3	-0.173	transcription regulator		-0.412	0.00432	FGG.HP.IL7.LBP.STAT3.XBP1	13 (4)
T3-TR-RXR		complex			0.00492	HP.SYT2
SET		phosphatase			0.00492	CORO1C.TMED2
SFTPA2		other			0.0051	XBP1
POU6F1		transcription regulator			0.0051	TMEM59
miR-499-5p (and other miRNAs w/seed UAAGACU)		mature microRNA			0.0051	IFNAR1
NEDD8		enzyme			0.0051	IFNAR1
miR-1195 (miRNAs w/seed GAGUUCG)		mature microRNA			0.0051	STAT3
nexrutine		chemical drug			0.0051	STAT3
fenofibrate		chemical drug			0.00583	ACAA1.FGG.HP.STAT3	8 (3)
beta-estradiol		chemical - endogenous mammalian		-0.84	0.00594	ACAA1.DNAJC3.GHR.HDLBP.IL7.LITAF.NARS1.P4HB.SERPINA5.STAT3.TARS1.XBP1	16 (3)
ZMPSTE24		peptidase			0.00617	FGL1.GHR
ACOX1		enzyme			0.00631	ACAA1.C9.XBP1
IGFBP2		other			0.00753	GHR.STAT3
PPARA		ligand-dependent nuclear receptor		1.948	0.0076	ACAA1.C6.C9.FGG.PTGR1
EDEM1		enzyme			0.00764	XBP1
DERL1		other			0.00764	XBP1
SDF4		other			0.00764	XBP1
SPTBN1		other			0.00764	STAT3
STIP1		other			0.00764	STAT3
buformin		chemical drug			0.00764	XBP1
N-ethylmaleimide		chemical reagent			0.00764	GHR
GKT137831		chemical drug			0.00764	XBP1
SC144		chemical reagent			0.00764	STAT3
5-phenylvaleric acid		chemical reagent			0.00764	XBP1
BRD2		kinase			0.00782	P4HB.TARS1
MED1		transcription regulator			0.00796	ACAA1.GHR.XBP1
paclitaxel		chemical drug			0.00818	FMO3.GAMT.OSMR.STAT3
ST1926		chemical drug			0.00838	AK2.CFL1.NARS1
HSPA5		enzyme			0.00841	P4HB.XBP1
TP53		transcription regulator		-1.89	0.00925	C9.HDLBP.IL7.NARS1.P4HB.PDIA6.SEC61B.STAT3.TMED7.UGDH.XBP1
BAX		transporter			0.00934	PDIA6.XBP1
AR		ligand-dependent nuclear receptor		0	0.00942	AZGP1.POMT2.SEC61B.SERPINA5.XBP1
Insulin		group		0	0.00988	CANX.P4HB.PER2.STAT3.XBP1
ZBTB20		transcription regulator			0.00998	GHR.UGDH
ATF6B		transcription regulator			0.0102	XBP1
USE1		other			0.0102	XBP1
dinaciclib		chemical drug			0.0102	XBP1
miR-127-3p (miRNAs w/seed CGGAUCC)		mature microRNA			0.0102	XBP1
crocin		chemical drug			0.0102	XBP1
LSINCT5		other			0.0102	STAT3
GSK-2606414		chemical reagent			0.0102	P4HB
KD025		chemical drug			0.0102	STAT3
rubitecan		chemical drug			0.0102	PEBP1
HSP90B1		other			0.0103	CANX.XBP1
heme		chemical - endogenous mammalian			0.0103	IL7.PER2
gefitinib		chemical drug			0.0103	GHR.IL7.OSMR
imatinib		chemical drug			0.0105	IL7.P4HB.PDIA6.STAT3
PDGF BB		complex		-0.254	0.0111	GHR.LBP.STAT3.UGDH
HOXA10		transcription regulator			0.0111	HDLBP.P4HB.REM1
trans-hydroxytamoxifen		chemical drug			0.0113	LITAF.P4HB.XBP1
ursolic acid		chemical drug			0.0117	NARS1.STAT3
KLF2		transcription regulator			0.0118	LBP.STAT3.UGDH
CSF3		cytokine			0.0121	IL7.LBP.STAT3
U0126		chemical - kinase inhibitor			0.0122	FMO3.GAMT.OSMR.PER2.STAT3
APP		other			0.0123	CANX.CFL1.GHR.IL7.LBP.PEBP1.STAT3
E. coli serotype 0127B8 lipopolysaccharide		chemical - endogenous non-mammalian			0.0125	DNAJC3.IL7.STAT3
retaspimycin		chemical drug			0.0127	STAT3
ERN2		kinase			0.0127	XBP1
ZBTB46		transcription regulator			0.0127	STAT3
CDKN2D		transcription regulator			0.0127	PEBP1
HLA-B		transmembrane receptor			0.0127	XBP1
miR-122-5p (miRNAs w/seed GGAGUGU)		mature microRNA			0.0127	OSMR.P4HB
mir-133		microRNA			0.0135	AK2.CORO1C
JAK1		kinase			0.0142	OSMR.STAT3
AHR		ligand-dependent nuclear receptor		-1.982	0.0143	FMO3.HP.LBP.STAT3
ERBB2		kinase		-1.067	0.0144	BCKDHB.GHR.HP.LITAF.STAT3.XBP1
lactacystin		chemical - protease inhibitor			0.0145	AK2.CFL1.PEBP1
PAX7		transcription regulator			0.015	BCKDHB.PTGR1
VAV		group			0.0152	STAT3
PRKD2		kinase			0.0152	IFNAR1
TNFRSF10A		transmembrane receptor			0.0152	STAT3
TAF10		transcription regulator			0.0152	GHR
ERCC3		enzyme			0.0152	GHR
dihydrotestosterone		chemical - endogenous mammalian			0.017	AZGP1.CANX.GHR.PER2.UGDH
IL6R		transmembrane receptor			0.017	HP.STAT3
MAPT		other			0.0171	CANX.CFL1.EPRS1.PEBP1
cisplatin		chemical drug		-0.277	0.0175	GAMT.GHR.LBP.PEBP1.PTGR1.STAT3
CTNNB1		transcription regulator			0.0177	C6.GHR.IL7.SERPINA5.SLC39A14.STAT3
ARID5A		transcription regulator			0.0177	STAT3
dimethyl sulfone		chemical drug			0.0177	GHR
HNRNPR		other			0.0177	CANX
ERCC4		enzyme			0.0177	GHR
WFS1		enzyme			0.0177	XBP1
C8orf44-SGK3/SGK3		kinase			0.0177	XBP1
NPAS2		transcription regulator			0.0177	PER2
teasaponin		chemical - endogenous non-mammalian			0.0177	STAT3
Immunoglobulin Lambda Light Chain		group			0.0177	XBP1
Gm26313		other			0.0177	CANX
phenylmethylsulfonyl fluoride		chemical - protease inhibitor			0.0177	STAT3
bisphosphonate		chemical drug			0.0177	STAT3
manganese chloride		chemical reagent			0.0177	SLC39A14
TGFB1		growth factor		0.456	0.0182	CFL1.CORO1C.EPRS1.FGG.LITAF.SEC61B.SLC39A14.SPIDR.STAT3.XBP1
GAST		other			0.02	NARS1.STAT3
AGN194204		chemical drug			0.0201	ACAA1.PTGR1.XBP1
CYTOR		other			0.0202	STAT3
ZNF382		transcription regulator			0.0202	STAT3
TTR		transporter			0.0202	XBP1
MAP3K12		kinase			0.0202	STAT3
STIM2		transporter			0.0202	STAT3
ATP2B2		transporter			0.0202	XBP1
ERCC1		enzyme			0.0202	GHR
PIWIL2		enzyme			0.0202	STAT3
TBL1XR1		transcription regulator			0.0202	HP
miR-124-3p (and other miRNAs w/seed AAGGCAC)		mature microRNA			0.0208	AK2.LITAF.STAT3
CNTF		cytokine			0.0218	LBP.STAT3
RASSF1		other			0.0222	GHR.LITAF
POU2F2		transcription regulator			0.0227	STAT3.XBP1
coconut oil		chemical drug			0.0227	HP
nicotiflorin		chemical reagent			0.0227	STAT3
BANP		other			0.0227	STAT3
PDGF (family)		group			0.0227	P4HB
ADCYAP1R1		G-protein coupled receptor			0.0227	PER2
tomatidine		chemical - endogenous non-mammalian			0.0227	NARS1
NCOR1		transcription regulator			0.0236	AZGP1.HP
PDLIM2		other			0.0241	GHR.IL7
progesterone		chemical - endogenous mammalian			0.0242	GHR.LITAF.PER2.REM1.STAT3
AG490		chemical - kinase inhibitor			0.0246	IL7.STAT3
HOXA11-AS		other			0.0252	STAT3
TAF5		transcription regulator			0.0252	GHR
MED13L		other			0.0252	SERPINA5
ATF5		transcription regulator			0.0252	SAA2
S100P		other			0.0252	CFL1
TDGF1		growth factor			0.0252	STAT3
alprazolam		chemical drug			0.0252	PER2
methotrexate		chemical drug			0.0261	ACAA1.C6.LBP
methylselenic acid		chemical reagent			0.0266	DNAJC3.SEC24D.UGDH
APOL1		transporter			0.0277	IFNAR1
PTCSC3		other			0.0277	STAT3
pterostilbene		chemical drug			0.0277	STAT3
CEBPD		transcription regulator			0.028	HP.XBP1
Interferon alpha		group			0.03	ASCC2.IFNAR1.IL7.STAT3
ATF3		transcription regulator			0.0301	STAT3.XBP1
highly active antiretroviral therapy		chemical drug			0.0302	IL7
CLEC1B		transmembrane receptor			0.0302	IL7
(±)-2-hydroxyoleic acid		chemical drug			0.0302	XBP1
astragalin		chemical - endogenous non-mammalian			0.0302	STAT3
LPA		other			0.0302	GHR
BAP1		peptidase			0.0302	XBP1
LMO4		transcription regulator			0.0302	HP
sevoflurane		chemical drug			0.0302	PER2
arachidic acid		chemical - endogenous mammalian			0.0302	XBP1
HIF3A		transcription regulator			0.0327	STAT3
HCRT		other			0.0327	PER2
ciprofloxacin		chemical drug			0.0333	ACAA1.DNAJC3
ERBB3		kinase			0.0349	GHR.HP
chondroitin sulfate A		chemical - endogenous mammalian			0.0351	STAT3
PDGFRB		kinase			0.0351	STAT3
TAC4		other			0.0351	XBP1
SH3KBP1		other			0.0351	XBP1
CRY2		enzyme			0.0351	PER2
ACVR1B		kinase			0.0351	HP
BET		group			0.0351	STAT3
HSPA1A/HSPA1B		enzyme			0.0351	XBP1
L-N6-(1-iminoethyl)-lysine		chemical reagent			0.0351	STAT3
fulvestrant		chemical drug			0.0357	GHR.STAT3.XBP1
mir-21		microRNA			0.0363	CANX.PER2.STAT3
mir-155		microRNA			0.0366	IL7.STAT3
DDIT3		transcription regulator			0.0366	STAT3.XBP1
PPARα-RXRα		complex			0.0376	ACAA1
salubrinal		chemical reagent			0.0376	XBP1
SELENOS		other			0.0376	XBP1
miR-19b-3p (and other miRNAs w/seed GUGCAAA)		mature microRNA			0.0376	STAT3
CRY1		enzyme			0.0376	PER2
lith-O-Asp		chemical reagent			0.0376	CFL1
methoxsalen		chemical drug			0.0376	STAT3
D-tubocurarine		chemical drug			0.0376	LITAF
CDKN1B		kinase			0.0383	C9.STAT3
NPC1		transporter			0.0394	STAT3.XBP1
Ifn		group			0.04	IFNAR1.IL7
CREBZF		transcription regulator			0.0401	XBP1
DPH5		enzyme			0.0401	STAT3
CRBN		enzyme			0.0401	XBP1
KLF9		transcription regulator			0.0401	GHR
EHHADH		enzyme			0.0401	ACAA1
MEL T1		chemical - kinase inhibitor			0.0401	CFL1
icatibant		biologic drug			0.0401	STAT3
auranofin		chemical drug			0.0401	HP
valproic acid		chemical drug		1.192	0.0406	DNAJC3.PDIA6.STAT3.XBP1
STK11		kinase			0.0416	AK2.FGG.TARS1
TNFRSF21		transmembrane receptor			0.0425	STAT3
PHB2		transcription regulator			0.0425	STAT3
mir-154		microRNA			0.0425	STAT3
MYT1		transcription regulator			0.0425	PTGR1
TNFRSF25		transmembrane receptor			0.0425	STAT3
DNAJB6		transcription regulator			0.0425	AZGP1
SDCBP		enzyme			0.0425	PEBP1
BHLHA15		transcription regulator			0.0425	STAT3
C5		other			0.0425	STAT3
phenformin		chemical drug			0.0425	XBP1
carbamazepine		chemical drug			0.0425	STAT3
hydroxyflutamide		chemical drug			0.0425	UGDH
EGFR		kinase		-0.728	0.0434	GHR.HP.OSMR.STAT3
IL22		cytokine			0.0442	HP.LBP
TAF1		transcription regulator			0.045	GHR
MDM4		transcription regulator			0.045	P4HB
mir-208		microRNA			0.045	IFNAR1
POU1F1		transcription regulator			0.045	GHR
AQP1		transporter			0.045	AK2
NR3C2		ligand-dependent nuclear receptor			0.0473	GHR.SYT2
CDK1		kinase			0.0474	XBP1
VLDLR		transporter			0.0474	STAT3
DPP-23		chemical reagent			0.0474	XBP1
ethosuximide		chemical drug			0.0474	STAT3
VHL		transcription regulator			0.0485	CFL1.SEC61G
mibolerone		chemical drug			0.0485	HDLBP.P4HB
fluoride		chemical - endogenous mammalian			0.0498	XBP1
rituximab		biologic drug			0.0498	PEBP1
OPA1		enzyme			0.0498	XBP1
ERVW-1		other			0.0498	XBP1
MPZ		other			0.0498	DNAJC3
mir-96		microRNA			0.0498	GHR
TMBIM6		other			0.0498	XBP1
pevonedistat		chemical drug			0.0498	IFNAR1
farnesol		chemical reagent			0.0498	XBP1
IL4		cytokine		1.919	0.265	AK2.EPRS1.IFNAR1.XBP1
VHL		transcription regulator			0.0486	CFL1.SEC61G
mibolerone		chemical drug			0.0486	HDLBP.P4HB
fluoride		chemical - endogenous mammalian			0.0499	XBP1
rituximab		biologic drug			0.0499	PEBP1
OPA1		enzyme			0.0499	XBP1
ERVW-1		other			0.0499	XBP1
MPZ		other			0.0499	DNAJC3
mir-96		microRNA			0.0499	GHR
TMBIM6		other			0.0499	XBP1
pevonedistat		chemical drug			0.0499	IFNAR1
farnesol		chemical reagent			0.0499	XBP1

## Sheet: MSTRG.4390
Upstream Regulator	Expr Log Ratio	Molecule Type	Predicted Activation State	Activation z-score	Flags	p-value of overlap	Target Molecules in Dataset	Mechanistic Network
PML		transcription regulator	Inhibited	-2.433		1.22e-06	ACADM,APOA1,HADHB,myristic acid,palmitic acid,stearic acid
methylprednisolone		chemical drug		-1.997		0.0206	ACSL1,ALAD,ELOVL5,IDH1
UCP1		transporter		-1.414		3.98e-09	17-methyloctadecanoic acid,9Z-tetradecenoic acid,lauric acid,myristic acid,nonadeca-10(Z)-enoic acid,PCK1,SHMT2,stearic acid
PD98059		chemical - kinase inhibitor		-1.387	bias	0.00527	APOA1,HADHB,MAT2A,PCK1,SELENBP1	10 (5)
INS		other		-0.762		0.000405	ACADM,APOA1,glycerol,PCK1	12 (5)
Insulin		group		-0.321	bias	5.85e-06	ACADM,ACSL1,APOA1,glycerol,IDH1,INHBA,palmitic acid,PCK1	16 (10)
Ins1		other		-0.294	bias	0.000492	ACADM,ALAD,APOA1,PCK1,stearic acid	11 (5)
TNF		cytokine		-0.1	bias	0.0313	ACADM,ACSL1,ALAD,APOA1,ARF4,INHBA,MAT2A,PCK1
dexamethasone		chemical drug		0.033		0.00224	ACADM,ACSL1,APOA1,glycerol,HADHB,IDH1,INHBA,MAT2A,palmitic acid,PCK1,stearic acid	16 (8)
TP53		transcription regulator		0.113		0.0321	ACADM,ACSL1,APOA1,HADHB,IDH1,INHBA,NDRG2,PCK1
PTEN		phosphatase		0.277		5.56e-05	ACSL1,ARF4,HADHB,MAT2A,myristic acid,palmitic acid,RAB30,stearic acid
SIRT1		transcription regulator		0.317	bias	0.00898	ACADM,glycerol,MAT2A,PCK1	10 (5)
rosiglitazone		chemical drug		0.358	bias	4.22e-07	ACADM,ACSL1,glycerol,HADHB,IDH1,INHBA,MAT2A,palmitic acid,PCK1	16 (8)
troglitazone		chemical drug		0.478		0.000135	ACADM,ACSL1,ALAD,ARF4,palmitic acid,PCK1	12 (3)
D-glucose		chemical - endogenous mammalian		0.513	bias	1.25e-07	ACADM,ACSL1,ARF4,fumaric acid,glycerol,IDH1,INHBA,palmitic acid,PCK1,stearic acid,succinic acid	16 (8)
IL10RA		transmembrane receptor		0.555		0.000341	ACSL1,INHBA,NDRG2,PCK1,SELENBP1
methotrexate		chemical drug		0.577		0.00141	ACADM,ECHS1,HADHB,PCK1
MYC		transcription regulator		0.577	bias	0.0251	IDH1,INHBA,MAT2A,NDRG2,PCK1,SHMT2
L-triiodothyronine		chemical - endogenous mammalian		0.586	bias	0.0082	ACSL1,APOA1,PCK1,RAB30	12 (6)
SREBF1		transcription regulator		0.652	bias	0.00169	ACSL1,ARF4,IDH1,PCK1	11 (5)
PPARA		ligand-dependent nuclear receptor		1.002		3.1e-07	ACADM,ACSL1,APOA1,ELOVL5,glycerol,HADHB,MAT2A,PCK1,SELENBP1	12 (8)
mono-(2-ethylhexyl)phthalate		chemical toxicant		1.067	bias	0.000311	ACADM,ACSL1,ECHS1,PCK1	12 (6)
LEP		growth factor		1.154	bias	0.000422	ACADM,APOA1,ELOVL5,glycerol,IDH1,PCK1	13 (8)
INSR		kinase		1.165	bias	0.000131	ACADM,ACSL1,ALAD,ECHS1,HADHB,IDH1
HNF4A		transcription regulator		1.181		0.00809	ACSL1,APOA1,HADHB,HSDL2,INHBA,MAT2A,MPP1,PCK1,RAB30,TRIP11
ethanol		chemical - endogenous mammalian		1.287	bias	3.76e-06	ACADM,aceturic acid,APOA1,glycerol,MAT2A,palmitic acid,PCK1,stearic acid	14 (6)
fenofibrate		chemical drug		1.588		1.71e-05	ACADM,ACSL1,APOA1,ECHS1,glycerol,HADHB	11 (4)
pirinixic acid		chemical toxicant		1.632	bias	0.000257	ACADM,ACSL1,APOA1,ELOVL5,glycerol,HADHB	11 (6)
PPARGC1A		transcription regulator		1.729		7.33e-05	ACADM,INHBA,myristic acid,palmitic acid,PCK1,stearic acid	12 (3)
palmitic acid	0.789	chemical - endogenous mammalian		1.981	bias	0.00181	ACADM,ACSL1,INHBA,PCK1	16 (6)
bezafibrate		chemical drug		1.982	bias	5.2e-05	ACADM,ACSL1,APOA1,HADHB	11 (6)
VEGFA		growth factor		1.982	bias	0.00329	ACADM,ACSL1,glycerol,SHMT2
PPARG		ligand-dependent nuclear receptor	Activated	2.134		0.000459	ACADM,ACSL1,APOA1,HADHB,IDH1,PCK1	12 (6)
PPARGC1B		transcription regulator	Activated	2.177	bias	4.51e-07	ACADM,myristic acid,palmitic acid,PCK1,stearic acid
linalool		chemical - endogenous non-mammalian				9.21e-10	ACSL1,APOA1,ECHS1,lauric acid,myristic acid
RXRG		ligand-dependent nuclear receptor				6.29e-07	ACADM,ACSL1,APOA1,PCK1	8 (3)
LPIN1		phosphatase				7.91e-07	ACADM,linoleic acid,myristic acid,palmitic acid
THRSP		other				1.5e-06	lauric acid,myristic acid,PCK1
PCK1	0.124	kinase				2.43e-05	ACADM,fumaric acid,PCK1
HINT1		enzyme				3.96e-05	ELOVL5,linoleic acid,stearoylcarnitine
N-cor		group				4.64e-05	ACSL1,ELOVL5,IDH1,PCK1	11 (6)
CERS4		transcription regulator				5.54e-05	palmitic acid,stearic acid
NR2F1		ligand-dependent nuclear receptor				6.48e-05	ACADM,APOA1,PCK1	10 (4)
GCK		kinase				8.64e-05	ACADM,ECHS1,PCK1
glutamine		chemical - endogenous mammalian				0.000106	fumaric acid,IDH1,PCK1,succinic acid
FABP4		transporter				0.000112	glycerol,gondoic acid,stearic acid
KLF15		transcription regulator				0.000127	ACADM,ACSL1,HADHB
ADRB		group				0.000229	glycerol,gondoic acid,IDH1,stearic acid
CUEDC2		other				0.000242	fumaric acid,succinic acid
2-oxoglutaric acid		chemical - endogenous mammalian				0.000242	fumaric acid,succinic acid
CLPP		peptidase				0.000277	ACADM,ACSL1,HADHB
perfluorooctane sulfonic acid		chemical toxicant				0.000285	linoleic acid,stearic acid
GLS		enzyme				0.000285	fumaric acid,succinic acid
PNPLA2		enzyme				0.000303	ACADM,ACSL1,PCK1	13 (7)
RXRA		ligand-dependent nuclear receptor				0.000307	ACADM,ACSL1,APOA1,HADHB,PCK1	12 (6)
Coup-Tf		group				0.000332	ACADM,PCK1
CPT1C		enzyme				0.000383	ACADM,glycerol
APOA2		transporter				0.000437	ACADM,APOA1
PLIN1		other				0.000437	ACADM,HADHB
POR		enzyme				0.000497	ACSL1,ELOVL5,HADHB,RAB30
Srebp		group				0.000556	ACSL1,IDH1
SCD		enzyme				0.000569	gamma-linolenic acid,linoleic acid,PCK1
FASN		enzyme				0.000569	myristic acid,palmitic acid,PCK1
ALDH1A1		enzyme				0.000621	ACADM,PCK1
TFAM		transcription regulator				0.000761	ACADM,ECHS1
SIRT6		enzyme				0.000768	lauric acid,linoleic acid,PCK1
NR0B2		ligand-dependent nuclear receptor				0.000768	ACADM,APOA1,PCK1	12 (6)
isobutylmethylxanthine		chemical toxicant				0.000923	ACSL1,IDH1,INHBA,stearic acid
CL 316243		chemical drug				0.00108	ACADM,glycerol
pitavastatin		chemical drug				0.00126	ACADM,APOA1
TO-901317		chemical reagent				0.00133	ACSL1,ELOVL5,glycerol,PCK1	10 (5)
Growth hormone		group				0.00137	ACSL1,HADHB,NDRG2,PCK1	12 (6)
sterol		chemical - endogenous mammalian				0.00146	ACSL1,IDH1	7 (4)
cholesterol		chemical - endogenous mammalian				0.00149	ACSL1,INHBA,linoleic acid,stearic acid
ZC3H10		other				0.00166	fumaric acid,succinic acid
docosahexaenoic acid	0.513	chemical drug				0.00169	linoleic acid,myristic acid,palmitic acid,PCK1
UCP2		transporter				0.00177	fumaric acid,succinic acid
1,4-bis[2-(3,5-dichloropyridyloxy)]benzene		chemical toxicant				0.00182	ACADM,APOA1,PCK1
tributyltin		chemical reagent				0.00186	ACSL1,IDH1,INHBA
linolenic acid		chemical - endogenous mammalian				0.00188	ACSL1,palmitic acid
endocannabinoid		chemical - endogenous mammalian				0.00195	APOA1
indoleacetic acid derivative		chemical reagent				0.00195	ARF4
PFDN1		transcription regulator				0.00195	PFDN5
PFDN4		other				0.00195	PFDN5
isonicotinamide		chemical reagent				0.00195	PCK1
clomoxir		chemical reagent				0.00195	ACADM
norfenefrine		chemical - endogenous mammalian				0.00195	glycerol
itaconic acid		chemical - endogenous mammalian				0.00195	succinic acid
oxfenicine		chemical - endogenous non-mammalian				0.00195	ACADM
ARNT		transcription regulator				0.00212	MPP1,palmitic acid,stearic acid
AGPS		enzyme				0.00224	palmitic acid,stearic acid
LIPE		enzyme				0.00231	ACSL1,glycerol,PCK1
mibolerone		chemical drug				0.00246	ACSL1,ARF4,MAT2A
FOXA3		transcription regulator				0.00249	ACADM,PCK1
ELOVL5	0.447	enzyme				0.00276	palmitic acid,PCK1
NR2F2		ligand-dependent nuclear receptor				0.00276	APOA1,PCK1
oleic acid		chemical - endogenous mammalian				0.00289	ACADM,ACSL1,PCK1	13 (7)
ACOX1		enzyme				0.00294	ACADM,ACSL1,SELENBP1	10 (4)
PCGEM1		other				0.00304	CANT1,IDH1
ICMT		enzyme				0.00304	fumaric acid,succinic acid
leuprolide		biologic drug				0.00318	oleoylcarnitine,stearoylcarnitine
KLF1		transcription regulator				0.00363	ALAD,MPP1
lipid		chemical - endogenous mammalian				0.00363	APOA1,ECHS1
TXN		enzyme				0.00379	ACADM,APOA1
UQCRFS1		enzyme				0.00389	succinic acid
IGHMBP2		enzyme				0.00389	APOA1
CARHSP1		transcription regulator				0.00389	PCK1
BRL 26830		chemical drug				0.00389	glycerol
nicotinic acid		chemical - endogenous mammalian				0.00411	APOA1,ELOVL5
obeticholic acid		chemical drug				0.00428	APOA1,PCK1	3 (2)
SP1		transcription regulator				0.00493	ACSL1,APOA1,HADHB,MAT2A,PCK1
8-chlorophenylthio-adenosine 3',5'-cyclic monophosphate		chemical - kinase inhibitor				0.00534	ACADM,PCK1
NR1H4		ligand-dependent nuclear receptor				0.00543	APOA1,NDRG2,PCK1
FSHR		G-protein coupled receptor				0.00553	INHBA,PCK1
3-(methylthio)propionic acid		chemical - endogenous mammalian				0.00583	PCK1
AQP9		transporter				0.00583	glycerol
C1QL3		other				0.00583	PCK1
DUSP9		phosphatase				0.00583	PCK1
INHBC		growth factor				0.00583	INHBA
Gk		kinase				0.00583	glycerol
fish oils		chemical drug				0.00591	ACSL1,APOA1
FGF21		growth factor				0.00651	ACADM,PCK1
NRIP1		transcription regulator				0.00651	APOA1,HADHB
8-bromo-cAMP		chemical reagent				0.00675	APOA1,MAT2A,PCK1	5 (2)
L-methionine		chemical - endogenous mammalian				0.00692	MAT2A,PCK1
sodium arsenite		chemical drug				0.00735	MAT2A,PCK1
cocaine		chemical drug				0.00773	INHBA,oleoylcarnitine,stearoylcarnitine
SHP		group				0.00777	PCK1
Gm10768		other				0.00777	PCK1
diethyl fumarate		chemical reagent				0.00777	fumaric acid
propionate derivative		chemical - other				0.00777	PCK1
LY 518674		chemical drug				0.00777	APOA1
VAMP7		transporter				0.00777	glycerol
HPRT1		enzyme				0.00777	P2RY1
PKIA		other				0.00777	PCK1
ITPR3		ion channel				0.00777	PCK1
oxamic acid		chemical - endogenous non-mammalian				0.00777	INHBA
GW 4064		chemical toxicant				0.00779	APOA1,PCK1	3 (2)
BSCL2		other				0.00846	ACSL1,glycerol
RIPK2		kinase				0.00846	ACADM,ACSL1
RXRB		ligand-dependent nuclear receptor				0.00869	ACADM,ACSL1
PIK3CA		kinase				0.00916	linoleic acid,pyrrolidonecarboxylic acid
HDAC5		transcription regulator				0.0094	ACADM,ACSL1
benzo(a)pyrene		chemical toxicant				0.00968	APOA1,INHBA,SELENBP1
PFDN6		other				0.0097	PFDN5
DAGLA		enzyme				0.0097	stearic acid
LRIG3		other				0.0097	glycerol
VBP1		other				0.0097	PFDN5
PFDN2		other				0.0097	PFDN5
gemfibrozil		chemical drug				0.00989	APOA1,HADHB
miR-124-3p (and other miRNAs w/seed AAGGCAC)		mature microRNA				0.01	ELOVL5,HADHB,TRIP11
SREBF2		transcription regulator				0.0114	ACSL1,IDH1
xylitol		chemical - endogenous mammalian				0.0116	PCK1
P2RY13		G-protein coupled receptor				0.0116	glycerol
YOD1		enzyme				0.0116	INHBA
C1QTNF3		other				0.0116	PCK1
PGAM2		phosphatase				0.0116	fumaric acid
MB06322		chemical drug				0.0116	glycerol
nevirapine		chemical drug				0.0116	APOA1
Ro 20-1724		chemical reagent				0.0116	glycerol
decanoic acid		chemical - endogenous mammalian				0.0116	PCK1
cholic acid		chemical - endogenous mammalian				0.0117	APOA1,PCK1
linoleic acid	0.394	chemical - endogenous mammalian				0.0117	ACADM,APOA1
gentamicin		chemical drug				0.0135	ACADM,ALAD,IDH1
20-hydroxyeicosatetraenoic acid		chemical - endogenous mammalian				0.0136	APOA1
benfluorex		chemical drug				0.0136	PCK1
hydroxyethylnorfenfluramine		chemical - endogenous mammalian				0.0136	PCK1
ZNF746		transcription regulator				0.0136	PCK1
QRFP		other				0.0136	ACSL1
Akr1b7		enzyme				0.0136	glycerol
SLC19A1		transporter				0.0136	NDRG2
aminooxyacetic acid		chemical reagent				0.0136	PCK1
10,12-tricosadiynoic acid		chemical reagent				0.0136	ACADM
chenodeoxycholic acid		chemical - endogenous mammalian				0.0136	APOA1,PCK1
GCG		other				0.0148	ACADM,PCK1
ATF2		transcription regulator				0.0148	MAT2A,PCK1
LGALS12		other				0.0155	glycerol
ITPR2		ion channel				0.0155	PCK1
PLIN2		other				0.0155	PCK1
CFH		other				0.0155	APOA1
PCBP1		translation regulator				0.0155	INHBA
bisperoxovanadium 1,10-phenanthroline		chemical reagent				0.0155	APOA1
phenobarbital		chemical drug				0.0157	APOA1,PCK1
E. coli B5 lipopolysaccharide		chemical - endogenous non-mammalian				0.0162	APOA1,MAT2A,SELENBP1
BMP6		growth factor				0.0172	ACADM,INHBA
IGF1R		transmembrane receptor				0.0173	ACADM,ACSL1,INHBA
CHCHD5		other				0.0174	ACADM
E4F1		transcription regulator				0.0174	succinic acid
RBP4		other				0.0174	PCK1
carbaryl		chemical toxicant				0.0174	succinic acid
uridine		chemical - endogenous mammalian				0.0174	HADHB
Esrra		transcription regulator				0.0191	ACADM,PCK1
NAP1L1		other				0.0193	APOA1
THOC5		other				0.0193	APOA1
HCAR1		G-protein coupled receptor				0.0193	glycerol
METRNL		other				0.0193	ACSL1
GAL3ST1		enzyme				0.0193	PCK1
DUSP6		phosphatase				0.0193	PCK1
SLC2A2		transporter				0.0193	PCK1
CES1		enzyme				0.0193	glycerol
poloxamer		chemical reagent				0.0193	ACADM
miR-30c-5p (and other miRNAs w/seed GUAAACA)		mature microRNA				0.0201	IDH1,MAT2A
ciprofloxacin		chemical drug				0.0201	MPP1,SHMT2
GNA15		enzyme				0.0208	MAT2A,SELENBP1
nitrate		chemical - endogenous mammalian				0.0212	ACADM
EPHB1		kinase				0.0212	PCK1
SGMS2		enzyme				0.0212	APOA1
NCKAP1L		other				0.0212	MPP1
Gcn5l		group				0.0212	ACADM
DUSP4		phosphatase				0.0212	PCK1
AQP7		transporter				0.0212	glycerol
APOC3		transporter				0.0212	APOA1
saturated fatty acid		chemical - other				0.0212	linoleic acid
NR1I3		ligand-dependent nuclear receptor				0.0215	APOA1,PCK1
GW501516		chemical drug				0.0225	ACADM,ACSL1
bisindolylmaleimide I		chemical - kinase inhibitor				0.0225	APOA1,MAT2A
NRG4		growth factor				0.0231	ELOVL5
KCNJ11		ion channel				0.0231	ACADM
putrescine		chemical - endogenous mammalian				0.0231	MAT2A
POU2F1		transcription regulator				0.0233	ACSL1,IDH1
paraquat		chemical toxicant				0.0247	APOA1,INHBA
POLR3G		enzyme				0.025	PFDN5
LIPC		enzyme				0.025	APOA1
DUSP14		phosphatase				0.025	INHBA
KMUP-1		chemical reagent				0.025	APOA1
GNAQ		enzyme				0.0266	NDRG2,SELENBP1
Hnf3		group				0.0269	PCK1
RYR2		ion channel				0.0269	PCK1
CRY2		enzyme				0.0269	PCK1
PTPRE		phosphatase				0.0269	INHBA
COL6A1		other				0.0269	IDH1
TCF7L2		transcription regulator				0.027	ACSL1,IDH1,PCK1
RARB		ligand-dependent nuclear receptor				0.0281	ACADM,APOA1
5'-methylthioadenosine		chemical - endogenous mammalian				0.0288	MAT2A
PPARα-RXRα		complex				0.0288	APOA1
FH		enzyme				0.0288	fumaric acid
FOXG1		transcription regulator				0.0288	PCK1
GNB3		enzyme				0.0288	glycerol
GPD2		enzyme				0.0288	glycerol
SP2		transcription regulator				0.0288	MAT2A
CRY1		enzyme				0.0288	PCK1
KT5720		chemical - kinase inhibitor				0.0288	MAT2A
diacylglycerol		chemical - endogenous mammalian				0.0288	ACADM
NR3C2		ligand-dependent nuclear receptor				0.0289	INHBA,NDRG2
THRA		ligand-dependent nuclear receptor				0.03	APOA1,PCK1
EHHADH		enzyme				0.0307	ACSL1
UBD		other				0.0307	ACSL1
PDE3B		enzyme				0.0307	glycerol
FABP2		transporter				0.0307	glycerol
IRAK2		kinase				0.0307	MAT2A
RGS1		enzyme				0.0307	INHBA
PLA2G2E		enzyme				0.0326	linoleic acid
Go6983		chemical - kinase inhibitor				0.0326	ACADM
5,8,11,14-eicosatetraynoic acid		chemical reagent				0.0326	PCK1
telapristone acetate		chemical drug				0.0345	ACSL1
PLTP		enzyme				0.0345	APOA1
SMAD6		transcription regulator				0.0345	PCK1
Z-551		chemical reagent				0.0345	PCK1
MAP3K8		kinase				0.0354	INHBA,P2RY1
DNMT3A		enzyme				0.0358	ACSL1,P2RY1
progesterone		chemical - endogenous mammalian				0.0364	ACSL1,INHBA,NDRG2,PCK1
moxonidine		chemical drug				0.0364	P2RY1
VLDLR		transporter				0.0364	palmitic acid
PDCD4		other				0.0364	ARF4
ITPR1		ion channel				0.0364	PCK1
ciprofibrate		chemical drug				0.0367	ACADM,SELENBP1
KCNIP3		transcription regulator				0.0383	CANT1
retinol		chemical drug				0.0383	PCK1
1-(carboxymethylthio)tetradecane		chemical drug				0.0383	APOA1
RORC		ligand-dependent nuclear receptor				0.0384	PCK1,SELENBP1
CAV1		transmembrane receptor				0.0393	glycerol,INHBA
quercetin		chemical drug				0.0397	linoleic acid,palmitic acid
CREB3L3		transcription regulator				0.0401	PCK1
XRCC6		enzyme				0.0401	APOA1
FBN1		other				0.0401	INHBA
ABCC8		transporter				0.0401	ACADM
alitretinoin		chemical drug				0.0402	ACADM,APOA1
ATF4		transcription regulator				0.0415	PCK1,SHMT2
nitrofurantoin		chemical drug				0.0415	ACADM,SELENBP1
C2CD5		other				0.042	ACADM
DYRK1A		kinase				0.042	APOA1
GCGR		G-protein coupled receptor				0.0439	PCK1
2-arachidonoylglycerol		chemical - endogenous mammalian				0.0439	PCK1
thermozymocidin		chemical reagent				0.0439	APOA1
SMARCB1		transcription regulator				0.0443	ACSL1,PCK1
isoproterenol		chemical drug				0.0452	glycerol,PCK1
Ikb		group				0.0457	MAT2A
MFSD2A		transporter				0.0457	IDH1
Endothelin		group				0.0457	glycerol
MAT1A		enzyme				0.0457	APOA1
mir-33		microRNA				0.0457	HADHB
MGLL		enzyme				0.0457	glycerol
AGPAT2		enzyme				0.0476	ACSL1
mir-214		microRNA				0.0476	PCK1
ODC1		enzyme				0.0476	MAT2A
Saa3		other				0.0476	APOA1
ADIPOR1		transmembrane receptor				0.0476	ACADM
bisindolylmaleimide iv		chemical - kinase inhibitor				0.0476	PCK1
cafestol		chemical - endogenous non-mammalian				0.0476	APOA1
IGF2		growth factor				0.049	ALAD,IDH1
trans-hydroxytamoxifen		chemical drug				0.049	RAB30,SELENBP1
ALDH2		enzyme				0.0494	SHMT2
TAF4B		transcription regulator				0.0494	INHBA
KAT2A		enzyme				0.0494	PCK1
FSHB		other				0.0494	INHBA
HMGB2		transcription regulator				0.0494	INHBA
topotecan		chemical drug				0.0495	ACSL1,MAT2A

## Sheet: MSTRG.4802
Upstream Regulator	Expr Log Ratio	Molecule Type	Predicted Activation State	Activation z-score	Flags	p-value of overlap	Target Molecules in Dataset	Mechanistic Network
TLE3		other				1.63e-06	ATP5MF,ATP5PD,NDUFB10,UQCRB
torin1		chemical reagent	Activated	2	bias	3.28e-06	ATP5MF,ATP5PD,COX5A,NDUFB10
RICTOR		other	Activated	2.236	bias	7.42e-06	ATP5MF,ATP5PD,COX5A,NDUFB10,UQCRB
CAB39L		kinase				9.47e-06	ATP5MF,NDUFB10,UQCRB
metribolone		chemical reagent	Inhibited	-2.236	bias	1.61e-05	ATP5MF,ATP5PD,COX5A,NDUFB10,SMS
PPARGC1B		transcription regulator				0.00303	ATP5MF,COX5A
ARID5B		transcription regulator				0.00415	UQCRB
MAD1L1		other				0.00415	MXD3
Ifi202b		other				0.00518	PTMA
Esrra		transcription regulator				0.00568	ATP5MF,COX5A
RNF17		other				0.00621	MXD3
PPARGC1A		transcription regulator				0.00622	ATP5MF,ATP5PD,COX5A
LDHB		enzyme				0.00828	COX5A
ANGPTL3		growth factor				0.00828	AGRN
AP3B1		transporter				0.00931	AP3M1
HNF1A		transcription regulator				0.0144	AP3M1,ATG3,CLTRN
MEL T1		chemical - kinase inhibitor				0.0165	COX5A
miR-1-3p (and other miRNAs w/seed GGAAUGU)		mature microRNA				0.0168	AGRN,PTMA
KMT2D		transcription regulator				0.0185	FBXL21P,PTGR2
galactose		chemical - endogenous mammalian				0.0185	COX5A
CDK1		kinase				0.0195	NDUFB10
peoniflorin		chemical drug				0.0216	COX5A
miR-293-5p (and other miRNAs w/seed CUCAAAC)		mature microRNA				0.0216	MADD
PD 169316		chemical - kinase inhibitor				0.0216	ATP5MF
IND S1		chemical - kinase inhibitor				0.0226	COX5A
CD3		complex				0.0281	COX5A,PTMA,SMS
RASSF5		other				0.0287	PCNT
IND S7		chemical - kinase inhibitor				0.0287	COX5A
SUB1		transcription regulator				0.0297	NDUFB10
MEL S3		chemical - kinase inhibitor				0.0297	COX5A
betaine		chemical - endogenous mammalian				0.0317	COX5A
TRPM2		ion channel				0.0327	ATG3
PLA2R1		transmembrane receptor				0.0327	ATP5PD
Cdk		group				0.0337	COX5A
IGF1R		transmembrane receptor				0.0341	ATP5MF,ATP5PD
SKP2		other				0.0357	PTMA
EIF2AK4		kinase				0.0357	ATG3
FAAH		enzyme				0.0357	ATP5PD
STK11		kinase				0.0386	ATP5MF,COX5A
SUMO3		other				0.0387	MOXD1
tetraethylammonium		chemical drug				0.0417	ATP5PD
VEGFA		growth factor				0.0422	ATP5MF,UQCRB
SUMO2		enzyme				0.0427	MOXD1
HTT		transcription regulator				0.0436	AGRN,ATP5MF,UQCRB
ZNF106		other				0.0447	NDUFB10
GnRH analog		biologic drug				0.0466	PCNT,UQCRB
HOTAIR		other				0.0477	ATG3
HBA1/HBA2		transporter				0.0477	ATP5MF
ESR1		ligand-dependent nuclear receptor				0.0489	ATG3,MADD,PCNT,PTMA
guanidinopropionic acid		chemical - endogenous non-mammalian				0.0497	UQCRB

## Sheet: MSTRG.4839
Upstream Regulator	Molecule Type	p-value of overlap	Target Molecules in Dataset	Mechanistic Network
mir-455	microRNA	0.00156	HIF1AN
MAD1L1	other	0.00208	MXD3
MKI67	other	0.00312	RFC4
RNF17	other	0.00312	MXD3
2-(4-amino-1-isopropyl-1H-pyrazolo[3,4-d]pyrimidin-3-yl)-1H-indol-5-ol	chemical reagent	0.00359	MXD3,RFC4
CDK1	kinase	0.00984	NDUFB10
mir-31	microRNA	0.00984	HIF1AN
EIF4G1	translation regulator	0.0114	RFC4
WR 1065	chemical drug	0.0139	RFC4
SUB1	transcription regulator	0.015	NDUFB10
H2AZ1	other	0.0155	RFC4
CCNK	kinase	0.016	RFC4
PRKCI	kinase	0.017	RFC4
PRKCZ	kinase	0.017	HIF1AN
monobutyl phthalate	chemical toxicant	0.0201	SAP130
discodermolide	chemical drug	0.0201	RFC4
CAB39L	kinase	0.0206	NDUFB10
RB1	transcription regulator	0.0209	NDUFB10,RFC4
ZNF106	other	0.0226	NDUFB10
RPS15	other	0.0262	RFC4
E2F6	transcription regulator	0.0318	RFC4
CUX1	transcription regulator	0.0318	HIF1AN
TBX2	transcription regulator	0.0388	MXD3
Rb	group	0.0398	RFC4
ATM	kinase	0.0398	MXD3
budesonide	chemical drug	0.0408	MXD3
TLE3	other	0.0428	NDUFB10
PTPN11	phosphatase	0.0433	MXD3
COL18A1	other	0.0463	HIF1AN
NLRP3	other	0.0463	RFC4
phosphate	chemical - endogenous mammalian	0.0473	NDUFB10
uric acid	chemical - endogenous mammalian	0.0498	RFC4

## Sheet: MSTRG.5042
Upstream Regulator	Expr Log Ratio	Molecule Type	Predicted Activation State	Activation z-score	Flags	p-value of overlap	Target Molecules in Dataset	Mechanistic Network
methylprednisolone		chemical drug	Inhibited	-2.232		0.0051	ACSL1,ALAD,ELOVL5,IDH1,SLC25A30,THRB
PML		transcription regulator	Inhibited	-2		0.00189	APOA1,myristic acid,palmitic acid,stearic acid
miR-124-3p (and other miRNAs w/seed AAGGCAC)		mature microRNA	Inhibited	-2	bias	0.00466	ELOVL5,SLC25A30,TMEM263,TRIP11
U0126		chemical - kinase inhibitor		-1.467	bias	0.0215	ANGPTL4,ASGR2,INHBA,MAT2A,PLD1
UCP1		transporter		-1		6.33e-09	17-methyloctadecanoic acid,9Z-tetradecenoic acid,lauric acid,myristic acid,nonadeca-10(Z)-enoic acid,PCK1,SHMT2,SOAT2,stearic acid
PPARD		ligand-dependent nuclear receptor		-0.849	bias	0.00466	ANGPTL4,APOA1,FBP1,palmitic acid
PTEN		phosphatase		-0.152		0.00103	ACSL1,ARF4,ERCC4,MAT2A,myristic acid,palmitic acid,RAB30,stearic acid
IL10RA		transmembrane receptor		0		0.0135	ACSL1,INHBA,NDRG2,PCK1
progesterone		chemical - endogenous mammalian		0		0.0413	ACSL1,ASGR2,INHBA,NDRG2,PCK1
LEP		growth factor		0.014	bias	0.00372	ANGPTL4,APOA1,ELOVL5,glycerol,IDH1,PCK1	12 (5)
Insulin		group		0.136		1.88e-05	ACSL1,ADIPOR2,ANGPTL4,APOA1,glycerol,IDH1,INHBA,palmitic acid,PCK1	16 (7)
Ins1		other		0.247	bias	6.07e-05	ADIPOR2,ALAD,ANGPTL4,APOA1,ASGR2,PCK1,stearic acid	13 (4)
TO-901317		chemical reagent		0.277	bias	8.64e-05	ACSL1,ADIPOR2,ELOVL5,FBP1,glycerol,PCK1	12 (5)
D-glucose		chemical - endogenous mammalian		0.34	bias	9.68e-06	ACSL1,ARF4,FBP1,fumaric acid,glycerol,IDH1,INHBA,palmitic acid,PCK1,stearic acid,succinic acid	19 (7)
dexamethasone		chemical drug		0.391		0.00344	ACSL1,ALDH6A1,ANGPTL4,APOA1,FBP1,glycerol,IDH1,INHBA,MAT2A,palmitic acid,PCK1,PLD1,PMM2,stearic acid	19 (8)
troglitazone		chemical drug		0.478		0.00129	ACSL1,ALAD,ANGPTL4,ARF4,palmitic acid,PCK1	13 (4)
HGF		growth factor		0.647	bias	0.00394	ANGPTL4,HDGF,INHBA,MAT2A,MPC1,PCK1
SREBF1		transcription regulator		0.652	bias	0.00756	ACSL1,ARF4,IDH1,PCK1	10 (3)
rosiglitazone		chemical drug		0.668		1.91e-06	ACSL1,ADIPOR2,ANGPTL4,GK,glycerol,IDH1,INHBA,MAT2A,palmitic acid,PCK1	17 (7)
TCF7L2		transcription regulator		0.728	bias	0.00299	ACSL1,ADIPOR2,FBP1,IDH1,PCK1	12 (4)
SCD		enzyme		1		0.000106	ANGPTL4,gamma-linolenic acid,linoleic acid,PCK1
L-triiodothyronine		chemical - endogenous mammalian		1.007		0.00717	ACSL1,APOA1,PCK1,RAB30,THRB	12 (5)
palmitic acid	0.789	chemical - endogenous mammalian		1.029	bias	0.00806	ACSL1,ADIPOR2,INHBA,PCK1	11 (4)
PPARA		ligand-dependent nuclear receptor		1.05		0.000526	ACSL1,ANGPTL4,APOA1,ELOVL5,glycerol,MAT2A,PCK1	12 (7)
TGFB1		growth factor		1.085	bias	0.0442	ANGPTL4,ARF4,ASGR2,HDGF,INHBA,linoleic acid,P2RY1,SERPINF2,SHMT2,UVRAG
Vegf		group		1.342	bias	0.0175	ANGPTL4,INHBA,MPC1,PABPN1,TMC7
CSF2		cytokine		1.387	bias	0.0168	DSCC1,GK,INHBA,MAT2A,PLD1
pioglitazone		chemical drug		1.489		0.000238	ADIPOR2,ANGPTL4,APOA1,FBP1,palmitic acid	13 (5)
HNF4A		transcription regulator		1.505		0.0103	ACSL1,APOA1,ASGR2,FBP1,HSDL2,INHBA,MAT2A,PABPN1,PCK1,RAB30,RTCB,SOAT2,TRIP11
PPARGC1A		transcription regulator		1.673		0.000726	GK,INHBA,myristic acid,palmitic acid,PCK1,stearic acid
ethanol		chemical - endogenous mammalian		1.709	bias	0.000539	aceturic acid,APOA1,glycerol,MAT2A,palmitic acid,PCK1,stearic acid	12 (3)
fenofibrate		chemical drug		1.827		1.92e-05	ACSL1,ADIPOR2,ANGPTL4,APOA1,FBP1,glycerol,THRB	13 (4)
pirinixic acid		chemical toxicant		1.837	bias	6.12e-05	ACSL1,ADIPOR2,ANGPTL4,APOA1,ELOVL5,FBP1,glycerol,THRB	14 (5)
SP1		transcription regulator		1.934	bias	0.0266	ACSL1,APOA1,MAT2A,PCK1,THRB
PPARG		ligand-dependent nuclear receptor		1.949		0.00402	ACSL1,ADIPOR2,ANGPTL4,APOA1,IDH1,PCK1	12 (7)
mono-(2-ethylhexyl)phthalate		chemical toxicant		1.982	bias	0.0015	ACSL1,ADIPOR2,ANGPTL4,PCK1	10 (4)
PPARGC1B		transcription regulator	Activated	2	bias	8.73e-05	myristic acid,palmitic acid,PCK1,stearic acid
cocaine		chemical drug	Activated	2	bias	0.00331	INHBA,oleoylcarnitine,SEC24A,stearoylcarnitine
linalool		chemical - endogenous non-mammalian				6.97e-07	ACSL1,APOA1,lauric acid,myristic acid
THRSP		other				5.26e-06	lauric acid,myristic acid,PCK1
N-cor		group				1.27e-05	ACSL1,ADIPOR2,ELOVL5,IDH1,PCK1	10 (4)
ADRB		group				9.16e-05	ANGPTL4,glycerol,gondoic acid,IDH1,stearic acid
UCP2		transporter				0.000114	fumaric acid,L-malic acid,succinic acid
CERS4		transcription regulator				0.000127	palmitic acid,stearic acid
HINT1		enzyme				0.000137	ELOVL5,linoleic acid,stearoylcarnitine
RXRG		ligand-dependent nuclear receptor				0.000149	ACSL1,APOA1,PCK1
LPIN1		phosphatase				0.000176	linoleic acid,myristic acid,palmitic acid
E4F1		transcription regulator				0.000303	MPC1,succinic acid
DUSP6		phosphatase				0.000378	ERCC4,PCK1
FABP4		transporter				0.000383	glycerol,gondoic acid,stearic acid
tributyltin		chemical reagent				0.000509	ACSL1,ANGPTL4,IDH1,INHBA	11 (4)
isobutylmethylxanthine		chemical toxicant				0.000509	ACSL1,ANGPTL4,IDH1,INHBA,stearic acid	13 (5)
glutamine		chemical - endogenous mammalian				0.000524	fumaric acid,IDH1,PCK1,succinic acid
CUEDC2		other				0.000553	fumaric acid,succinic acid
2-oxoglutaric acid		chemical - endogenous mammalian				0.000553	fumaric acid,succinic acid
FSHR		G-protein coupled receptor				0.000637	ADIPOR2,INHBA,PCK1
perfluorooctane sulfonic acid		chemical toxicant				0.000652	linoleic acid,stearic acid
GLS		enzyme				0.000652	fumaric acid,succinic acid
THRA		ligand-dependent nuclear receptor				0.000758	ANGPTL4,APOA1,PCK1,THRB	14 (5)
PPARα-RXRα		complex				0.000874	APOA1,GK
GW 4064		chemical toxicant				0.00107	ADIPOR2,APOA1,PCK1
Srebp		group				0.00127	ACSL1,IDH1
FASN		enzyme				0.00189	myristic acid,palmitic acid,PCK1
cholic acid		chemical - endogenous mammalian				0.00196	APOA1,FBP1,PCK1	3 (2)
2-arachidonoylglycerol		chemical - endogenous mammalian				0.00207	ANGPTL4,PCK1
chenodeoxycholic acid		chemical - endogenous mammalian				0.00246	APOA1,FBP1,PCK1
SIRT6		enzyme				0.00254	lauric acid,linoleic acid,PCK1
NR0B2		ligand-dependent nuclear receptor				0.00254	APOA1,FBP1,PCK1
endocannabinoid		chemical - endogenous mammalian				0.00294	APOA1
indoleacetic acid derivative		chemical reagent				0.00294	ARF4
UHRF1BP1		other				0.00294	THRB
ZNF687		transcription regulator				0.00294	THRB
isonicotinamide		chemical reagent				0.00294	PCK1
SIPA1L1		other				0.00294	THRB
VWA8		enzyme				0.00294	THRB
norfenefrine		chemical - endogenous mammalian				0.00294	glycerol
itaconic acid		chemical - endogenous mammalian				0.00294	succinic acid
PCK1	0.124	kinase				0.00329	fumaric acid,PCK1
sterol		chemical - endogenous mammalian				0.00329	ACSL1,IDH1	7 (4)
bezafibrate		chemical drug				0.00369	ACSL1,ANGPTL4,APOA1	10 (5)
ZC3H10		other				0.00376	fumaric acid,succinic acid
linolenic acid		chemical - endogenous mammalian				0.00425	ACSL1,palmitic acid
miR-30c-5p (and other miRNAs w/seed GUAAACA)		mature microRNA				0.00442	CPNE8,IDH1,MAT2A
AGPS		enzyme				0.00504	palmitic acid,stearic acid
bisindolylmaleimide I		chemical - kinase inhibitor				0.00523	APOA1,MAT2A,PLD1
UQCRFS1		enzyme				0.00588	succinic acid
NUP153		other				0.00588	THRB
IGHMBP2		enzyme				0.00588	APOA1
CARHSP1		transcription regulator				0.00588	PCK1
BRL 26830		chemical drug				0.00588	glycerol
Growth hormone		group				0.00616	ACSL1,ANGPTL4,NDRG2,PCK1	11 (4)
ELOVL5	0.447	enzyme				0.00619	palmitic acid,PCK1
NR2F2		ligand-dependent nuclear receptor				0.00619	APOA1,PCK1
NR2F1		ligand-dependent nuclear receptor				0.00619	APOA1,PCK1
cholesterol		chemical - endogenous mammalian				0.0067	ACSL1,INHBA,linoleic acid,stearic acid
PCGEM1		other				0.00681	CANT1,IDH1
HSD11B1		enzyme				0.00681	ANGPTL4,APOA1
ICMT		enzyme				0.00681	fumaric acid,succinic acid
ARNT		transcription regulator				0.00682	ANGPTL4,palmitic acid,stearic acid
INSR		kinase				0.00695	ACSL1,ALAD,ALDH6A1,FBP1,IDH1
leuprolide		biologic drug				0.00713	oleoylcarnitine,stearoylcarnitine
LIPE		enzyme				0.00741	ACSL1,glycerol,PCK1
docosahexaenoic acid	0.513	chemical drug				0.00756	linoleic acid,myristic acid,palmitic acid,PCK1
mibolerone		chemical drug				0.00787	ACSL1,ARF4,MAT2A
3-(methylthio)propionic acid		chemical - endogenous mammalian				0.0088	PCK1
AQP9		transporter				0.0088	glycerol
C1QL3		other				0.0088	PCK1
DUSP9		phosphatase				0.0088	PCK1
UBE2L3		enzyme				0.0088	SOAT2
INHBC		growth factor				0.0088	INHBA
Gk		kinase				0.0088	glycerol
2,3,3',4,4',5'-hexachloro-1,1'-biphenyl		chemical toxicant				0.0088	THRB
NR4A1		ligand-dependent nuclear receptor				0.00903	ADIPOR2,FBP1,MAT2A,PCK1
oleic acid		chemical - endogenous mammalian				0.00918	ACSL1,ANGPTL4,PCK1	12 (5)
nicotinic acid		chemical - endogenous mammalian				0.00918	APOA1,ELOVL5
beta-carotene		chemical - endogenous mammalian				0.00918	APOA1,SLC16A12
obeticholic acid		chemical drug				0.00954	APOA1,PCK1
SMYD1		transcription regulator				0.0107	MPC1,NDUFAB1
SHP		group				0.0117	PCK1
prunetin		chemical - endogenous non-mammalian				0.0117	ADIPOR2
Gm10768		other				0.0117	PCK1
diethyl fumarate		chemical reagent				0.0117	fumaric acid
propionate derivative		chemical - other				0.0117	PCK1
NLN		peptidase				0.0117	FBP1
LY 518674		chemical drug				0.0117	APOA1
VAMP7		transporter				0.0117	glycerol
HPRT1		enzyme				0.0117	P2RY1
PKIA		other				0.0117	PCK1
ITPR3		ion channel				0.0117	PCK1
oxamic acid		chemical - endogenous non-mammalian				0.0117	INHBA
quercetin		chemical drug				0.0122	linoleic acid,palmitic acid,PLD1
RXRA		ligand-dependent nuclear receptor				0.0125	ACSL1,APOA1,PCK1,PLD1
ATF4		transcription regulator				0.013	PCK1,SHMT2,SOAT2
fish oils		chemical drug				0.0131	ACSL1,APOA1
GPS2		transcription regulator				0.0135	ADIPOR2,IDH1
SMARCB1		transcription regulator				0.0143	ACSL1,FBP1,PCK1
IDH1	0.191	enzyme				0.0144	FBP1,PCK1
DAGLA		enzyme				0.0146	stearic acid
LRIG3		other				0.0146	glycerol
L-methionine		chemical - endogenous mammalian				0.0153	MAT2A,PCK1
INS		other				0.0159	APOA1,glycerol,PCK1
sodium arsenite		chemical drug				0.0162	MAT2A,PCK1
4-hydroxytamoxifen		chemical drug				0.0166	HDGF,MPC1,THRB
PNPLA2		enzyme				0.0167	ACSL1,PCK1
NR1H4		ligand-dependent nuclear receptor				0.0168	APOA1,NDRG2,PCK1
xylitol		chemical - endogenous mammalian				0.0175	PCK1
phosphatidylinositol 4,5-diphosphate		chemical - endogenous mammalian				0.0175	PLD1
P2RY13		G-protein coupled receptor				0.0175	glycerol
YOD1		enzyme				0.0175	INHBA
C1QTNF3		other				0.0175	PCK1
PGAM2		phosphatase				0.0175	fumaric acid
MB06322		chemical drug				0.0175	glycerol
nevirapine		chemical drug				0.0175	APOA1
Ro 20-1724		chemical reagent				0.0175	glycerol
Z-IETD-FMK		chemical - protease inhibitor				0.0175	PLD1
decanoic acid		chemical - endogenous mammalian				0.0175	PCK1
ADIPOQ		other				0.0175	ACSL1,ADIPOR2,PCK1
LEPR		transmembrane receptor				0.0175	ANGPTL4,APOA1,glycerol
POR		enzyme				0.0183	ACSL1,ELOVL5,RAB30
KDM8		enzyme				0.0186	FBP1,IDH1
BSCL2		other				0.0186	ACSL1,glycerol
Gcg		other				0.0191	ADGRV1,FBP1
metformin		chemical drug				0.0196	ADIPOR2,PCK1,succinic acid
20-hydroxyeicosatetraenoic acid		chemical - endogenous mammalian				0.0204	APOA1
benfluorex		chemical drug				0.0204	PCK1
hydroxyethylnorfenfluramine		chemical - endogenous mammalian				0.0204	PCK1
ZNF746		transcription regulator				0.0204	PCK1
QRFP		other				0.0204	ACSL1
Akr1b7		enzyme				0.0204	glycerol
SLC19A1		transporter				0.0204	NDRG2
aminooxyacetic acid		chemical reagent				0.0204	PCK1
8-bromo-cAMP		chemical reagent				0.0207	APOA1,MAT2A,PCK1
tetracycline		chemical drug				0.0217	NDRG2,SLC25A30
miR-16-5p (and other miRNAs w/seed AGCAGCA)		mature microRNA				0.0226	HSDL2,RAB30,SEC24A
LGALS12		other				0.0233	glycerol
pictilisib		chemical drug				0.0233	ANGPTL4
NUP155		transporter				0.0233	ANGPTL4
ITPR2		ion channel				0.0233	PCK1
PLIN2		other				0.0233	PCK1
CFH		other				0.0233	APOA1
PCBP1		translation regulator				0.0233	INHBA
bisperoxovanadium 1,10-phenanthroline		chemical reagent				0.0233	APOA1
PKD1		ion channel				0.0235	IDH1,PCK1,SERPINF2
SREBF2		transcription regulator				0.0249	ACSL1,IDH1
linoleic acid	0.394	chemical - endogenous mammalian				0.0255	ANGPTL4,APOA1
RBP4		other				0.0262	PCK1
PKN1		kinase				0.0262	PLD1
carbaryl		chemical toxicant				0.0262	succinic acid
NKX2-3		transcription regulator				0.0265	ANGPTL4,PLD1,SHMT2
RAF1		kinase				0.0268	PCK1,PLD1,RTCB
ERBB2		kinase				0.0272	ADIPOR2,ALAD,ANGPTL4,fumaric acid,IDH1,NDUFAB1
THRB	0.527	ligand-dependent nuclear receptor				0.0278	APOA1,PCK1,THRB
TRAP1		enzyme				0.0284	ERCC4,HIBADH
FGF19		growth factor				0.0284	ACSL1,FBP1
triciribine		chemical drug				0.029	ANGPTL4
NAP1L1		other				0.029	APOA1
THOC5		other				0.029	APOA1
LINC01139		other				0.029	ANGPTL4
HCAR1		G-protein coupled receptor				0.029	glycerol
METRNL		other				0.029	ACSL1
GAL3ST1		enzyme				0.029	PCK1
HES5		transcription regulator				0.029	THRB
PEA15		transporter				0.029	PLD1
SLC2A2		transporter				0.029	PCK1
CES1		enzyme				0.029	glycerol
largazole		chemical - endogenous non-mammalian				0.029	ANGPTL4
NR1H3		ligand-dependent nuclear receptor				0.0317	APOA1,FBP1,THRB
EPHB1		kinase				0.0319	PCK1
SGMS2		enzyme				0.0319	APOA1
DUSP4		phosphatase				0.0319	PCK1
AQP7		transporter				0.0319	glycerol
IQGAP1		other				0.0319	THRB
APOC3		transporter				0.0319	APOA1
saturated fatty acid		chemical - other				0.0319	linoleic acid
ATF2		transcription regulator				0.032	MAT2A,PCK1
carbon tetrachloride		chemical toxicant				0.0321	APOA1,HDGF,NDRG2
prednisolone		chemical drug				0.0335	GK,PCK1,UVRAG
phenobarbital		chemical drug				0.0338	APOA1,PCK1
BCO2		enzyme				0.0348	SLC25A30
NRG4		growth factor				0.0348	ELOVL5
miR-375-3p (miRNAs w/seed UUGUUCG)		mature microRNA				0.0348	ADIPOR2
STK25		kinase				0.0348	FBP1
8-hydroxyeicosapentaenoic acid		chemical - endogenous mammalian				0.0348	ANGPTL4
manumycin A		chemical reagent				0.0348	PLD1
putrescine		chemical - endogenous mammalian				0.0348	MAT2A
Z-DEVD-FMK		chemical - protease inhibitor				0.0348	PLD1
zeaxanthin		chemical drug				0.0348	SLC25A30
hesperetin		chemical drug				0.0348	SOAT2
cephaloridine		chemical drug				0.0358	ANGPTL4,DSCC1
SLC25A13		transporter				0.0364	CPNE8,glycerol
LIPC		enzyme				0.0376	APOA1
mir-373		microRNA				0.0376	ANGPTL4
DUSP14		phosphatase				0.0376	INHBA
BHLHE41		transcription regulator				0.0376	ANGPTL4
KMUP-1		chemical reagent				0.0376	APOA1
LHX1		transcription regulator				0.0377	FBP1,SLC16A12
ATF3		transcription regulator				0.039	FBP1,PCK1
HNF4α dimer		complex				0.0404	FBP1
Hnf3		group				0.0404	PCK1
Coup-Tf		group				0.0404	PCK1
RYR2		ion channel				0.0404	PCK1
CRY2		enzyme				0.0404	PCK1
PTPRE		phosphatase				0.0404	INHBA
COL6A1		other				0.0404	IDH1
PTGER1		G-protein coupled receptor				0.0404	ANGPTL4
selenite		chemical toxicant				0.0404	UVRAG
Esrra		transcription regulator				0.0411	FBP1,PCK1
FOXO1		transcription regulator				0.0424	ANGPTL4,ELOVL5,PCK1,SLC25A30
5'-methylthioadenosine		chemical - endogenous mammalian				0.0433	MAT2A
CPT1C		enzyme				0.0433	glycerol
FH		enzyme				0.0433	fumaric acid
FOXG1		transcription regulator				0.0433	PCK1
GNB3		enzyme				0.0433	glycerol
GPD2		enzyme				0.0433	glycerol
PLAGL1		transcription regulator				0.0433	ANGPTL4
SP2		transcription regulator				0.0433	MAT2A
CRY1		enzyme				0.0433	PCK1
KT5720		chemical - kinase inhibitor				0.0433	MAT2A
TGFB2		growth factor				0.0445	ANGPTL4,INHBA
Rxr		group				0.0452	ANGPTL4,PCK1
NR1I3		ligand-dependent nuclear receptor				0.0459	APOA1,PCK1
BCO1		enzyme				0.0461	SLC25A30
EHHADH		enzyme				0.0461	ACSL1
UBD		other				0.0461	ACSL1
PDE3B		enzyme				0.0461	glycerol
APOA2		transporter				0.0461	APOA1
FABP2		transporter				0.0461	glycerol
IRAK2		kinase				0.0461	MAT2A
RGS1		enzyme				0.0461	INHBA
GW501516		chemical drug				0.0481	ACSL1,ANGPTL4
TGIF1		transcription regulator				0.0489	SOAT2
mir-515		microRNA				0.0489	ANGPTL4
PLA2G2E		enzyme				0.0489	linoleic acid
Hif		complex				0.0489	ANGPTL4
5,8,11,14-eicosatetraynoic acid		chemical reagent				0.0489	PCK1
POU2F1		transcription regulator				0.0495	ACSL1,IDH1

## Sheet: MSTRG.5263
Upstream Regulator	Expr Log Ratio	Molecule Type	Predicted Activation State	Activation z-score	Flags	p-value of overlap	Target Molecules in Dataset	Mechanistic Network
RICTOR		other	Activated	2.236		4.41e-05	ATP5MF,COX5A,NDUFAB1,SEM1,UQCRB
FOXD2-AS1		other				5.85e-05	CDC42,CDH2
SNAI1		transcription regulator				7.51e-05	CDC42,CDH2,CFL1,SLC29A1
ST1926		chemical drug	Activated	2	bias	9.36e-05	CFL1,NARS1,SEM1,UQCRB
metribolone		chemical reagent		-1.342		9.43e-05	ATP5MF,AZGP1,COX5A,NDUFAB1,UGDH
SERPINB5		other				0.000162	CDC42,CDH2
MAPT		other				0.000239	CANX,CFL1,COX5A,HSPE1,MDH1
1,2-dithiol-3-thione		chemical reagent		-1.192	bias	0.000243	ACAA1,C5,NARS1,PDIA4	5 (2)
MEL T1		chemical - kinase inhibitor				0.000249	CFL1,COX5A
TLE3		other				0.000255	ATP5MF,NDUFAB1,UQCRB
DNAJB6		transcription regulator				0.000282	AZGP1,CDH2
torin1		chemical reagent				0.000426	ATP5MF,COX5A,NDUFAB1
lipopolysaccharide		chemical drug	Inhibited	-2.013		0.000428	AZGP1,C5,CDH2,H3-3A/H3-3B,MDH1,OSMR,PDIA4,SAA2,SERPINA1,SLC29A1
IND S1		chemical - kinase inhibitor				0.000476	CFL1,COX5A
TAZ		enzyme				0.000625	CDC42,CDH2,UGDH
interferon beta-1a		biologic drug				0.000761	ALG5,COX5A,SERPINA1
E2F1		transcription regulator				0.000775	ALG5,COX5A,HSPE1,MDH1,UGDH
HTT		transcription regulator				0.000784	ATP5MF,CANX,HSPE1,PER2,SERPINA1,UQCRB
Hmgn3		other				0.00114	AZGP1,SERPINA1
FMR1		translation regulator				0.0013	CFL1,PTGR2,SLC29A1
LMF1		other				0.00147	CANX
Cadherin		group				0.00147	CDC42
C2		peptidase				0.00147	C5
FARP2		other				0.00147	CDC42
dihydrotestosterone		chemical - endogenous mammalian		1.03		0.00158	AZGP1,CANX,CDH2,PER2,UGDH
CAB39L		kinase				0.00158	ATP5MF,UQCRB
ATF4		transcription regulator				0.00185	CANX,NARS1,OSMR
HOTAIR		other				0.00218	ATG3,CDH2
STK40		kinase				0.00218	C5,C6
APP		other				0.00283	CANX,CDC42,CDH2,CFL1,COX5A,HSPE1
PSEN1		peptidase				0.00286	CANX,CDH2,CFL1,HSPE1
SLIT3		other				0.00294	CDC42
IKKbeta inhibitor		chemical drug				0.00294	CDH2
BCAN		other				0.00294	CDH2
RPS4Y1		other				0.00294	CDH2
HSP90B1		other				0.00352	CANX,CDC42
FN1		enzyme				0.00384	CANX,CDH2,EIF2S3
OSMR	-0.06	transmembrane receptor				0.00388	OSMR,SERPINA1
CXCR4		G-protein coupled receptor				0.00388	C5,CDH2
NFE2L2		transcription regulator		-1		0.00401	C5,NARS1,PDIA4,UGDH
PTPN23		phosphatase				0.00441	CDH2
P4HB		enzyme				0.00441	PDIA4
RACGAP1		transporter				0.00441	CDC42
Col17a1		other				0.00441	SERPINA1
cibacron blue F 3GA		chemical reagent				0.00441	SLC29A1
pirinixic acid		chemical toxicant				0.00451	ACAA1,C5,CDH2,HSPE1
NRF1		transcription regulator				0.00463	CDH2,COX5A
methotrexate		chemical drug				0.00584	ACAA1,C5,C6
LINC00887		other				0.00587	CDH2
CDH3		other				0.00587	CDH2
ARID5B		transcription regulator				0.00587	UQCRB
HIF1A-AS2		other				0.00587	CDH2
GSK-2606414		chemical reagent				0.00587	PDIA4
methylselenic acid		chemical reagent				0.00597	CDC42,PDIA4,UGDH
LONP1		peptidase				0.00602	COX5A,HSPE1
PPARGC1B		transcription regulator				0.00602	ATP5MF,COX5A
FLT1		kinase				0.00602	CANX,EIF2S3
gentamicin		chemical drug				0.00623	ACAA1,H3-3A/H3-3B,PDIA4
Insulin		group				0.00656	CANX,HSPE1,PER2,SLC29A1
MYC		transcription regulator	Inhibited	-2.236		0.0066	CANX,CDH2,H3-3A/H3-3B,HSPE1,NARS1,SERPINA1
CDH1		other				0.00694	CDC42,CDH2
RNU7-1		other				0.00733	H3-3A/H3-3B
ARHGEF25		other				0.00733	CDC42
ECT2		other				0.00733	CDC42
pemetrexed		chemical drug				0.00733	SLC29A1
TRAP1		enzyme				0.00759	COX5A,HSPE1
methylprednisolone		chemical drug				0.00783	CDH2,PER2,SERPINA1,SLC29A1
tetradecanoylphorbol acetate		chemical drug		-0.52		0.00833	C5,CDC42,PER2,SEM1,SERPINA1,SLC29A1
OSM		cytokine		-0.143		0.00872	ACAA1,CDH2,OSMR,SERPINA1
SSPN		other				0.00879	CDH2
NET1		other				0.00879	CDH2
STK11		kinase				0.0097	ATP5MF,CDC42,COX5A
ST6GALNAC1		enzyme				0.0103	CDH2
BCAR4		other				0.0103	CDH2
PDS5B		other				0.0103	CDH2
HNRNPR		other				0.0103	CANX
RAP1GAP		other				0.0103	CDH2
CBR3-AS1		other				0.0103	CDH2
CUL7		other				0.0103	CDH2
C4A/C4B		other				0.0103	C5
MAD2L2		enzyme				0.0103	CDH2
NPAS2		transcription regulator				0.0103	PER2
FOXN3		transcription regulator				0.0103	CDH2
Gm26313		other				0.0103	CANX
butylidenephthalide		chemical reagent				0.0103	CDH2
UDP-D-glucose		chemical - endogenous mammalian				0.0103	PDIA4
Esrra		transcription regulator				0.0112	ATP5MF,COX5A
STAT3		transcription regulator				0.0115	C5,CDH2,PDIA4,SERPINA1
SENP7		peptidase				0.0117	CDH2
ADGRG3		G-protein coupled receptor				0.0117	CDC42
hydrogel		chemical drug				0.0117	CDH2
MIA		other				0.0117	CDH2
LDHB		enzyme				0.0117	COX5A
MFGE8		other				0.0117	CDH2
PPP1CA		phosphatase				0.0117	CDH2
FBLN5		other				0.0117	SERPINA1
HNF4A		transcription regulator				0.0121	ATG3,C6,HSPE1,MDH1,OSMR,SAA2,SEM1,SERPINA1
GNA15		enzyme				0.0122	SLC29A1,UGDH
imatinib		chemical drug				0.0129	CDC42,HSPE1,PDIA4
arsenic trioxide		chemical drug				0.0129	CDC42,HSPE1,PDIA4
ZFAS1		other				0.0132	CDH2
GALNT3		enzyme				0.0132	CDH2
CTNND1		other				0.0132	CDH2
miR-185-5p (and other miRNAs w/seed GGAGAGA)		mature microRNA				0.0132	CDC42
mir-224		microRNA				0.0132	CDC42
Ccl6		cytokine				0.0132	SERPINA1
ADCYAP1R1		G-protein coupled receptor				0.0132	PER2
RTKN		other				0.0132	CDH2
tomatidine		chemical - endogenous non-mammalian				0.0132	NARS1
kukoamine A		chemical - endogenous non-mammalian				0.0132	CDH2
5-fluorouracil		chemical drug				0.0133	CANX,HSPE1,MDH1
HNF1B		transcription regulator				0.0134	SERPINA1,SLC29A1
HOXA11-AS		other				0.0146	CDH2
Sox2ot		other				0.0146	CDH2
RLIM		enzyme				0.0146	CDH2
SPRY4-IT1		other				0.0146	CDH2
SH2B1		other				0.0146	CDH2
ATF5		transcription regulator				0.0146	SAA2
S100P		other				0.0146	CFL1
alprazolam		chemical drug				0.0146	PER2
HTR2B		G-protein coupled receptor				0.0161	CDH2
SNHG20		other				0.0161	CDH2
IQGAP1		other				0.0161	CDC42
MYZAP		other				0.0161	CDH2
EZH2		transcription regulator				0.0175	PER2,SAA2,SERPINA1
SOX2-OT		other				0.0175	CDH2
Rap1		group				0.0175	CDH2
WWC1		transcription regulator				0.0175	CDH2
CCAT1		other				0.0175	CDH2
mir-379		microRNA				0.0175	CDH2
CLCA2		ion channel				0.0175	CDH2
MZF1		transcription regulator				0.0175	CDH2
sevoflurane		chemical drug				0.0175	PER2
VHL		transcription regulator				0.0175	CDH2,CFL1
testosterone		chemical - endogenous mammalian				0.0185	CDH2,COX5A,PDIA4
HCRT		other				0.019	PER2
Complement		complex				0.019	C5
4-hydroxycinnamyl aldehyde		chemical - endogenous non-mammalian				0.019	CDH2
GATA2		transcription regulator				0.0191	AZGP1,CDC42,SERPINI2
ACOX1		enzyme				0.0197	ACAA1,SERPINA1
GALNT6		enzyme				0.0204	CDH2
NFKBID		transcription regulator				0.0204	CDH2
DANCR		other				0.0204	CDH2
mir-322		microRNA				0.0204	CDH2
CRY2		enzyme				0.0204	PER2
CDH5		other				0.0204	CDH2
GTF2I		transcription regulator				0.0204	PDIA4
ryanodine		chemical - endogenous non-mammalian				0.0204	CDC42
INSR		kinase				0.0216	ATP5MF,CFL1,SLC29A1
ciprofibrate		chemical drug				0.0218	ACAA1,SERPINA1
PPARα-RXRα		complex				0.0218	ACAA1
Collagen Alpha1		group				0.0218	CDH2
PTBP1		enzyme				0.0218	CDC42
miR-129-5p (and other miRNAs w/seed UUUUUGC)		mature microRNA				0.0218	CDH2
MGAT3		enzyme				0.0218	CDH2
CPEB1		translation regulator				0.0218	CDH2
RGCC		other				0.0218	CDH2
RALA		enzyme				0.0218	CDH2
CRY1		enzyme				0.0218	PER2
lith-O-Asp		chemical reagent				0.0218	CFL1
N-ethyl-N-nitrosourea		chemical toxicant				0.0218	SERPINA1
D-glucose		chemical - endogenous mammalian		-1.103		0.0225	ACAA1,CANX,PDIA4,SLC29A1
nystatin		chemical drug				0.0233	CDH2
bevacizumab		biologic drug				0.0233	CDH2
ORAI1		ion channel				0.0233	C5
SLC4A1		transporter				0.0233	C5
EHHADH		enzyme				0.0233	ACAA1
mir-218		microRNA				0.0233	CDH2
CREB3		transcription regulator				0.0233	CANX
miR-155-5p (miRNAs w/seed UAAUGCU)		mature microRNA				0.0242	ATG3,NARS1
TWIST1		transcription regulator				0.0245	CDH2,SLC29A1
FZD9		G-protein coupled receptor				0.0247	CDH2
CFB		peptidase				0.0247	C5
DDR1		kinase				0.0247	CDH2
OPRM1		G-protein coupled receptor				0.0247	CDH2
hydroxyflutamide		chemical drug				0.0247	UGDH
nitrofurantoin		chemical drug				0.0247	ACAA1,SERPINA1
MAPK9		kinase				0.025	SEM1,SERPINA1
CEBPB		transcription regulator				0.0254	HSPE1,SAA2,SERPINA1
DEF6		other				0.0262	CDH2
NPPC		other				0.0262	CDH2
galactose		chemical - endogenous mammalian				0.0262	COX5A
fluticasone propionate		chemical drug				0.0267	SERPINA1,SLC29A1
ERBB2		kinase				0.0268	CDC42,CDH2,NDUFAB1,PDIA4
gefitinib		chemical drug				0.0276	CDH2,OSMR
STIM1		ion channel				0.0276	C5
HNF1A-AS1		other				0.0276	CDH2
MUC4		other				0.0276	CDH2
PML		transcription regulator				0.0281	CDH2,CFL1
CCKBR		G-protein coupled receptor				0.029	CDH2
SP100		transcription regulator				0.029	HSPE1
TRAIP		enzyme				0.029	C5
FCGR1A		transmembrane receptor				0.029	C5
HULC		other				0.029	CDH2
farnesol		chemical reagent				0.029	PDIA4
KLF2		transcription regulator				0.0302	CDH2,UGDH
beta-estradiol		chemical - endogenous mammalian		-0.398		0.0302	ACAA1,CDC42,CDH2,COX5A,NARS1,PDIA4,SERPINA1
peoniflorin		chemical drug				0.0304	COX5A
SPZ1		transcription regulator				0.0304	CDH2
SIM2		transcription regulator				0.0304	CDH2
perchlorate		chemical reagent				0.0304	SERPINI2
ACSS2		enzyme				0.0304	ACAA1
ITGA9		other				0.0304	CDH2
CAST		peptidase				0.0304	CDH2
PD 169316		chemical - kinase inhibitor				0.0304	ATP5MF
CTNNB1		transcription regulator				0.0311	C6,CDH2,HSPE1,SERPINA1
PER1		transcription regulator				0.0319	PER2
PDX1		transcription regulator				0.0323	MDH1,PDIA4
TP63		transcription regulator				0.0324	ATG3,CDC42,CDH2
PPARA		ligand-dependent nuclear receptor				0.0332	ACAA1,C5,C6
KDM6B		enzyme				0.0333	CDH2
WDR5		transcription regulator				0.0333	CDH2
FGFR4		kinase				0.0333	CDH2
HTATIP2		transcription regulator				0.0333	CDH2
PTAFR		G-protein coupled receptor				0.0333	CDH2
MGAT5		enzyme				0.0347	CDH2
CXCL12		cytokine				0.0361	C5,CANX
JINK1/2		group				0.0361	CDH2
EDN3		other				0.0361	CDH2
WNT7A		cytokine				0.0361	CDH2
ACKR3		G-protein coupled receptor				0.0361	C5
HNF1A		transcription regulator				0.0363	ATG3,C5,SERPINA1
miR-16-5p (and other miRNAs w/seed AGCAGCA)		mature microRNA				0.0365	H3-3A/H3-3B,UGDH
CD 437		chemical drug				0.0368	NARS1,SEM1
MTA3		transcription regulator				0.0376	CDH2
ochratoxin A		chemical toxicant				0.0376	CDH2
AR		ligand-dependent nuclear receptor				0.038	AZGP1,CDH2,POMT2
p70 S6k		group				0.039	CDH2
NFIA		transcription regulator				0.039	CDH2
PTPN22		phosphatase				0.039	OSMR
cyanocobalamin		chemical - endogenous mammalian				0.039	PER2
PPARG		ligand-dependent nuclear receptor				0.0393	ACAA1,MDH1,SERPINA1
crizotinib		chemical drug				0.0404	OSMR
collagen type i (family)		group				0.0404	CDH2
XIAP		enzyme				0.0404	CDH2
HSD17B4		enzyme				0.0404	ACAA1
SFN		other				0.0404	CDH2
IND S7		chemical - kinase inhibitor				0.0404	COX5A
CETP		enzyme				0.0404	PDIA4
tunicamycin		chemical - endogenous non-mammalian				0.0414	CANX,NARS1
CDH11		other				0.0418	SERPINA1
HMGN1		transcription regulator				0.0418	AZGP1
mir-135		microRNA				0.0418	CDH2
SUB1		transcription regulator				0.0418	NDUFAB1
MEL S3		chemical - kinase inhibitor				0.0418	COX5A
FOXA2		transcription regulator				0.0425	C5,SERPINA1
EDN1		cytokine				0.0425	CDC42,CDH2
ADCY		group				0.0432	CDH2
Focal adhesion kinase		group				0.0432	CDH2
Pkc(s)		group				0.0438	PDIA4,PER2
UTP		chemical - endogenous mammalian				0.0446	CDH2
SSTR2		G-protein coupled receptor				0.0446	CDH2
chrysotile asbestos		chemical toxicant				0.0446	PDIA4
apomorphine		chemical drug				0.0446	PDIA4
betaine		chemical - endogenous mammalian				0.0446	COX5A
TRPM2		ion channel				0.046	ATG3
IFRD1		other				0.046	SEM1
PPP3R1		phosphatase				0.046	C5
BMS-690514		chemical drug				0.0474	HSPE1
Cdk		group				0.0474	COX5A
ARHGAP31		other				0.0474	CDH2
miR-221-3p (and other miRNAs w/seed GCUACAU)		mature microRNA				0.0474	SLC29A1
PRKAR1A		kinase				0.0474	CDC42
Gm15807/Hmgn5		other				0.0474	AZGP1
SCP2		transporter				0.0474	ACAA1
suramin		chemical drug				0.0474	CDH2
XBP1		transcription regulator				0.0477	PDIA4,SERPINA1
EZR		other				0.0488	CDH2
MMP14		peptidase				0.0488	CDH2

## Sheet: MSTRG.5485
Upstream Regulator	Expr Log Ratio	Molecule Type	Predicted Activation State	Activation z-score	Flags	p-value of overlap	Target Molecules in Dataset	Mechanistic Network
TLE3		other				3.59e-06	NDUFAB1,UQCR10,UQCRB,UQCRFS1
miR-125b-5p (and other miRNAs w/seed CCCUGAG)		mature microRNA				0.00022	ID2,IGFBP3,PERP
doxorubicin		chemical drug		1.457		0.000249	ID2,PERP,S100A10,STAT3,UQCRFS1
torin1		chemical reagent				0.000264	NDUFAB1,UQCR10,UQCRFS1
RICTOR		other	Activated	2	bias	0.000343	NDUFAB1,UQCR10,UQCRB,UQCRFS1
Trp53cor1		other				0.000485	PERP,STAT3
cannabidiol		chemical drug				0.000485	ID2,SOAT2
C1QA		other				0.000736	S100A10,STAT3
SETDB1		enzyme				0.000783	ID2,STAT3
FMR1		translation regulator				0.000815	MRPS28,PTGR2,UQCRFS1
ANXA2		other				0.000881	IGFBP3,S100A10
TSHZ3		transcription regulator				0.00109	IGFBP3,VAT1
CAB39L		kinase				0.00115	UQCR10,UQCRB
Hoxa11os		other				0.00125	STAT3
ZNF613		transcription regulator				0.00125	ID2
TLL1		peptidase				0.00125	IGFBP3
mir-434		microRNA				0.00125	STAT3
miR-454-3p inhibitor		chemical reagent				0.00125	STAT3
miR-454-3p mimic		chemical reagent				0.00125	STAT3
LEPR		transmembrane receptor				0.0016	ID2,IGFBP3,STAT3
RUNX1		transcription regulator				0.00163	ID2,IGFBP3,STAT3
thyroid hormone		chemical - endogenous mammalian				0.00171	IGFBP3,S100A10,UQCR10
PDX1		transcription regulator				0.00176	ID2,IGFBP3,MDH1
IGFBP2		other				0.00186	IGFBP3,STAT3
SMYD1		transcription regulator				0.00201	NDUFAB1,UQCRFS1
NKX3-1		transcription regulator				0.00216	IGFBP3,STAT3
trichloroethylene		chemical toxicant				0.0024	ID2,IGFBP3
benzene		chemical toxicant				0.0024	ID2,IGFBP3
ZNF385B		other				0.00251	PERP
miR-1195 (miRNAs w/seed GAGUUCG)		mature microRNA				0.00251	STAT3
BAZ1A		other				0.00251	IGFBP3
MXD4		transcription regulator				0.00251	ID2
nexrutine		chemical drug				0.00251	STAT3
lanreotide		biologic drug				0.00251	IGFBP3
azoxymethane		chemical toxicant				0.00257	IGFBP3,STAT3
ERBB2		kinase				0.00263	ID2,IGFBP3,NDUFAB1,STAT3,UQCR10
methylmercury		chemical toxicant				0.00329	ID2,IGFBP3
KITLG		growth factor				0.00331	ID2,IGFBP3,STAT3
SPTBN1		other				0.00376	STAT3
STIP1		other				0.00376	STAT3
BMP1		peptidase				0.00376	IGFBP3
UBE2L3		enzyme				0.00376	SOAT2
SC144		chemical reagent				0.00376	STAT3
ESR2		ligand-dependent nuclear receptor				0.00409	IGFBP3,MBL2,PCBD1,PERP
HNF4A		transcription regulator		0.152		0.00436	C6,GPLD1,MBL2,MDH1,MRPS28,PCBD1,PERP,SOAT2
OSM		cytokine				0.00491	ID2,IGFBP3,STAT3,UBE2L6
ARID5B		transcription regulator				0.00501	UQCRB
LSINCT5		other				0.00501	STAT3
MXD3		transcription regulator				0.00501	ID2
KD025		chemical drug				0.00501	STAT3
IGF1R		transmembrane receptor				0.00514	ID2,IGFBP3,STAT3
ZFHX3		transcription regulator				0.00568	ID2,UQCR10
retaspimycin		chemical drug				0.00626	STAT3
TOX		transcription regulator				0.00626	ID2
ETHE1		enzyme				0.00626	PERP
CUZD1		other				0.00626	ID2
CREB3L4		transcription regulator				0.00626	ID2
ZBTB46		transcription regulator				0.00626	STAT3
TWSG1		other				0.00626	ID2
AG490		chemical - kinase inhibitor				0.00631	S100A10,STAT3
SLC13A1		transporter				0.00644	C6,KHDRBS3
phytohemagglutinin		chemical drug				0.00656	C6,GPLD1,STAT3
metribolone		chemical reagent				0.00717	NDUFAB1,UQCR10,UQCRFS1
BMP6		growth factor				0.00738	ID2,MBL2
VAV		group				0.0075	STAT3
TNFRSF10A		transmembrane receptor				0.0075	STAT3
Ppp1cc		phosphatase				0.0075	ID2
EOMES		transcription regulator				0.00823	IGFBP3,STAT3
imatinib		chemical drug				0.00833	STAT3,UQCR10,UQCRFS1
Ins1		other				0.00854	GPLD1,IGFBP3,STAT3
SB-431542		chemical reagent				0.00867	ID2,STAT3
SNED1		other				0.00875	IGFBP3
ARID5A		transcription regulator				0.00875	STAT3
CACNA1C		ion channel				0.00875	S100A10
DLC1		other				0.00875	S100A10
teasaponin		chemical - endogenous non-mammalian				0.00875	STAT3
phenylmethylsulfonyl fluoride		chemical - protease inhibitor				0.00875	STAT3
bisphosphonate		chemical drug				0.00875	STAT3
MAP4K4		kinase				0.00958	NDUFAB1,UQCRFS1
HNF1B		transcription regulator				0.0099	IGFBP3,SOAT2
Retinoic acid-RAR-RXR		complex				0.00999	IGFBP3
CYTOR		other				0.00999	STAT3
ZNF382		transcription regulator				0.00999	STAT3
LTBP4		growth factor				0.00999	ID2
SMAD1/5		group				0.00999	ID2
MAP3K12		kinase				0.00999	STAT3
STIM2		transporter				0.00999	STAT3
PIWIL2		enzyme				0.00999	STAT3
mechlorethamine		chemical drug				0.00999	ID2
lipopolysaccharide		chemical drug		-0.52		0.0102	GLP2R,ID2,IGFBP3,MBL2,MDH1,PERP,STAT3
interferon beta-1a		biologic drug				0.0102	ALG5,UQCRFS1
GH1		growth factor				0.0107	ID2,IGFBP3
PRKCA		kinase				0.011	ID2,IGFBP3
nicotiflorin		chemical reagent				0.0112	STAT3
BANP		other				0.0112	STAT3
KDM5A		transcription regulator				0.0115	MDH1,UQCRFS1
WNT5A		cytokine				0.0119	ID2,STAT3
mir-223		microRNA				0.0122	ID2,STAT3
Rp-8-pCPT-cGMPS-triethylamine		chemical reagent				0.0125	S100A10
HOXA11-AS		other				0.0125	STAT3
LINC01139		other				0.0125	IGFBP3
FRMD6		other				0.0125	IGFBP3
IGFBP4		other				0.0125	IGFBP3
TDGF1		growth factor				0.0125	STAT3
BMP7		growth factor				0.0131	ID2,IGFBP3
forskolin		chemical toxicant		0.422		0.0132	ID2,IGFBP3,S100A10,STAT3
PTCSC3		other				0.0137	STAT3
pterostilbene		chemical drug				0.0137	STAT3
TCF4		transcription regulator				0.0137	ID2,IGFBP3,STAT3
tretinoin		chemical - endogenous mammalian		-0.428		0.0143	HSD17B6,ID2,IGFBP3,S100A10,STAT3,UBE2L6
TP73		transcription regulator				0.0148	ID2,IGFBP3,PERP
astragalin		chemical - endogenous non-mammalian				0.015	STAT3
ACVR2A		kinase				0.015	ID2
LIMA1		other				0.015	ID2
trientine		chemical drug				0.015	IGFBP3
hesperetin		chemical drug				0.015	SOAT2
HMGA1		transcription regulator				0.0151	IGFBP3,STAT3
HIF3A		transcription regulator				0.0162	STAT3
ACO1		enzyme				0.0162	IGFBP3
spermine nitric oxide complex		chemical toxicant				0.0162	S100A10
FGF2		growth factor				0.0163	ID2,IGFBP3,S100A10
CEBPB		transcription regulator				0.0166	IGFBP3,MBL2,STAT3
HIF1A		transcription regulator				0.017	ID2,IGFBP3,STAT3
MED1		transcription regulator				0.0171	ID2,IGFBP3
RB1		transcription regulator				0.0171	ALG5,MDH1,UQCRFS1
chondroitin sulfate A		chemical - endogenous mammalian				0.0174	STAT3
PDGFRB		kinase				0.0174	STAT3
DRD1		G-protein coupled receptor				0.0174	S100A10
PAX4		transcription regulator				0.0174	ID2
BET		group				0.0174	STAT3
SOCS2		other				0.0174	STAT3
L-N6-(1-iminoethyl)-lysine		chemical reagent				0.0174	STAT3
cisplatin		chemical drug				0.0181	ID2,IGFBP3,S100A10,STAT3
ATF4		transcription regulator				0.0183	SOAT2,STAT3
nitrofurantoin		chemical drug				0.0183	IGFBP3,S100A10
mono-(2-ethylhexyl)phthalate		chemical toxicant				0.0185	MDH1,UQCRFS1
cetuximab		biologic drug				0.0187	STAT3
ERFE		other				0.0187	ID2
NUP62		transporter				0.0187	PERP
miR-19b-3p (and other miRNAs w/seed GUGCAAA)		mature microRNA				0.0187	STAT3
TOPBP1		other				0.0187	IGFBP3
methoxsalen		chemical drug				0.0187	STAT3
KT5823		chemical - kinase inhibitor				0.0187	S100A10
pirinixic acid		chemical toxicant				0.0196	ID2,MBL2,PERP
Stat5 dimer		complex				0.0199	IGFBP3
DPH5		enzyme				0.0199	STAT3
SATB2		transcription regulator				0.0199	PERP
BMP10		growth factor				0.0199	ID2
amlodipine		chemical drug				0.0199	S100A10
icatibant		biologic drug				0.0199	STAT3
IL21		cytokine				0.0207	ID2,STAT3
SB203580		chemical - kinase inhibitor				0.0211	HSD17B6,IGFBP3,S100A10
Smad2/3-Smad4		complex				0.0211	IGFBP3
TNFRSF21		transmembrane receptor				0.0211	STAT3
PHB2		transcription regulator				0.0211	STAT3
TGIF1		transcription regulator				0.0211	SOAT2
MXI1		transcription regulator				0.0211	ID2
mir-154		microRNA				0.0211	STAT3
TNFRSF25		transmembrane receptor				0.0211	STAT3
IGFBP1		other				0.0211	IGFBP3
MAZ		transcription regulator				0.0211	STAT3
CBFA2T3		transcription regulator				0.0211	ID2
BHLHA15		transcription regulator				0.0211	STAT3
C5		other				0.0211	STAT3
carbamazepine		chemical drug				0.0211	STAT3
HOXA10		transcription regulator				0.0215	ID2,IGFBP3
PPARA		ligand-dependent nuclear receptor				0.0219	C6,IGFBP3,MBL2
JUN		transcription regulator				0.022	ID2,IGFBP3,S100A10
DHX9		enzyme				0.0223	ID2
CNOT3		other				0.0223	HSD17B6
XPO1		transporter				0.0223	IGFBP3
bombesin		chemical - endogenous mammalian				0.0223	IGFBP3
VLDLR		transporter				0.0236	STAT3
ethosuximide		chemical drug				0.0236	STAT3
E2F1		transcription regulator				0.0243	ALG5,MDH1,SOAT2
trichostatin A		chemical drug		1.067		0.0246	ID2,IGFBP3,S100A10,STAT3
Ctbp		group				0.0248	PERP
MPZ		other				0.0248	ID2
PPP1R13L		transcription regulator				0.0248	PERP
HOXD3		transcription regulator				0.0248	IGFBP3
DUSP5		phosphatase				0.0248	ID2
NAB2		transcription regulator				0.0248	ID2
AR		ligand-dependent nuclear receptor				0.0251	IGFBP3,PCBD1,POMT2
valproic acid		chemical drug				0.0252	HSD17B6,ID2,STAT3
TGFB1		growth factor		-0.804		0.0254	HSD17B6,ID2,IGFBP3,S100A10,STAT3,VAT1
COPS5		transcription regulator				0.026	STAT3
SOCS6		other				0.026	STAT3
HMGA2		enzyme				0.026	ID2
chrysin		chemical - endogenous non-mammalian				0.026	STAT3
KDM1A		enzyme				0.0267	ID2,KHDRBS3
JUN/JUNB/JUND		group				0.0272	STAT3
cis-urocanic acid		chemical drug				0.0272	IGFBP3
SALL4		transcription regulator				0.0272	ID2
SAT1		enzyme				0.0272	IGFBP3
ADM2		other				0.0272	IGFBP3
2-mercaptoacetate		chemical drug				0.0272	S100A10
NRAS		enzyme				0.0274	PERP,STAT3
let-7		microRNA				0.0276	ID2,STAT3
FAM3B		cytokine				0.0285	IGFBP3
SOX2-OCT4-NANOG		complex				0.0285	STAT3
vemurafenib		chemical drug				0.0285	ID2
BMP15		growth factor				0.0297	ID2
linalool		chemical - endogenous non-mammalian				0.0297	STAT3
SP3		transcription regulator				0.0299	IGFBP3,STAT3
EGF		growth factor				0.0307	ID2,IGFBP3,S100A10
TP53		transcription regulator		0.974		0.0308	ID2,IGFBP3,PERP,STAT3,UQCR10,UQCRFS1
CHD7		enzyme				0.0309	PERP
BMP		group				0.0309	ID2
Smad		complex				0.0309	ID2
SLPI		other				0.0309	IGFBP3
IAPP		other				0.0309	STAT3
ETS1		transcription regulator				0.0312	ID2,PERP
Immunoglobulin		complex				0.0318	MDH1,STAT3,UQCRFS1
mir-124		microRNA				0.0321	STAT3
MTA2		transcription regulator				0.0321	ID2
SUPT16H		transcription regulator				0.0321	ID2
SPRY1		other				0.0321	ID2
GLP-1-(7-34)-amide		biologic drug				0.0321	STAT3
BMPR2		kinase				0.0346	ID2
CCL3		cytokine				0.0346	STAT3
epicatechin gallate		chemical drug				0.0346	PERP
IL1B		cytokine		-1.715		0.0346	IGFBP3,S100A10,STAT3,UBE2L6
calcitriol		chemical drug				0.0354	ID2,IGFBP3,STAT3
MITF		transcription regulator				0.0354	MDH1,VAT1
PD98059		chemical - kinase inhibitor				0.0356	IGFBP3,S100A10,STAT3
CHADL		other				0.0358	IGFBP3
SUB1		transcription regulator				0.0358	NDUFAB1
SP4		transcription regulator				0.0358	STAT3
CDK5		kinase				0.037	IGFBP3
NCOA4		transcription regulator				0.037	HSD17B6
paroxetine		chemical drug				0.037	ID2
CNOT7		transcription regulator				0.0382	UBE2L6
NFIL3		transcription regulator				0.0382	ID2
methotrexate		chemical drug				0.039	C6,IGFBP3
actinomycin D		biologic drug				0.0393	ID2,PERP
PLA2R1		transmembrane receptor				0.0394	UQCRFS1
GNAI2		enzyme				0.0394	STAT3
PBX1		transcription regulator				0.0394	STAT3
thioacetamide		chemical toxicant				0.0399	IGFBP3,S100A10
ARHGAP31		other				0.0406	ID2
CD274		enzyme				0.0406	STAT3
SSRP1		transcription regulator				0.0406	ID2
gentamicin		chemical drug				0.0408	IGFBP3,VAT1
IL1A		cytokine				0.0408	S100A10,STAT3
camptothecin		chemical drug				0.041	GPLD1,IGFBP3,PERP
FLCN		other				0.0418	UQCR10
IL23A		cytokine				0.0418	STAT3
histone deacetylase inhibitor		chemical drug				0.0418	IGFBP3
MIR124		group				0.043	STAT3
UPF2		other				0.043	KHDRBS3
PRKCQ		kinase				0.043	STAT3
green tea polyphenol		chemical drug				0.043	IGFBP3
bardoxolone		chemical drug				0.043	UQCRFS1
NOTCH1		transcription regulator				0.0434	ID2,IGFBP3
TIMP1		cytokine				0.0442	IGFBP3
CDC42		enzyme				0.0442	STAT3
daunorubicin		chemical drug				0.0442	UQCRFS1
selenium		chemical drug				0.0442	STAT3
S-nitroso-N-acetylpenicillamine		chemical reagent				0.0442	S100A10
SMAD3		transcription regulator				0.0446	ID2,STAT3
3-deoxy-2-octulosonic acid(2)-lipid A		chemical - endogenous non-mammalian				0.0454	SOAT2
NORAD		other				0.0454	IGFBP3
VTN		other				0.0454	S100A10
TYK2		kinase				0.0454	STAT3
naringenin		chemical - endogenous non-mammalian				0.0454	SOAT2
indomethacin		chemical drug				0.0461	S100A10,UQCR10
NSD2		enzyme				0.0466	STAT3
GDF9		growth factor				0.0466	ID2
SUMO3		other				0.0466	MOXD1
SPRY2		other				0.0466	ID2
ACVRL1		kinase				0.0466	ID2
CUL4B		other				0.0466	IGFBP3
GAPDH		enzyme				0.0466	UBE2L6
NR4A1		ligand-dependent nuclear receptor				0.047	MDH1,UQCRFS1
cyclic AMP		chemical - endogenous mammalian				0.0473	IGFBP3,STAT3
NR1D1		ligand-dependent nuclear receptor				0.0478	MDH1
ethionine		chemical toxicant				0.0478	S100A10
YY1		transcription regulator				0.0482	ID2,PERP
fenofibrate		chemical drug				0.0485	ID2,STAT3
fulvestrant		chemical drug				0.0488	ID2,STAT3
8-bromoguanosine 3',5'-cyclic monophosphate		chemical - kinase inhibitor				0.049	S100A10
RUVBL1		transcription regulator				0.049	IGFBP3
NR2F1		ligand-dependent nuclear receptor				0.049	ID2
DACH1		transcription regulator				0.049	IGFBP3
DRD2		G-protein coupled receptor				0.049	IGFBP3
mitoxantrone		chemical drug				0.049	PERP
histone deacetylase		complex				0.049	ID2
LDL		complex				0.0491	IGFBP3,STAT3
MYCN		transcription regulator				0.0491	ID2,S100A10
mir-21		microRNA				0.0494	STAT3,UBE2L6

## Sheet: MSTRG.6743
Upstream Regulator	Molecule Type	p-value of overlap	Target Molecules in Dataset	Mechanistic Network
mir-455	microRNA	0.00195	HIF1AN
MAD1L1	other	0.0026	MXD3
RB1	transcription regulator	0.00261	NDUFB10,RFC4,SLBP
FOXK1	transcription regulator	0.00325	RPL22
MKI67	other	0.00389	RFC4
RNF17	other	0.00389	MXD3
miR-542-3p (miRNAs w/seed GUGACAG)	mature microRNA	0.00454	RPL22
2-(4-amino-1-isopropyl-1H-pyrazolo[3,4-d]pyrimidin-3-yl)-1H-indol-5-ol	chemical reagent	0.00562	MXD3,RFC4
AP3B1	transporter	0.00583	AP3M1
CDK1	kinase	0.0123	NDUFB10
mir-31	microRNA	0.0123	HIF1AN
RICTOR	other	0.0129	NDUFB10,RPL22
EIF4G1	translation regulator	0.0142	RFC4
GATA1	transcription regulator	0.0152	RFC4,RPL22
CDKN2A	transcription regulator	0.0156	RFC4,SLBP
WR 1065	chemical drug	0.0174	RFC4
SUB1	transcription regulator	0.0187	NDUFB10
H2AZ1	other	0.0193	RFC4
CCNK	kinase	0.02	RFC4
IFRD1	other	0.0206	RPL22
PRKCI	kinase	0.0212	RFC4
PRKCZ	kinase	0.0212	HIF1AN
discodermolide	chemical drug	0.0251	RFC4
CAB39L	kinase	0.0257	NDUFB10
ASXL1	transcription regulator	0.027	RPL22
ZNF106	other	0.0282	NDUFB10
NME1	kinase	0.0282	SLBP
RPS15	other	0.0326	RFC4
SMYD1	transcription regulator	0.0339	FAHD1
E2F6	transcription regulator	0.0396	RFC4
CUX1	transcription regulator	0.0396	HIF1AN
bromobenzene	chemical toxicant	0.0452	RPL22
HNF4A	transcription regulator	0.0465	AP3M1,ERI2,HIF1AN,ZBTB37
TBX2	transcription regulator	0.0483	MXD3
Rb	group	0.0495	RFC4
ATM	kinase	0.0495	MXD3

[truncated: 16 more sheets: MSTRG.7472, MSTRG.7798, MSTRG.8817, MSTRG.9047, MSTRG.9118, MSTRG.10755, MSTRG.11873, MSTRG.11954, MSTRG.15328, MSTRG.18289, MSTRG.18723, MSTRG.19059, MSTRG.21916, MSTRG.21945, MSTRG.22514, MSTRG.4390+MSTRG.5042]
